# Supplementary material for: Proteome data of Anopheles stephensi ovary using high-resolution mass spectrometry
Source: Data Brief. 2018 Aug 29;20:723–31. doi: 10.1016/j.dib.2018.08.066 (PMC6129740; doi:10.1016/j.dib.2018.08.066)
Supplement: Supplementary file 2 — Supplementary material Supplementary Table S1: List of proteins identified in the ovaries of An. stephensi using high-resolution mass spectrometry-based proteomics approach. [file mmc2.xls]

## Sheet: Table_S1
Supplementary Table 1: S1
List of total identified proteins
Accession_An. stephensi (Liston)	Description	Sum PEP Score	Coverage	# Peptides	# PSMs	# Unique Peptides	# Protein Groups	# AAs	MW [kDa]	calc. pI	Score Mascot	# Peptides Mascot	Score Sequest HT	# Peptides Sequest HT
ASTEI02282	scaffold_00008:3547073:3557627:1|gene:ASTEI02282	1360.94	71.9851	164	1298	163	1	2413	277.482	5.25	29944.8	153	2580.35	164
ASTEI08990	scaffold_00080:46609:59180:-1|gene:ASTEI08990	926.735	62.6957	128	959	128	1	2300	266.163	5.38	19987	115	1796.13	127
ASTEI08310	scaffold_00065:802206:813828:-1|gene:ASTEI08310	845.048	66.9196	114	1566	114	1	1318	151.397	5.53	35175.7	112	2831.06	113
ASTEI10793	scaffold_00165:40688:53481:-1|gene:ASTEI10793	750.084	44.5734	121	772	120	1	3704	411.746	5.07	13329	85	1437.11	120
ASTEI05705	scaffold_00033:272665:304060:1|gene:ASTEI05705	724.025	24.7733	147	423	147	1	8162	916.364	6.57	8152.77	128	730.912	146
ASTEI03300	ASTEI03300-PA#scaffold_00014:972297:977560:1	709.656	61.0808	90	928	89	1	1647	187.979	5.6	18425.2	78	1716.19	90
ASTEI01394	ASTEI01394-PA#scaffold_00005:1817174:1830152:-1	700.48	54.2982	105	469	105	1	2757	296.987	6.01	9675.66	84	956.629	105
ASTEI01433	scaffold_00005:2189977:2207572:1|gene:ASTEI01433	684.914	54.4414	96	553	96	1	1835	211.566	5.49	13267.8	94	1024.96	95
ASTEI07419	ASTEI07419-PA#scaffold_00054:471166:489343:1	676.79	47.517	99	1130	99	1	2799	310.709	5.12	20693.3	73	1935.11	97
ASTEI07373	scaffold_00053:903740:908300:-1|gene:ASTEI07373	624.495	74.5261	60	1686	59	1	844	94.438	6.48	27249.8	52	2769.64	58
ASTEI03100	scaffold_00013:1302886:1311296:-1|gene:ASTEI03100	595.563	52.1233	114	540	114	1	2661	292.361	6.64	10290.3	98	883.998	113
ASTEI07834	scaffold_00058:1117051:1132095:-1|gene:ASTEI07834	532.711	44.7485	85	550	85	1	2266	250.443	6.65	9801.6	73	891.711	84
ASTEI07533	scaffold_00055:991887:1000591:-1|gene:ASTEI07533	516.887	48.2906	70	489	70	1	1872	209.924	5.33	8390.09	49	1006.29	69
ASTEI03067	ASTEI03067-PA#scaffold_00013:120264:132081:-1	512.471	38.6409	71	352	71	1	2531	272.997	4.67	3663.23	32	857.051	71
ASTEI08899	scaffold_00078:161691:169493:1|gene:ASTEI08899	506.057	50.7501	79	595	78	1	1933	212.861	6.49	12143.7	74	995.09	79
ASTEI02223	ASTEI02223-PA#scaffold_00008:2473319:2476595:-1	481.471	74.4975	52	682	52	1	796	88.33	5.35	11825.5	45	1232.6	52
ASTEI05662	scaffold_00032:1795654:1810675:1|gene:ASTEI05662	480.088	28.5118	59	1005	58	1	2634	284.002	7.64	19118.8	51	1794.52	59
ASTEI08224	scaffold_00063:687210:689051:1|gene:ASTEI08224	479.175	79.9302	48	948	48	1	573	60.811	5.66	23722.1	47	1639.28	48
ASTEI06803	ASTEI06803-PA#scaffold_00044:796256:798990:-1	472.818	67.6802	64	1206	63	1	888	99.382	9.6	21632.7	59	2010.81	62
ASTEI05722	scaffold_00033:489325:501224:1|gene:ASTEI05722	467.545	70.7915	63	480	63	1	897	103.613	5.66	10313.2	54	832.176	63
ASTEI04345	scaffold_00022:1024537:1028149:-1|gene:ASTEI04345	463.691	58.8339	68	552	67	1	1132	132.403	8.63	10572.3	61	923.216	68
ASTEI01908	ASTEI01908-PA#scaffold_00007:166563:171449:-1	457.029	56.0345	78	481	78	1	1508	170.325	8.21	10269.1	71	773.468	78
ASTEI00404	ASTEI00404-PA#scaffold_00002:531289:535012:1	450.318	65.7096	77	693	77	1	1219	139.988	7.72	11668.8	66	1077.59	77
ASTEI01530	ASTEI01530-PA#scaffold_00005:3428590:3435670:1	449.104	48.655	64	469	63	1	1710	189.264	6.02	8730.66	49	918.596	64
ASTEI05210	ASTEI05210-PA#scaffold_00029:752154:761193:1	446.884	41.499	77	258	77	1	2535	275.338	7.31	4251.18	59	520.065	75
ASTEI05916	scaffold_00035:109086:122227:-1|gene:ASTEI05916	443.871	57.4874	67	545	67	1	995	116.195	5.72	13042.1	65	959.042	67
ASTEI00450	ASTEI00450-PA#scaffold_00002:1384282:1401856:1	433.2	55.9651	57	899	57	1	1031	114.373	5.88	20722.7	49	1592.64	56
ASTEI01466	ASTEI01466-PA#scaffold_00005:2647179:2715965:1	424.163	11.6965	95	253	95	1	10516	1186.25	5.24	4538.87	82	411.458	93
ASTEI00898	ASTEI00898-PA#scaffold_00003:3627037:3632823:1	419.396	54.6847	47	353	47	1	1110	124.431	4.75	7127.86	36	734.963	47
ASTEI00498	scaffold_00002:2426908:2433177:-1|gene:ASTEI00498	418.011	53.2051	76	433	75	1	1716	189.72	8.29	7286.61	67	723.446	76
ASTEI05419	ASTEI05419-PA#scaffold_00031:635:7381:-1	417.656	44.3727	51	1351	35	1	1084	118.089	6.55	27552.3	48	2248.94	50
ASTEI11432	ASTEI11432-PA#scaffold_02264:5:2156:1	413.878	59.6639	44	1164	6	1	714	81.297	5.07	21549.5	40	1876.35	43
ASTEI10416	ASTEI10416-PA#scaffold_00130:33069:37224:1	407.377	69.2503	50	584	50	1	787	85.547	8.59	10847.8	39	1029.38	49
ASTEI03327	ASTEI03327-PA#scaffold_00014:1172378:1177683:-1	406.972	72.426	52	791	50	1	845	88.736	7.71	12854.1	46	1189.28	52
ASTEI00042	ASTEI00042-PA#scaffold_00001:597574:608340:1	404.631	31.7792	79	324	76	1	2681	292.325	4.96	6895.88	74	556.137	79
ASTEI00222	ASTEI00222-PA#scaffold_00001:3598467:3601165:1	402.132	89.5765	46	684	46	1	614	68.137	5.39	13725.4	43	1103.08	45
ASTEI06698	scaffold_00043:619696:626497:-1|gene:ASTEI06698	401.324	66.5845	42	392	42	1	811	90.313	5.74	7189.13	35	809.36	42
ASTEI10197	scaffold_00118:158007:167903:-1|gene:ASTEI10197	396.294	40.0412	58	405	58	1	1943	205.484	9.09	8627.99	53	717.557	58
ASTEI04136	scaffold_00020:2040355:2051491:-1|gene:ASTEI04136	396.073	49.6847	55	562	55	1	1427	151.817	8.63	11164.7	50	999.26	55
ASTEI11539	scaffold_04474:15:1325:-1|gene:ASTEI11539	395.133	85.3547	31	2227	8	1	437	47.006	5.05	48647.7	31	3472.62	31
ASTEI05465	scaffold_00031:501538:509088:-1|gene:ASTEI05465	389.726	43.1003	68	280	68	1	2174	246.981	5.88	5886.17	63	488.132	68
ASTEI04775	ASTEI04775-PA#scaffold_00025:1799848:1817775:1	389.385	25.1219	86	285	85	1	3897	428.613	7.68	5822.8	77	446.006	86
ASTEI10917	ASTEI10917-PA#scaffold_00187:30021:48634:1	388.227	41.8103	66	328	66	1	2088	229.25	6.73	6986.56	56	612.356	66
ASTEI01321	ASTEI01321-PA#scaffold_00005:1226278:1236556:1	387.635	61.3615	45	878	45	1	1087	124.76	9.1	15506.1	40	1343.44	44
ASTEI07149	ASTEI07149-PA#scaffold_00050:1542:3362:-1	383.302	76.3636	37	837	37	1	440	50.279	8.44	13883.9	30	1451.3	37
ASTEI00365	scaffold_00001:5898621:5913003:1|gene:ASTEI00365	381.925	30.0504	81	309	81	1	3371	385.896	6.39	6449.01	75	475.769	81
ASTEI08311	ASTEI08311-PA#scaffold_00065:813838:824346:-1	379.652	42.4089	41	521	41	1	988	112.88	6.11	11061.8	37	915.754	39
ASTEI02254	ASTEI02254-PA#scaffold_00008:2930326:2935765:-1	379.119	66.3812	56	576	56	1	934	105.688	8.1	12091.6	51	1051.52	56
ASTEI03561	scaffold_00015:1773713:1779481:1|gene:ASTEI03561	378.658	62.5326	43	870	43	1	766	84.008	9.1	17434.9	42	1396.06	43
ASTEI04137	scaffold_00020:2052516:2056840:1|gene:ASTEI04137	377.522	66.7102	49	576	49	1	766	85.187	8.91	13063	42	1014.3	47
ASTEI03258	ASTEI03258-PA#scaffold_00014:395598:405142:1	373.946	34.3525	72	454	72	1	2911	310.202	6.87	7926.29	60	685.007	71
ASTEI00121	ASTEI00121-PA#scaffold_00001:1754009:1786637:1	370.797	60.2862	49	542	49	1	559	64.428	4.83	12549.4	47	857.768	49
ASTEI06423	scaffold_00040:610516:648177:-1|gene:ASTEI06423	365.929	14.9938	82	192	81	1	7283	808.482	5.62	3641.67	73	318.399	81
ASTEI01359	scaffold_00005:1469438:1470829:1|gene:ASTEI01359	363.735	75.8099	32	2194	11	1	463	50.393	9.09	38858	30	4276.44	31
ASTEI02087	scaffold_00008:634889:638874:1|gene:ASTEI02087	355.925	45.6639	55	330	55	1	1303	145.834	6.46	6203.39	47	571.046	55
ASTEI07267	ASTEI07267-PA#scaffold_00051:686876:689226:-1	355.686	75.266	29	1793	5	1	376	41.75	5.39	32744.1	27	2823.46	29
ASTEI08147	scaffold_00062:806652:809603:-1|gene:ASTEI08147	353.773	52.6702	54	427	54	1	955	111.446	6.83	8362.8	45	717.575	54
ASTEI01343	scaffold_00005:1396120:1414340:-1|gene:ASTEI01343	352.838	17.1197	89	267	87	1	5923	669.999	5.34	4758.73	72	423.801	89
ASTEI00563	ASTEI00563-PA#scaffold_00002:3533313:3536372:1	349.312	70.2509	34	599	34	1	558	61.455	8.98	14238	31	1059.83	34
ASTEI02622	ASTEI02622-PA#scaffold_00010:1340986:1342608:-1	344.466	65.1852	40	1145	2	1	540	62.256	5.11	21154	37	1770.71	40
ASTEI08666	ASTEI08666-PA#scaffold_00073:161138:183259:1	343.709	45.7667	57	243	57	1	1689	182.024	5.69	4721.11	50	443.309	57
ASTEI04616	ASTEI04616-PA#scaffold_00024:1484224:1492378:-1	343.343	33.1247	70	281	70	1	2397	280.098	8.84	4831.9	64	446.055	70
ASTEI00150	ASTEI00150-PA#scaffold_00001:2274135:2284516:-1	339.93	26.7109	68	213	68	1	3317	365.984	7.91	4427.34	63	364.31	68
ASTEI05124	ASTEI05124-PA#scaffold_00028:1553771:1559422:-1	337.096	68.838	47	498	45	1	568	64.924	6.96	9848.96	47	721.018	46
ASTEI07284	ASTEI07284-PA#scaffold_00051:1018587:1036259:-1	332.428	26.9964	72	230	72	1	3356	377.375	5.99	4142.96	61	357.748	71
ASTEI09419	scaffold_00092:1726:10618:-1|gene:ASTEI09419	331.044	53.2928	44	368	44	1	987	111.125	7.06	7118.95	39	690.006	44
ASTEI05075	ASTEI05075-PA#scaffold_00028:641630:655397:-1	327.851	33.3726	46	364	46	1	1696	188.147	5.81	7585.75	41	647.34	46
ASTEI01840	scaffold_00006:3398207:3404791:-1|gene:ASTEI01840	322.017	34.5026	61	315	60	1	2081	233.854	6.33	5295.9	52	479.662	61
ASTEI06416	ASTEI06416-PA#scaffold_00040:444734:452290:-1	320.278	74.0319	28	1285	12	1	439	49.283	4.81	23352	24	2031.05	28
ASTEI07645	scaffold_00056:1141805:1143787:1|gene:ASTEI07645	319.99	52.2727	40	565	35	1	660	72.716	5.26	13113.2	39	910.731	40
ASTEI00033	ASTEI00033-PA#scaffold_00001:411674:414799:-1	318.198	56.0999	44	271	44	1	1041	112.852	5.52	6192.35	39	562.203	43
ASTEI01671	ASTEI01671-PA#scaffold_00006:630144:633039:-1	316.687	70.6874	42	416	41	1	771	82.637	9.26	8697.91	39	659.151	42
ASTEI10473	ASTEI10473-PA#scaffold_00134:131177:133135:1	316.02	59.9665	36	675	35	1	597	64.999	5.63	11051.7	32	984.336	36
ASTEI11367	ASTEI11367-PA#scaffold_01677:426:2528:1	310.763	73.5556	32	1244	4	1	450	49.876	5.14	25849.9	26	2040.15	32
ASTEI079290	ASTEI079290-PA#scaffold_00060:407356:410324:-1	307.54	63	43	287	43	1	900	99.288	5.39	5578.11	37	491.142	42
ASTEI06097	scaffold_00036:775001:776155:1|gene:ASTEI06097	303.796	75.2604	24	1730	1	1	384	40.579	5.26	37880.2	24	2682.9	24
ASTEI10166	ASTEI10166-PA#scaffold_00115:326202:330408:1	301.955	53.1208	29	1801	2	1	753	83.262	5.48	30800.2	27	2845.6	29
ASTEI01631	scaffold_00006:22034:23525:-1|gene:ASTEI01631	299.013	77.8291	30	495	30	1	433	46.543	7.05	9537.73	26	847.186	30
ASTEI03792	ASTEI03792-PA#scaffold_00017:1151961:1214121:1	295.77	6.76313	69	160	68	1	12716	1453.37	5.02	3086.18	63	253.949	69
ASTEI07742	scaffold_00058:75026:76156:-1|gene:ASTEI07742	293.264	70.2128	26	1587	6	1	376	41.795	5.48	30421.7	23	2563.54	26
ASTEI03619	ASTEI03619-PA#scaffold_00016:430039:435772:-1	291.993	46.1982	38	330	38	1	868	96.187	8.66	6689.94	34	535.637	38
ASTEI01043	ASTEI01043-PA#scaffold_00004:482743:488337:-1	289.801	36.8277	52	223	33	1	1822	201.351	5.52	3526.37	33	412.089	51
ASTEI03620	ASTEI03620-PA#scaffold_00016:437844:440418:-1	287.451	59.5	46	314	46	1	800	91.666	4.98	6234.81	45	482.498	46
ASTEI05686	ASTEI05686-PA#scaffold_00033:139091:141502:-1	286.551	57.7957	37	277	37	1	744	81.207	7.05	5836.93	31	444.975	37
ASTEI07324	ASTEI07324-PA#scaffold_00052:632987:634591:1	286.314	78.839	37	456	37	1	534	57.729	6.13	8919.68	31	728.433	37
ASTEI097191	ASTEI097191-PA#scaffold_00101:522090:525393:-1	285.841	60.9323	42	303	42	1	901	98.546	5.87	6547.1	33	527.845	42
ASTEI02302	scaffold_00009:111199:115275:1|gene:ASTEI02302	285.585	75.813	45	607	45	1	492	55.61	4.96	11541.6	43	850.687	45
ASTEI07715	scaffold_00057:985408:988611:-1|gene:ASTEI07715	283.278	65.3266	50	252	50	1	995	110.281	8.18	4376.37	43	426.641	50
ASTEI04803	scaffold_00026:321628:326202:-1|gene:ASTEI04803	283.01	44.2182	43	196	43	1	1228	142.517	5.34	3604.1	38	320.447	43
ASTEI05590	ASTEI05590-PA#scaffold_00032:316841:321742:-1	282.258	60.6532	35	777	35	1	643	71.685	9.51	15480.1	32	1171.59	35
ASTEI06551	ASTEI06551-PA#scaffold_00041:1363319:1365864:-1	281.939	77.7778	34	873	32	1	405	45.954	5.95	16963.4	31	1377.52	34
ASTEI08859	scaffold_00076:834444:843309:1|gene:ASTEI08859	280.048	51.2121	40	392	39	1	660	77.071	6.1	7915.29	39	530.572	39
ASTEI08247	scaffold_00064:247343:254783:-1|gene:ASTEI08247	279.189	34.475	57	160	57	1	2219	250.307	6.29	2624.78	52	269.819	57
ASTEI10101	ASTEI10101-PA#scaffold_00112:236387:238483:-1	277.788	62.4765	40	1363	40	1	533	57.538	8.81	30610.5	37	2093.6	40
ASTEI07955	ASTEI07955-PA#scaffold_00060:585136:591998:-1	276.632	29.3725	47	259	46	1	2247	244.256	6.76	5348.86	46	391.435	47
ASTEI08133	ASTEI08133-PA#scaffold_00062:681556:686712:1	275.555	50.2513	48	260	48	1	1194	131.778	6.47	4808.78	43	434.217	48
ASTEI02163	scaffold_00008:1581408:1582826:1|gene:ASTEI02163	274.876	63.5593	30	284	30	1	472	51.635	5.94	7194.62	27	561.609	30
ASTEI05940	scaffold_00035:476030:487024:1|gene:ASTEI05940	274.863	28.4687	33	345	33	1	1391	154.4	8.19	5975.15	31	581.291	33
ASTEI11276	ASTEI11276-PA#scaffold_01053:1376:2824:1	273.565	64.5228	30	1188	2	1	482	53.41	5.26	24983.9	24	1919.04	30
ASTEI02941	ASTEI02941-PA#scaffold_00012:394697:396491:-1	273.528	70.3407	31	247	31	1	499	55.518	5.78	3605.7	23	442.867	31
ASTEI07407	ASTEI07407-PA#scaffold_00054:257229:265394:-1	272.955	30.1411	48	177	47	1	1984	222.024	7.12	3490.11	41	315.838	48
ASTEI03145	ASTEI03145-PA#scaffold_00013:1753993:1756115:-1	272.347	76.0148	36	361	36	1	542	59.462	6.89	5836.81	27	604.092	35
ASTEI055272	scaffold_00031:1384903:1386566:-1|gene:ASTEI055272	270.288	56.3327	26	446	26	1	529	58.084	9.19	8688.41	25	744.037	26
ASTEI02454	ASTEI02454-PA#scaffold_00009:2482677:2485359:1	269.779	49.4076	38	233	38	1	844	92.308	5.24	5103.54	32	448.293	38
ASTEI04005	ASTEI04005-PA#scaffold_00019:1307791:1312109:-1	269.582	54.0917	47	210	47	1	1222	137.12	5.91	3760.73	35	394.439	47
ASTEI07670	scaffold_00057:381904:386773:1|gene:ASTEI07670	268.565	61.2198	44	224	44	1	869	99.704	6.34	3314.3	35	397.782	44
ASTEI08764	ASTEI08764-PA#scaffold_00074:835673:838680:1	266.316	53.7359	42	187	42	1	977	108.051	5.07	3741.83	40	328.084	42
ASTEI05923	ASTEI05923-PA#scaffold_00035:293462:298385:-1	265.072	42.5743	52	254	52	1	1414	155.138	7.74	4283	39	409.737	52
ASTEI00470	ASTEI00470-PA#scaffold_00002:1675226:1677781:1	264.015	77.9116	30	516	30	1	498	55.491	5.57	9917.86	25	876.118	30
ASTEI02989	ASTEI02989-PA#scaffold_00012:1256847:1260574:-1	263.392	46.2121	45	246	45	1	1188	135.52	7.78	4020.16	40	392.59	45
ASTEI04436	ASTEI04436-PA#scaffold_00023:518465:527580:-1	263.052	45.8921	47	239	47	1	1205	134.775	5.47	4033.35	41	406.143	47
ASTEI09973	scaffold_00107:473948:490982:-1|gene:ASTEI09973	262.444	13.7014	58	157	58	1	5379	588.837	6.19	3287.53	49	253.557	57
ASTEI03837	ASTEI03837-PA#scaffold_00017:2173224:2175408:1	261.62	78.0488	29	305	28	1	533	57.329	7.69	6300.44	24	527.02	28
ASTEI09680	ASTEI09680-PA#scaffold_00100:463695:471122:-1	257.181	44.8963	40	217	40	1	1205	128.908	6.44	4046.22	40	390.316	40
ASTEI01989	scaffold_00007:2372737:2375640:1|gene:ASTEI01989	256.733	47.1562	42	259	42	1	967	108.028	6.13	4641.11	36	423.798	42
ASTEI08679	scaffold_00073:314110:320375:1|gene:ASTEI08679	255.959	34.5638	45	201	45	1	1788	194.402	6.38	4522.39	45	322.54	45
ASTEI02887	ASTEI02887-PA#scaffold_00011:2441000:2444499:-1	254.94	50.152	28	470	28	1	658	70.326	7.27	10173.9	25	801.186	28
ASTEI03952	scaffold_00019:454905:457458:1|gene:ASTEI03952	253.743	73.1377	33	377	33	1	443	49.733	5.43	7462.24	30	593.942	33
ASTEI04337	ASTEI04337-PA#scaffold_00022:800242:806919:1	253.231	30.9109	47	204	47	1	2064	221.126	6.68	4100.94	45	323.718	47
ASTEI07897	scaffold_00059:1091658:1095443:-1|gene:ASTEI07897	252.552	52.6829	49	166	48	1	1230	139.362	7.47	2704.02	36	316.307	49
ASTEI08688	ASTEI08688-PA#scaffold_00073:423248:434281:-1	251.22	63.0265	34	322	34	1	641	70.888	8.53	5691.75	27	532.82	34
ASTEI05330	scaffold_00030:312231:314058:-1|gene:ASTEI05330	249.785	63.9194	32	290	32	1	546	59.58	5.41	6212.05	27	516.205	32
ASTEI03007	scaffold_00012:1815152:1821155:-1|gene:ASTEI03007	249.678	32.0472	46	223	46	1	1866	207.041	6.29	4701.08	38	409.051	44
ASTEI03148	scaffold_00013:1764925:1766742:1|gene:ASTEI03148	247.64	72.4453	40	299	40	1	548	59.978	6.27	6175.08	31	497.741	40
ASTEI04757	scaffold_00025:1246053:1251141:1|gene:ASTEI04757	247.459	42.0257	45	207	45	1	1323	150.257	6.28	3671.06	38	354.628	45
ASTEI04387	ASTEI04387-PA#scaffold_00022:2157783:2161054:-1	247.282	63.5492	36	544	36	1	417	46.877	10.23	7921.84	33	935.658	36
ASTEI06043	ASTEI06043-PA#scaffold_00036:227134:230286:-1	246.623	64.1288	43	240	43	1	683	79.467	6.47	3712.2	37	367.907	43
ASTEI02221	scaffold_00008:2459156:2461085:1|gene:ASTEI02221	245.186	58.6563	32	602	32	1	387	42.622	6.47	11931.7	31	953.064	32
ASTEI09336	ASTEI09336-PA#scaffold_00089:154017:155172:1	244.761	74.3494	28	619	28	1	269	29.907	9.74	11940.1	24	998.927	28
ASTEI11137	scaffold_00470:2967:5186:-1|gene:ASTEI11137	244.337	96.7949	30	814	30	1	312	35.048	7.72	12072.5	25	1331.06	28
ASTEI09737	scaffold_00102:158871:163214:1|gene:ASTEI09737	243.784	47.3884	41	205	41	1	1053	121.691	5.69	3434	34	316.455	41
ASTEI10045	scaffold_00110:369651:371463:1|gene:ASTEI10045	243.213	70.3097	23	439	23	1	549	61.366	5.47	8630.68	19	879.626	23
ASTEI07320	ASTEI07320-PA#scaffold_00052:493891:500505:-1	241.859	28.5987	55	247	53	1	2098	237.673	6.42	4108.81	45	390.595	55
ASTEI09537	scaffold_00096:146361:149222:-1|gene:ASTEI09537	240.476	48.9387	36	193	36	1	848	97.139	7.17	3894.39	30	314.308	36
ASTEI07469	ASTEI07469-PA#scaffold_00054:1248411:1250122:1	238.919	72.7096	28	280	28	1	513	55.668	7.24	4631.95	23	482.813	28
ASTEI00185	ASTEI00185-PA#scaffold_00001:2811378:2813340:1	237.505	53.4216	32	957	32	1	453	51.306	11.24	17592	32	1455.03	32
ASTEI09055	ASTEI09055-PA#scaffold_00081:631909:644715:-1	234.796	21.3671	43	666	28	1	2209	248.904	6.67	14506.5	40	1048.24	42
ASTEI00002	ASTEI00002-PA#scaffold_00001:3059:7255:1	233.619	33.6972	42	241	42	1	1374	153.576	6.04	3739.92	37	372.352	42
ASTEI01924	scaffold_00007:441521:445861:1|gene:ASTEI01924	233.428	40.8247	39	214	39	1	970	110.596	8.15	4215.21	32	366.003	39
ASTEI00511	ASTEI00511-PA#scaffold_00002:2535663:2540335:1	233.004	37.3477	42	168	42	1	1395	155.863	8.63	3062.13	38	269.707	42
ASTEI05206	scaffold_00029:715592:718320:-1|gene:ASTEI05206	231.365	58.3679	36	235	36	1	723	82.551	6.32	5441.08	28	415.347	35
ASTEI04024	scaffold_00019:2034851:2037487:-1|gene:ASTEI04024	231.112	71.0993	30	379	30	1	564	61.264	7.34	7232.03	25	611.11	30
ASTEI11163	scaffold_00534:220:2602:1|gene:ASTEI11163	229.949	62.6459	45	210	45	1	771	87.312	6.9	3261.78	36	334.529	44
ASTEI08305	ASTEI08305-PA#scaffold_00065:761611:767285:-1	229.849	47.5184	40	226	40	1	1088	119.237	7.08	4264.77	36	374.012	40
ASTEI04419	ASTEI04419-PA#scaffold_00023:394365:396486:-1	228.812	73.6742	30	240	30	1	528	57.242	7.31	4288.58	24	459.42	30
ASTEI10458	ASTEI10458-PA#scaffold_00132:215016:223131:1	228.702	23.6719	37	150	37	1	2560	271.696	8.05	3243.23	35	255.911	37
ASTEI02851	scaffold_00011:2128929:2130539:-1|gene:ASTEI02851	227.964	66.0944	28	243	27	1	466	51.241	8.13	4578.93	26	418.941	28
ASTEI00393	scaffold_00002:361766:366961:-1|gene:ASTEI00393	227.949	38.0074	35	159	35	1	1355	147.6	5.95	3781.17	25	326.575	35
ASTEI09956	scaffold_00107:413634:419347:-1|gene:ASTEI09956	227.133	29.5594	41	111	41	1	1793	199.507	4.94	2237.57	27	227.407	40
ASTEI00099	ASTEI00099-PA#scaffold_00001:1457699:1471582:1	226.957	19.6804	47	174	47	1	3567	376.336	5.66	3372.03	42	276.668	47
ASTEI10644	ASTEI10644-PA#scaffold_00146:49683:58570:-1	226.908	62.8968	30	244	30	1	504	56.699	8.41	4541.82	27	414.772	30
ASTEI01494	ASTEI01494-PA#scaffold_00005:3043317:3080311:-1	226.897	16.0988	32	213	31	1	2348	259.993	5.83	3446.16	24	389.487	32
ASTEI02757	ASTEI02757-PA#scaffold_00011:652880:671221:1	226.64	19.366	41	126	41	1	3186	349.108	8.79	2651.33	35	227.071	40
ASTEI09007	scaffold_00080:345893:348904:-1|gene:ASTEI09007	226.318	56.1848	38	309	38	1	671	72.653	6.21	6707.95	37	456.68	37
ASTEI00797	ASTEI00797-PA#scaffold_00003:1751720:1758123:1	224.824	33.5191	30	223	30	1	1256	133.855	6.67	4277.02	24	399.983	29
ASTEI09626	scaffold_00098:289365:294650:-1|gene:ASTEI09626	224.628	35.1794	36	272	36	1	1282	141.137	4.82	5033.27	24	484.879	36
ASTEI08714	ASTEI08714-PA#scaffold_00074:133866:135204:1	222.843	81.9672	26	775	26	1	244	27.11	9.58	15050.2	25	1153.99	26
ASTEI08124	ASTEI08124-PA#scaffold_00062:629001:634596:-1	221.405	39.9709	42	193	41	1	1376	153.359	6.39	3092.03	35	294.994	42
ASTEI06076	scaffold_00036:580135:583708:1|gene:ASTEI06076	220.44	52.3643	28	483	28	1	571	60.961	9.03	9627.15	24	762.254	28
ASTEI07496	ASTEI07496-PA#scaffold_00055:223891:225558:1	220.181	68.5144	31	205	31	1	451	52.002	5.77	3297.07	23	376.309	31
ASTEI07420	ASTEI07420-PA#scaffold_00054:492633:497043:1	219.984	53.855	39	217	39	1	869	97.203	5.11	4336.82	29	361.088	37
ASTEI01125	scaffold_00004:2411480:2412892:1|gene:ASTEI01125	219.896	61.0638	25	212	25	1	470	52.986	6.73	3597.23	22	365.143	25
ASTEI03475	scaffold_00015:147317:148949:-1|gene:ASTEI03475	219.559	71.0396	31	597	31	1	404	46.059	5.45	10537.4	30	895.179	31
ASTEI08471	scaffold_00068:809011:818465:1|gene:ASTEI08471	219.426	20.7288	48	134	48	1	2909	328.374	7.47	2118	38	214.297	48
ASTEI01009	ASTEI01009-PA#scaffold_00004:129626:141743:-1	219.298	32.3868	32	200	31	1	1303	143.892	6.86	4404.03	30	353.922	32
ASTEI10044	ASTEI10044-PA#scaffold_00110:361911:373405:-1	218.801	21.796	37	207	37	1	2216	245.29	5.71	3259.4	27	369.533	35
ASTEI10247	ASTEI10247-PA#scaffold_00120:249850:251004:-1	216.973	64.8649	26	576	26	1	296	33.985	9.8	7041.58	23	1098.17	26
ASTEI09778	ASTEI09778-PA#scaffold_00103:76590:88621:1	216.627	18.9636	44	189	44	1	2721	302.624	7.23	3512.08	43	308.88	44
ASTEI09967	ASTEI09967-PA#scaffold_00107:455519:463154:-1	216.386	75.3906	24	913	22	1	256	29.2	4.81	18090.8	22	1433.39	23
ASTEI02604	ASTEI02604-PA#scaffold_00010:1266824:1270730:1	215.985	46.1749	37	179	36	1	1098	122.543	4.7	3404.22	30	293.717	37
ASTEI00697	scaffold_00003:204259:208313:-1|gene:ASTEI00697	215.712	36.9622	36	180	36	1	1139	126.393	5.25	2987.06	30	293.678	36
ASTEI07414	ASTEI07414-PA#scaffold_00054:362386:364148:1	215.518	68.1553	32	340	31	1	515	56.68	7.53	6627.06	32	518.385	32
ASTEI04478	ASTEI04478-PA#scaffold_00023:1322058:1323344:-1	215.119	64.9533	25	231	24	1	428	47.807	5.29	4685.96	23	373.309	25
ASTEI05749	scaffold_00033:811300:819892:1|gene:ASTEI05749	215.102	35.401	35	159	35	1	1596	167.775	5.08	3376.89	32	297.904	35
ASTEI07254	scaffold_00051:486474:489773:-1|gene:ASTEI07254	213.464	65.8768	27	305	27	1	422	47.115	7.05	4528.01	22	529.239	27
ASTEI04325	ASTEI04325-PA#scaffold_00022:696005:699173:1	213.169	64.8649	41	277	41	1	740	82.083	8.98	5574.96	40	427.172	41
ASTEI09094	ASTEI09094-PA#scaffold_00083:17038:31211:1	213.004	40.2174	40	309	39	1	1012	111.115	5.64	5935.26	37	424.828	40
ASTEI10688	ASTEI10688-PA#scaffold_00152:90724:96039:1	212.784	57.652	18	236	18	1	477	51.759	8.38	4152.42	15	433.282	18
ASTEI05047	ASTEI05047-PA#scaffold_00027:1864539:1866064:1	212.498	77.3494	28	222	28	1	415	43.784	7.44	4240.93	25	389.911	28
ASTEI03673	ASTEI03673-PA#scaffold_00016:1451061:1452659:1	212.214	62.218	29	282	29	1	532	56.975	5.87	5298.55	24	440.786	29
ASTEI01465	scaffold_00005:2601559:2627136:1|gene:ASTEI01465	212.142	16.0302	48	127	47	1	4111	457.031	5.34	2326.69	41	206.336	47
ASTEI02092	ASTEI02092-PA#scaffold_00008:686846:718363:1	210.802	10.6978	45	109	44	1	5431	609.762	5.78	1755.26	33	203.043	45
ASTEI04028	ASTEI04028-PA#scaffold_00019:2197368:2199028:1	210.668	76.8916	31	197	28	1	489	52.326	6.46	3709.3	30	307.669	31
ASTEI01439	scaffold_00005:2264312:2268674:-1|gene:ASTEI01439	210.403	35.8921	33	131	33	1	964	106.645	6.93	3153.11	28	252.001	32
ASTEI04628	ASTEI04628-PA#scaffold_00024:1560282:1562152:1	209.566	69.685	23	592	22	1	254	28.771	10.23	8946.54	22	836.287	23
ASTEI10015	ASTEI10015-PA#scaffold_00109:268579:271190:-1	209.448	56.1265	22	191	22	1	506	53.498	7.05	3641.08	18	350.388	22
ASTEI09747	ASTEI09747-PA#scaffold_00102:250632:254215:1	205.856	47.7273	32	217	32	1	880	98.186	4.88	3788.3	26	333.806	31
ASTEI08858	ASTEI08858-PA#scaffold_00076:799635:807044:1	205.65	46.5443	39	172	39	1	926	105.004	5.96	3655.72	37	291.426	39
ASTEI071955	scaffold_00050:1159697:1163504:-1|gene:ASTEI071955	205.606	71.3948	28	298	27	1	423	48.746	5.67	5486.79	23	448.912	28
ASTEI06118	scaffold_00036:1302560:1311394:-1|gene:ASTEI06118	205.587	55.1817	35	381	35	1	743	82.612	8.15	6703.89	31	565.254	35
ASTEI07584	ASTEI07584-PA#scaffold_00056:372495:373625:-1	205.174	66.4894	25	1450	2	1	376	41.761	5.48	24811	24	2137.62	24
ASTEI09998	ASTEI09998-PA#scaffold_00108:354105:355006:-1	203.968	80.5147	22	470	22	1	272	30.08	5.53	12092.2	22	762.534	22
ASTEI02760	scaffold_00011:678879:680614:1|gene:ASTEI02760	202.012	61.039	33	240	33	1	539	63.568	6.23	3553.1	31	345.531	33
ASTEI05132	ASTEI05132-PA#scaffold_00028:1662508:1664569:1	201.836	59.3583	21	302	21	1	374	42.156	8.21	5547.59	19	490.738	21
ASTEI08736	scaffold_00074:252751:256074:1|gene:ASTEI08736	201.292	64.4135	27	257	27	1	503	54.085	8.72	6109.49	26	438.873	27
ASTEI04204	ASTEI04204-PA#scaffold_00021:1184963:1186165:-1	201.107	67.2811	20	452	20	1	217	24.574	9.79	5977.19	16	869.486	20
ASTEI06775	scaffold_00044:239974:241488:1|gene:ASTEI06775	201.085	65.3731	23	584	23	1	335	34.479	10.29	10922.3	21	950.104	23
ASTEI07534	ASTEI07534-PA#scaffold_00055:1013122:1014705:-1	201.055	54.0797	25	306	25	1	527	55.279	9.17	4851.21	25	476.483	25
ASTEI03146	ASTEI03146-PA#scaffold_00013:1756900:1758747:1	201.024	59.4228	26	148	26	1	589	63.593	8.7	2886.96	23	312.928	26
ASTEI02597	ASTEI02597-PA#scaffold_00010:1234525:1240046:-1	199.759	31.5143	22	338	22	1	733	79.134	9.33	6565.83	20	752.088	22
ASTEI07122	scaffold_00049:953782:956979:-1|gene:ASTEI07122	199.57	55.3288	23	692	11	1	441	49.317	4.84	12647.3	20	961.225	23
ASTEI07182	scaffold_00050:933919:938894:1|gene:ASTEI07182	199.559	52.5168	25	253	25	1	596	66.356	4.93	4746.23	20	391.269	25
ASTEI09457	scaffold_00093:139225:142015:-1|gene:ASTEI09457	199.097	47.7997	23	250	23	1	659	72.126	6.68	5382	18	462.117	23
ASTEI07332	ASTEI07332-PA#scaffold_00052:852791:855148:1	198.812	68.2135	26	264	26	1	431	47.195	9	5084.76	23	414.298	26
ASTEI06116	scaffold_00036:1237086:1243395:1|gene:ASTEI06116	198.646	26.6635	47	171	47	1	2074	237.307	6.89	2752.78	41	259.685	47
ASTEI06526	scaffold_00041:803919:807478:1|gene:ASTEI06526	198.278	50.5435	23	572	23	1	368	40.852	9.41	12507.3	22	1057.49	23
ASTEI10546	ASTEI10546-PA#scaffold_00140:2006:7727:-1	196.709	46.6093	36	231	36	1	929	101.45	5.16	3984.24	29	385.053	36
ASTEI03288	scaffold_00014:815347:816883:1|gene:ASTEI03288	196.498	70.1389	30	207	29	1	432	49.24	5.45	3370.15	28	282.174	30
ASTEI09193	ASTEI09193-PA#scaffold_00085:33219:34355:1	195.913	59.727	17	465	17	1	293	32.275	5.03	7170.29	16	806.67	17
ASTEI06017	ASTEI06017-PA#scaffold_00035:1690434:1692952:-1	195.608	37.7029	30	197	30	1	801	90.46	5.68	3131.24	26	345.495	29
ASTEI04722	ASTEI04722-PA#scaffold_00025:670415:671413:-1	195.415	78.012	20	619	20	1	332	35.414	8.43	12341.7	18	1060.35	20
ASTEI00162	scaffold_00001:2454181:2457705:1|gene:ASTEI00162	194.777	39.5833	38	142	38	1	912	105.04	8.03	2594.68	32	240.078	38
ASTEI09239	scaffold_00085:732158:733232:1|gene:ASTEI09239	193.894	74.9164	24	303	24	1	299	32.407	8.57	6345.73	21	475.992	23
ASTEI05639	scaffold_00032:1428209:1430303:1|gene:ASTEI05639	192.903	56.6406	25	210	25	1	512	55.981	8.12	3775.56	24	335.059	25
ASTEI04953	ASTEI04953-PA#scaffold_00027:67721:71386:1	192.649	56.6802	34	172	34	1	741	82.826	6.9	3074.88	26	293.004	34
ASTEI07641	scaffold_00056:1128615:1132091:-1|gene:ASTEI07641	192.624	63.278	27	180	27	1	482	53.121	7.27	3405.85	24	282.234	27
ASTEI08122	scaffold_00062:619170:623112:-1|gene:ASTEI08122	192.232	50.0499	35	136	35	1	1003	112.089	5.35	2847.32	31	234.211	35
ASTEI08719	ASTEI08719-PA#scaffold_00074:157220:169234:-1	191.342	25.7433	26	409	26	1	1278	135.608	8.78	7678.54	25	640.404	25
ASTEI08657	scaffold_00073:31177:38518:-1|gene:ASTEI08657	191.038	54.5161	29	235	23	1	620	69.658	5.02	4808.23	27	357.923	29
ASTEI03833	scaffold_00017:2162951:2166224:-1|gene:ASTEI03833	190.624	43.1567	33	167	32	1	906	102.533	9.23	3164.5	27	296.828	33
ASTEI02155	scaffold_00008:1512812:1517844:1|gene:ASTEI02155	190.03	40.2629	36	126	36	1	1217	135.246	5.39	2463.7	32	205.104	36
ASTEI00676	scaffold_00003:62803:64596:1|gene:ASTEI00676	189.996	61.1241	30	164	29	1	427	48.385	7.31	2864.77	24	211.632	29
ASTEI06816	scaffold_00044:1153471:1154664:1|gene:ASTEI06816	189.927	65.6891	31	237	31	1	341	38.623	4.83	4683.43	28	336.742	31
ASTEI05674	ASTEI05674-PA#scaffold_00032:1898325:1899952:-1	189.39	74.424	34	217	34	1	434	48.588	5.64	4128.6	31	312.7	33
ASTEI03023	scaffold_00012:2010327:2012226:-1|gene:ASTEI03023	189.092	59.4444	31	244	30	1	540	59.142	6.21	3566.56	26	407.124	31
ASTEI07139	ASTEI07139-PA#scaffold_00049:1182466:1185853:1	188.811	47.8734	36	149	36	1	1011	113.586	7.84	2559.31	26	277.769	35
ASTEI00366	ASTEI00366-PA#scaffold_00001:5913087:5920642:1	188.364	36.5693	36	140	36	1	1370	154.748	6.39	2639.45	34	199.713	36
ASTEI04035	ASTEI04035-PA#scaffold_00019:2258911:2275938:-1	186.843	24.192	37	123	33	1	2104	229.073	5.25	2673.35	32	226.754	37
ASTEI07545	ASTEI07545-PA#scaffold_00055:1125236:1129898:-1	186.823	41.3418	36	114	36	1	1103	123.575	6.61	2053.59	27	209.917	36
ASTEI11217	scaffold_00731:2122:3885:-1|gene:ASTEI11217	186.626	64.0306	24	291	24	1	392	43.059	7.01	5054.39	23	473.653	24
ASTEI08607	ASTEI08607-PA#scaffold_00072:355808:360467:1	186.501	75.9036	35	801	28	1	332	36.282	9.86	13256.8	33	1046.52	35
ASTEI06744	ASTEI06744-PA#scaffold_00043:1274080:1281321:-1	185.833	42.0319	39	179	38	1	1004	112.424	5.34	3129.22	31	286.591	39
ASTEI01010	scaffold_00004:144055:147507:1|gene:ASTEI01010	185.208	63.5945	14	280	14	1	217	23.659	9.2	4548.51	13	479.299	14
ASTEI01155	ASTEI01155-PA#scaffold_00004:2885373:2890480:1	183.051	37.9747	42	143	41	1	1343	155.118	7.27	2509.44	35	230.928	42
ASTEI03698	scaffold_00016:2318160:2320994:1|gene:ASTEI03698	182.989	57.6355	25	214	25	1	406	46.229	4.54	3698.34	21	408.577	25
ASTEI08159	scaffold_00062:919931:923180:1|gene:ASTEI08159	182.604	46.063	36	174	36	1	762	86.848	6.95	2646.35	30	263.818	36
ASTEI04916	ASTEI04916-PA#scaffold_00026:1798268:1818206:-1	182.173	14.1361	36	88	36	1	3438	397.169	6.13	1957.83	34	142.243	36
ASTEI02064	scaffold_00008:166108:169452:1|gene:ASTEI02064	181.679	35.6742	30	158	30	1	1068	119.693	5.83	3030.61	28	230.229	30
ASTEI01349	ASTEI01349-PA#scaffold_00005:1427823:1429493:1	180.776	64.271	30	283	30	1	487	54.267	5.87	5184.77	29	421.59	30
ASTEI09205	ASTEI09205-PA#scaffold_00085:170869:172729:-1	179.601	66.9643	20	337	20	1	336	37.015	6.02	6200	20	515.388	20
ASTEI09468	scaffold_00093:294328:297878:1|gene:ASTEI09468	179.016	46.0287	38	121	38	1	1045	118.45	7.66	2301.72	29	195.147	37
ASTEI01621	scaffold_00005:4195199:4197247:1|gene:ASTEI01621	178.618	62.2302	27	148	27	1	556	60.819	9.14	2965.94	26	244.115	27
ASTEI02679	ASTEI02679-PA#scaffold_00010:3009729:3010226:1	178.318	81.2121	16	371	16	1	165	17.712	7.49	6293.33	16	608.311	16
ASTEI10180	ASTEI10180-PA#scaffold_00117:147251:148465:1	177.912	57.1782	21	497	21	1	404	46.591	4.54	10977	19	784.176	21
ASTEI10732	ASTEI10732-PA#scaffold_00156:132149:137881:1	177.425	67.033	22	238	22	1	364	39.511	8.24	5185.05	17	421.118	22
ASTEI09250	ASTEI09250-PA#scaffold_00086:492889:495774:1	177.28	40.6868	31	112	31	1	961	109.307	7.59	1842.97	24	201.232	31
ASTEI03283	scaffold_00014:781058:786781:-1|gene:ASTEI03283	176.556	24.9712	36	157	36	1	1738	195.27	6.8	3028.08	33	240.189	36
ASTEI06346	scaffold_00039:823033:823848:1|gene:ASTEI06346	176.179	65.3137	23	513	23	1	271	30.895	10.49	5232.69	19	918.332	23
ASTEI06289	ASTEI06289-PA#scaffold_00038:1414349:1420396:1	176.082	48.1481	20	315	20	1	486	53.5	5.39	6072.56	18	518.747	20
ASTEI02022	scaffold_00007:3360222:3361643:1|gene:ASTEI02022	175.745	51.3742	27	171	27	1	473	52.859	5.86	3438.01	24	274.392	27
ASTEI00924	scaffold_00003:3971420:3974803:-1|gene:ASTEI00924	175.354	39.2982	23	186	23	1	855	94.53	7.91	3763.52	20	297.803	23
ASTEI01274	scaffold_00005:273707:278545:-1|gene:ASTEI01274	174.979	35.7074	32	133	31	1	1039	119.053	4.88	2268.21	28	216.657	32
ASTEI10165	ASTEI10165-PA#scaffold_00115:320815:321945:1	173.93	58.7766	19	1305	3	1	376	41.567	5.58	23022.4	19	1976.43	19
ASTEI02374	ASTEI02374-PA#scaffold_00009:1084511:1093948:1	173.817	40.522	27	110	27	1	728	81.513	5.74	1944.29	22	215.358	27
ASTEI04235	ASTEI04235-PA#scaffold_00021:1517685:1519681:1	173.801	51.9531	23	215	23	1	512	54.788	8.12	3381.62	20	321.851	23
ASTEI08316	scaffold_00065:917685:921307:1|gene:ASTEI08316	173.645	60.3801	36	179	36	1	684	76.597	7.39	3322.1	29	237.861	36
ASTEI04438	scaffold_00023:558570:561089:1|gene:ASTEI04438	173.569	61.3426	23	157	23	1	432	47.718	6.1	2268.15	17	254.811	23
ASTEI06466	ASTEI06466-PA#scaffold_00040:1490208:1501817:-1	172.813	24.8108	25	170	25	1	1189	126.756	5.44	3194.58	25	285.969	24
ASTEI10108	ASTEI10108-PA#scaffold_00112:261142:263547:1	172.652	43.4457	34	225	33	1	801	88.85	9.54	4074.26	30	372.091	34
ASTEI04348	scaffold_00022:1031219:1033243:1|gene:ASTEI04348	172.522	50.1718	23	301	23	1	582	65.246	6.14	6560.14	21	527.995	22
ASTEI08818	scaffold_00076:395843:397609:-1|gene:ASTEI08818	172.477	60.034	29	208	29	1	588	66.144	6.47	4508.23	25	292.769	28
ASTEI10862	scaffold_00176:26892:31285:1|gene:ASTEI10862	172.115	69.7115	30	179	29	1	416	48.703	7.36	3381.02	29	264.899	30
ASTEI09235	scaffold_00085:704830:715625:1|gene:ASTEI09235	172.067	48.1982	26	204	26	1	666	72.702	7.62	2869.58	21	331.456	26
ASTEI04289	ASTEI04289-PA#scaffold_00022:347239:348324:1	171.298	70.3601	23	149	23	1	361	39.599	6.46	3497.43	19	256.172	22
ASTEI08520	ASTEI08520-PA#scaffold_00070:71386:78146:1	170.234	75.2577	31	200	31	1	388	44.321	7.74	3425.14	28	291.233	30
ASTEI02135	ASTEI02135-PA#scaffold_00008:1223000:1230920:-1	170.221	28.0891	30	137	30	1	1392	152.648	6.74	3036.59	25	244.249	29
ASTEI10933	ASTEI10933-PA#scaffold_00195:15796:16937:1	170.141	72.2008	15	197	15	1	259	28.597	7.28	4015.16	14	341.829	15
ASTEI02611	scaffold_00010:1291037:1293790:-1|gene:ASTEI02611	170.126	52.1368	32	149	32	1	819	89.579	7.88	2176.01	27	209.074	32
ASTEI02889	ASTEI02889-PA#scaffold_00011:2457426:2461883:1	169.75	57.4312	20	150	20	1	545	58.778	6.98	2765.77	17	279.253	20
ASTEI09715	scaffold_00101:290731:291942:-1|gene:ASTEI09715	169.36	65.2605	26	204	24	1	403	45.556	8.18	3683.93	22	312.344	26
ASTEI11349	scaffold_01544:284:2595:1|gene:ASTEI11349	168.625	60.0302	29	116	29	1	663	72.806	5.05	2062.23	19	215.244	27
ASTEI06154	scaffold_00036:1730880:1734258:-1|gene:ASTEI06154	168.078	32.581	29	133	29	1	1019	105.858	7.85	2893.25	25	204.533	29
ASTEI03633	scaffold_00016:704978:709370:1|gene:ASTEI03633	167.99	38.0376	31	199	31	1	744	84.407	6.98	3475.34	26	260.737	31
ASTEI03941	scaffold_00019:323712:350536:1|gene:ASTEI03941	167.809	31.0345	24	161	24	1	986	107.563	8.06	1168.78	14	300.773	24
ASTEI09889	ASTEI09889-PA#scaffold_00106:91919:93259:-1	167.286	51.3453	20	541	12	1	446	49.796	4.86	7659.73	18	869.193	20
ASTEI08658	ASTEI08658-PA#scaffold_00073:39553:42078:1	166.905	66.0436	22	246	16	1	321	35.684	4.73	4937.97	20	423.843	21
ASTEI02180	scaffold_00008:1875669:1877572:1|gene:ASTEI02180	166.708	68.14	30	166	30	1	543	60.259	6.89	3590.91	26	255.524	30
ASTEI09103	scaffold_00083:326935:330749:1|gene:ASTEI09103	166.649	37.7907	30	143	30	1	1032	112.106	5.02	3147.23	25	258.82	30
ASTEI06902	scaffold_00045:1217387:1220338:1|gene:ASTEI06902	166.426	43.743	37	185	37	1	887	101.419	5.3	2989.53	35	260.442	37
ASTEI05036	scaffold_00027:1683224:1684108:-1|gene:ASTEI05036	165.782	66.1157	17	232	16	1	242	27.025	4.79	3985.12	14	416.389	17
ASTEI07960	scaffold_00060:640914:644585:1|gene:ASTEI07960	165.355	65.0083	28	149	28	1	603	65.858	6.49	3005.47	22	266.925	27
ASTEI07756	ASTEI07756-PA#scaffold_00058:291523:293001:1	164.975	80.2998	27	148	27	1	467	51.632	7.27	2290.28	21	226.196	27
ASTEI04193	scaffold_00021:1084709:1089197:1|gene:ASTEI04193	164.655	32.3469	34	122	34	1	980	113.127	7.96	2683.72	32	189.82	34
ASTEI05820	ASTEI05820-PA#scaffold_00034:50151:54386:-1	164.211	40.442	28	139	26	1	905	101.361	6.06	2267.46	24	206.072	28
ASTEI03748	ASTEI03748-PA#scaffold_00017:433844:437103:1	163.846	33.59	31	101	30	1	1039	118.197	6.37	1903.44	27	164.95	31
ASTEI10368	ASTEI10368-PA#scaffold_00127:283504:293639:-1	163.844	51.4778	21	224	21	1	406	43.736	7.06	4091.46	14	438.48	21
ASTEI03804	scaffold_00017:1597239:1600885:-1|gene:ASTEI03804	163.539	39.7216	34	195	34	1	934	104.357	7.37	3360.77	25	308.721	34
ASTEI01456	scaffold_00005:2492092:2498249:1|gene:ASTEI01456	163.363	31.0633	25	132	25	1	837	95.043	7.47	2733.03	15	280.387	25
ASTEI10364	ASTEI10364-PA#scaffold_00127:185158:215542:-1	163.153	31.7093	33	125	33	1	1211	134.565	5.54	2320.64	31	191.783	33
ASTEI03296	ASTEI03296-PA#scaffold_00014:950856:959304:-1	162.873	39.7508	31	124	31	1	883	98.14	8.31	2534.46	27	201.54	31
ASTEI07957	ASTEI07957-PA#scaffold_00060:595625:598008:-1	162.729	49.8619	29	120	29	1	724	81.896	7.39	1868.87	20	215.82	29
ASTEI00899	scaffold_00003:3634668:3635743:1|gene:ASTEI00899	161.825	64.4689	23	559	23	1	273	29.716	10.36	9635.24	23	929.124	23
ASTEI01564	scaffold_00005:3666794:3667515:1|gene:ASTEI01564	160.507	65.8879	16	372	16	1	214	24.441	7.42	5779.61	14	617.177	16
ASTEI08234	ASTEI08234-PA#scaffold_00063:874900:879256:-1	160.374	38.0151	33	114	33	1	1189	135.975	8.21	1895.75	32	165.664	33
ASTEI08343	ASTEI08343-PA#scaffold_00066:605860:609297:-1	160.253	33.7474	30	143	30	1	966	108.625	6.93	2795.34	26	239.681	30
ASTEI06480	scaffold_00041:86614:95557:1|gene:ASTEI06480	159.919	23.5028	29	103	29	1	1770	188.113	7.23	1656.32	24	193.413	29
ASTEI01198	ASTEI01198-PA#scaffold_00004:4117046:4120535:-1	159.883	34.1568	27	129	27	1	931	105.832	6.23	2543.15	23	221.432	27
ASTEI071952	ASTEI071952-PA#scaffold_00050:1144808:1146304:-1	159.773	60.4418	30	155	30	1	498	56.623	8.24	2843.14	27	263.71	29
ASTEI04654	ASTEI04654-PA#scaffold_00024:1951568:1955228:1	159.629	33.4634	29	113	29	1	1025	117.312	5.33	2407.37	26	196.22	29
ASTEI08690	ASTEI08690-PA#scaffold_00073:444131:445972:-1	159.476	51.2367	27	183	27	1	566	62.959	8.66	4500.64	25	289.514	27
ASTEI09553	scaffold_00096:302983:306207:-1|gene:ASTEI09553	158.824	59.8456	23	111	23	1	518	55.561	6.71	2148.52	16	214.026	23
ASTEI11087	scaffold_00339:10469:12262:-1|gene:ASTEI11087	157.865	53.2957	26	309	26	1	531	58.393	6.86	7051.59	25	460.494	26
ASTEI05709	ASTEI05709-PA#scaffold_00033:426380:427123:1	157.074	90.6883	19	188	19	1	247	26.312	6.34	3170.37	16	360.291	19
ASTEI07395	scaffold_00054:165988:167218:1|gene:ASTEI07395	156.694	70.4819	21	366	21	1	332	34.462	8.59	8172.38	21	571.284	21
ASTEI10403	scaffold_00129:224169:232320:1|gene:ASTEI10403	156.478	12.3867	23	322	23	1	1324	147.02	9.6	6463	23	457.749	23
ASTEI04952	scaffold_00027:63739:67882:-1|gene:ASTEI04952	156.274	39.6671	30	186	30	1	721	82.097	9.13	3100.11	28	263.78	30
ASTEI01907	scaffold_00007:160876:161902:1|gene:ASTEI01907	155.846	60.7914	24	613	23	1	278	32.079	10.93	10433.2	23	777.386	24
ASTEI05481	ASTEI05481-PA#scaffold_00031:618333:619757:-1	155.83	66.6667	12	182	12	1	207	22.594	4.78	5535.38	12	361.139	12
ASTEI03010	ASTEI03010-PA#scaffold_00012:1834502:1836094:1	155.817	49.1054	21	110	21	1	503	56.875	6.33	2029.44	16	191.749	20
ASTEI04705	scaffold_00025:437579:440569:1|gene:ASTEI04705	155.777	79.2398	27	440	27	1	342	37.799	9.16	9726.32	26	620.872	27
ASTEI00277	ASTEI00277-PA#scaffold_00001:4346492:4347793:-1	154.925	66.25	26	193	24	1	400	45.764	6.02	4469.02	24	294.879	25
ASTEI07899	scaffold_00059:1100666:1101624:-1|gene:ASTEI07899	154.851	78.2609	23	176	23	1	276	30.695	6.32	3398.91	19	315.306	23
ASTEI09523	scaffold_00096:37175:40399:1|gene:ASTEI09523	154.845	40.7	29	140	29	1	1000	113.395	8.65	3119.67	25	231.286	28
ASTEI04385	ASTEI04385-PA#scaffold_00022:2092279:2097225:-1	154.601	29.0323	35	122	34	1	1550	173.395	5.88	2066.3	31	172.038	35
ASTEI06754	ASTEI06754-PA#scaffold_00043:1440282:1441443:-1	153.929	77.0898	24	128	24	1	323	38.241	4.77	3376.3	24	226.746	24
ASTEI04650	scaffold_00024:1928644:1930722:-1|gene:ASTEI04650	153.567	60.804	21	140	21	1	398	41.617	8.4	2464.73	19	175.837	20
ASTEI06933	ASTEI06933-PA#scaffold_00046:688937:689988:-1	153.505	75.9843	19	227	18	1	254	27.403	8.47	4524.9	18	346.359	19
ASTEI10140	ASTEI10140-PA#scaffold_00114:229264:230224:-1	153.446	77.8626	21	138	21	1	262	30.071	6.8	2271.52	16	249.346	21
ASTEI08277	scaffold_00065:59760:60822:-1|gene:ASTEI08277	153.245	57.8462	21	161	21	1	325	37.086	7.66	2749.6	18	270.237	21
ASTEI07950	ASTEI07950-PA#scaffold_00060:574836:578144:-1	153.015	56.8138	21	181	21	1	521	56.772	7.96	3197.39	17	303.726	20
ASTEI04355	ASTEI04355-PA#scaffold_00022:1317170:1322600:1	152.811	19.6708	24	229	24	1	1276	140.201	8.84	3131.72	18	358.624	24
ASTEI11478	ASTEI11478-PA#scaffold_02893:13:1836:1	152.074	50.0858	27	135	27	1	583	65.737	5.27	2205.49	24	191.699	27
ASTEI02634	ASTEI02634-PA#scaffold_00010:1475601:1479400:1	152.061	56.7376	26	166	25	1	423	47.866	6.33	3367.22	18	254.626	24
ASTEI04300	scaffold_00022:484274:492913:-1|gene:ASTEI04300	151.893	33.7079	24	130	24	1	1068	119.494	7.44	2966.34	24	219.975	23
ASTEI01898	ASTEI01898-PA#scaffold_00007:25335:26550:1	151.628	62.2995	20	102	20	1	374	41.622	8.22	1819.64	16	191.409	20
ASTEI09324	ASTEI09324-PA#scaffold_00089:22396:24603:-1	151.445	46.9697	22	1436	1	1	462	50.421	8.95	26075.4	22	2571.39	21
ASTEI02686	scaffold_00010:3054241:3055516:1|gene:ASTEI02686	151.332	83.792	17	122	17	1	327	36.187	5.5	2074.44	13	254.841	17
ASTEI04842	scaffold_00026:587682:589309:-1|gene:ASTEI04842	151.315	63.0435	15	166	15	1	322	35.876	8.66	3577.65	13	286.001	15
ASTEI00046	scaffold_00001:630571:633930:1|gene:ASTEI00046	151.258	43.4109	24	103	24	1	774	87.154	6.67	1418.41	19	198.159	23
ASTEI068253	scaffold_00045:116762:120547:-1|gene:ASTEI068253	151.197	31.9801	33	94	33	1	1207	131.336	7.36	1777.55	31	153.747	31
ASTEI03473	scaffold_00015:139317:142170:-1|gene:ASTEI03473	150.469	48.9324	24	170	24	1	562	60.775	7.87	2856.15	22	237.676	23
ASTEI03360	scaffold_00014:1427529:1433310:1|gene:ASTEI03360	150.3	44.0176	29	77	29	1	911	102.083	5.95	2086.37	22	136.389	28
ASTEI00641	scaffold_00002:5547717:5549981:1|gene:ASTEI00641	149.99	44.3223	16	102	16	1	546	57.898	5.19	2595.67	14	180.454	16
ASTEI03463	scaffold_00014:2739218:2759974:1|gene:ASTEI03463	149.616	19.8041	37	99	33	1	2348	258.811	5.74	1873.89	35	140.425	37
ASTEI10716	ASTEI10716-PA#scaffold_00154:56594:59068:-1	149.482	42.2252	29	135	29	1	746	83.537	7.65	2604.17	28	197.286	28
ASTEI08410	scaffold_00067:369947:371361:1|gene:ASTEI08410	149.281	69.0773	25	216	25	1	401	46.197	9.01	3418.23	24	322.916	25
ASTEI00518	ASTEI00518-PA#scaffold_00002:2640907:2643077:-1	149.15	45.7505	24	148	24	1	553	63.333	5.82	2728.02	21	226.875	24
ASTEI085593	scaffold_00071:215911:218835:-1|gene:ASTEI085593	149.106	41.0678	30	109	29	1	974	110.513	5.1	2122.9	25	180.117	29
ASTEI04359	ASTEI04359-PA#scaffold_00022:1338323:1347822:1	149.067	34.1435	29	669	29	1	864	96.77	5.2	13787.8	29	962.814	28
ASTEI07372	scaffold_00053:897856:899201:1|gene:ASTEI07372	148.478	60.9694	22	149	22	1	392	42.771	8.09	3236.79	21	216.558	22
ASTEI10554	ASTEI10554-PA#scaffold_00140:72656:76658:1	148.368	48.4115	25	106	25	1	661	74.352	7.08	1761.58	20	179.418	25
ASTEI04543	scaffold_00024:89412:107976:-1|gene:ASTEI04543	148.129	18.1686	30	74	30	1	2064	231.622	6.1	1350.91	23	129.092	29
ASTEI07105	ASTEI07105-PA#scaffold_00049:437829:440714:1	148.038	25.1821	24	156	24	1	961	108.56	5.67	3353.32	23	237.068	24
ASTEI07428	ASTEI07428-PA#scaffold_00054:577842:584936:1	147.101	28.2609	22	203	20	1	1104	125.197	9.48	4233.92	19	319.588	22
ASTEI11406	ASTEI11406-PA#scaffold_01927:301:1696:1	146.535	45.9459	22	243	22	1	370	41.013	4.94	4402.79	20	361.531	22
ASTEI03853	ASTEI03853-PA#scaffold_00017:2440252:2443333:-1	145.735	53.2228	26	137	26	1	543	62.396	6.49	2246.68	22	233.732	26
ASTEI10106	ASTEI10106-PA#scaffold_00112:256255:257171:1	145.656	89.2086	21	199	21	1	278	30.262	5.97	4697.45	16	372.354	21
ASTEI05807	ASTEI05807-PA#scaffold_00033:1836167:1839033:-1	145.472	41.1197	16	227	16	1	518	57.341	5.1	4279.72	13	422.551	16
ASTEI01575	scaffold_00005:3775634:3777472:1|gene:ASTEI01575	145.205	48.0603	19	118	19	1	464	52.929	7.05	1353.46	11	207.333	19
ASTEI10733	ASTEI10733-PA#scaffold_00157:16413:18636:-1	144.943	52.9695	22	219	22	1	623	67.593	7.93	4442.39	19	376.765	22
ASTEI07536	scaffold_00055:1059193:1060029:-1|gene:ASTEI07536	144.762	85.0932	15	427	15	1	161	16.558	4.23	13100.7	15	868.494	15
ASTEI02184	ASTEI02184-PA#scaffold_00008:1892537:1894820:1	144.473	72.561	15	206	15	1	328	34.03	8.75	3547.63	14	319.87	15
ASTEI11142	ASTEI11142-PA#scaffold_00478:6886:8016:-1	143.871	70.3297	16	237	16	1	182	20.842	4.94	5651.38	16	342.977	16
ASTEI05632	scaffold_00032:1194607:1195635:1|gene:ASTEI05632	143.732	79.0941	17	120	17	1	287	32.45	5.4	2281.77	14	174.722	17
ASTEI10331	ASTEI10331-PA#scaffold_00126:215148:216950:-1	143.609	56.036	24	106	24	1	555	61.446	8.4	1528.2	17	175.001	24
ASTEI06611	ASTEI06611-PA#scaffold_00042:1247705:1259961:1	143.193	22.6426	28	91	28	1	1665	189.494	7.18	2010.52	27	150.237	28
ASTEI03179	ASTEI03179-PA#scaffold_00013:2193629:2195753:-1	143.152	56.2189	22	217	22	1	402	43.965	8.37	3562.5	16	318.188	22
ASTEI07785	scaffold_00058:623608:627928:-1|gene:ASTEI07785	142.461	24.8103	25	97	9	1	1318	147.916	6.84	1862.92	22	176.989	25
ASTEI10359	scaffold_00127:82128:93646:-1|gene:ASTEI10359	142.127	19.1657	19	178	19	1	1654	171.215	8	4603.56	18	341.258	19
ASTEI11035	scaffold_00279:3304:5637:1|gene:ASTEI11035	141.965	50.4237	23	129	23	1	472	53.659	5.31	2346.23	21	205.211	23
ASTEI00060	ASTEI00060-PA#scaffold_00001:821560:826451:1	141.814	14.9254	20	447	20	1	1072	120.737	9.72	8735	20	712.565	20
ASTEI05905	scaffold_00034:1802211:1809959:1|gene:ASTEI05905	141.7	17.7122	28	81	28	1	2168	240.225	5.39	1620.4	22	137.682	28
ASTEI01408	scaffold_00005:1963477:1968330:1|gene:ASTEI01408	141.632	60.5392	23	156	23	1	408	45.573	5.96	3087.26	22	244.882	23
ASTEI07629	ASTEI07629-PA#scaffold_00056:872644:874328:-1	141.564	55.511	23	204	22	1	499	54.502	6.3	4355.98	17	364.763	22
ASTEI05576	ASTEI05576-PA#scaffold_00032:157269:157919:1	140.903	64.2336	13	163	13	1	137	15.028	5.85	1701.37	5	387.313	13
ASTEI09887	ASTEI09887-PA#scaffold_00106:84562:87159:-1	140.121	44.4172	26	95	26	1	815	88.068	6.07	1702.27	22	153.592	26
ASTEI11248	scaffold_00875:545:2840:-1|gene:ASTEI11248	139.792	47.4576	30	208	28	1	708	79.808	6.95	4290.63	28	285.736	30
ASTEI06121	scaffold_00036:1323236:1326297:1|gene:ASTEI06121	139.574	30.9131	25	242	19	1	909	98.222	9.28	4511.52	24	350.089	24
ASTEI058011	scaffold_00033:1830973:1831422:-1|gene:ASTEI058011	139.308	63.0872	8	151	8	1	149	17.137	10.56	2384.2	8	291.731	8
ASTEI06048	scaffold_00036:237806:238924:1|gene:ASTEI06048	139.02	57.8488	17	114	17	1	344	38.639	6.92	2341.28	13	227.611	17
ASTEI05539	ASTEI05539-PA#scaffold_00031:1388688:1389857:-1	138.978	56.2982	22	140	22	1	389	45.349	6.7	2582.73	19	225.953	21
ASTEI05583	scaffold_00032:199427:202413:-1|gene:ASTEI05583	138.702	33.6254	25	168	24	1	913	102.072	9.29	3071.72	23	220.547	25
ASTEI10694	scaffold_00152:134824:136648:-1|gene:ASTEI10694	138.548	55.3957	24	143	23	1	417	44.788	8.76	2983.97	21	210.978	24
ASTEI05904	ASTEI05904-PA#scaffold_00034:1795561:1801223:1	138.279	23.1567	32	93	31	1	1736	193.929	8.68	1986.82	26	163.893	32
ASTEI03903	scaffold_00018:1682702:1683473:1|gene:ASTEI03903	138.242	77.3756	19	132	19	1	221	25.991	6.21	2026.56	13	193.503	19
ASTEI01945	scaffold_00007:1073326:1074619:1|gene:ASTEI01945	138.23	60.4938	22	156	22	1	405	46.245	6.83	2420.87	17	248.838	21
ASTEI04872	ASTEI04872-PA#scaffold_00026:1057728:1067293:-1	137.616	27.7868	25	98	25	1	1238	133.681	6.1	1799.97	20	160.956	25
ASTEI02424	ASTEI02424-PA#scaffold_00009:2048475:2049910:-1	136.858	78.4416	22	141	22	1	385	44.23	5.95	2391.7	19	252.597	22
ASTEI08682	ASTEI08682-PA#scaffold_00073:329855:332070:1	136.725	48.232	29	141	28	1	707	78.192	6.57	2791.33	26	198.752	29
ASTEI09954	scaffold_00107:407911:408988:-1|gene:ASTEI09954	136.718	66.9492	19	240	19	1	236	27.003	8.78	4535.52	18	403.375	19
ASTEI02606	ASTEI02606-PA#scaffold_00010:1275784:1277397:1	136.552	52.194	21	194	21	1	433	50.442	6.84	3726.75	18	294.61	21
ASTEI09982	scaffold_00108:82874:91537:1|gene:ASTEI09982	136.502	36.1979	24	120	24	1	768	85.975	5.41	2440.01	17	209.305	23
ASTEI01642	ASTEI01642-PA#scaffold_00006:150731:152311:1	136.494	51.9011	20	141	20	1	526	55.997	6.64	2348.78	15	265.364	20
ASTEI09495	ASTEI09495-PA#scaffold_00094:392792:395542:1	136.398	48.2533	28	128	28	1	916	93.401	9.33	2250.22	26	194.245	28
ASTEI05635	scaffold_00032:1423046:1424313:1|gene:ASTEI05635	136.374	56.8922	20	150	20	1	399	46.003	5.86	2496.1	16	210.728	20
ASTEI08082	scaffold_00062:102690:109228:1|gene:ASTEI08082	136.295	36.6285	31	122	31	1	961	107.827	5.27	2076.83	29	182.268	31
ASTEI09426	ASTEI09426-PA#scaffold_00092:44398:50333:-1	136.179	27.3879	16	69	16	1	1026	110.769	6.27	1985.17	13	170.37	16
ASTEI09723	ASTEI09723-PA#scaffold_00101:462719:467684:-1	135.847	34.7188	31	218	31	1	818	90.011	9.58	2971.17	30	252.21	30
ASTEI08196	ASTEI08196-PA#scaffold_00063:244541:248805:1	135.819	46.8175	27	132	27	1	707	79.074	8.31	2031.2	22	210.074	27
ASTEI09762	scaffold_00102:356423:359164:1|gene:ASTEI09762	135.509	47.4441	25	130	25	1	626	70.366	5.62	2174.93	20	223.826	25
ASTEI04827	scaffold_00026:485086:490278:-1|gene:ASTEI04827	135.32	33.9303	26	90	26	1	1061	121.767	6.18	1626.14	22	154.55	24
ASTEI05364	ASTEI05364-PA#scaffold_00030:1069596:1070979:-1	135.313	61.8529	19	129	18	1	367	40.9	8.7	3239.18	15	233.944	19
ASTEI10195	scaffold_00118:118788:121952:-1|gene:ASTEI10195	135.183	38.6905	21	456	13	1	504	56.89	4.81	9026.37	18	616.866	21
ASTEI10795	ASTEI10795-PA#scaffold_00165:60103:60893:1	134.709	83.5498	13	137	13	1	231	25.651	6.55	2252.67	11	211.041	13
ASTEI04316	scaffold_00022:573802:575820:1|gene:ASTEI04316	134.555	39.3352	17	240	17	1	361	38.58	8.53	4085.5	16	335.588	17
ASTEI03618	ASTEI03618-PA#scaffold_00016:427898:429906:1	134.54	45.7189	28	101	28	1	619	68.028	7.59	1808.65	27	137.832	28
ASTEI09458	ASTEI09458-PA#scaffold_00093:142903:146813:1	134.427	43.631	29	95	29	1	683	79.717	6.4	1705.71	26	138.076	29
ASTEI01249	ASTEI01249-PA#scaffold_00004:4916386:4917798:1	134.058	48.3333	17	98	17	1	420	46.629	5.29	1951.44	14	196.511	17
ASTEI05355	scaffold_00030:1012140:1012962:-1|gene:ASTEI05355	134.028	63.2231	13	343	13	1	242	26.553	5.1	6516.22	12	581.806	13
ASTEI00005	scaffold_00001:10127:11518:-1|gene:ASTEI00005	133.829	47.7322	20	172	18	1	463	52.153	7.47	3402.12	19	279.549	20
ASTEI08105	scaffold_00062:358428:368020:-1|gene:ASTEI08105	133.465	23.2251	27	109	22	1	1817	189.697	6.49	2904.13	26	191.425	26
ASTEI09230	ASTEI09230-PA#scaffold_00085:671055:677468:-1	133.316	19.8321	28	82	28	1	1906	212.202	6.99	1470.52	22	137.689	28
ASTEI01617	scaffold_00005:4133973:4137257:1|gene:ASTEI01617	133.252	54.4304	18	473	16	1	316	35.924	5.11	10189.1	17	698.136	17
ASTEI03923	scaffold_00019:46738:50895:-1|gene:ASTEI03923	132.871	50.8137	21	117	21	1	553	62.824	6.54	1849.72	15	197.829	21
ASTEI09951	scaffold_00107:401857:404490:-1|gene:ASTEI09951	132.807	33.6585	26	94	26	1	820	91.396	6.01	2085.8	21	152.74	26
ASTEI05588	scaffold_00032:298872:303941:-1|gene:ASTEI05588	132.758	25.7062	29	119	29	1	1416	154.62	7.66	2298.77	24	192.544	29
ASTEI07553	ASTEI07553-PA#scaffold_00055:1146927:1148292:-1	132.746	64.0306	23	166	23	1	392	44.309	7.03	3202.26	19	274.507	23
ASTEI08949	scaffold_00079:640794:641873:-1|gene:ASTEI08949	132.363	62.9526	22	93	22	1	359	40.385	6.11	938.287	12	207.245	22
ASTEI09704	ASTEI09704-PA#scaffold_00101:179219:180757:1	132.343	77.4691	20	100	20	1	324	36.08	5.77	1379.47	16	169.804	19
ASTEI05771	scaffold_00033:1186746:1189553:-1|gene:ASTEI05771	132.321	46.2585	18	249	18	1	441	48.141	9.45	4374.69	15	422.331	18
ASTEI03588	ASTEI03588-PA#scaffold_00015:2353988:2365488:1	131.893	34.9593	25	170	25	1	984	108.804	8.47	2991.47	24	215.707	25
ASTEI01730	scaffold_00006:1507221:1508197:1|gene:ASTEI01730	131.772	50.1684	18	412	18	1	297	32.83	8.97	7405	15	645.367	18
ASTEI09467	ASTEI09467-PA#scaffold_00093:291313:293031:-1	131.764	66.1932	15	135	15	1	352	38.122	6.95	3066.36	13	231.437	15
ASTEI02677	ASTEI02677-PA#scaffold_00010:3001743:3004607:1	131.694	35.2201	28	109	28	1	954	109.407	6.3	2353.94	26	172.166	28
ASTEI05373	scaffold_00030:1180087:1185623:-1|gene:ASTEI05373	131.442	26.0633	24	92	24	1	1105	121.669	6.8	1968.28	17	183.262	23
ASTEI09358	scaffold_00089:524685:528588:-1|gene:ASTEI09358	131.409	26.4559	26	108	26	1	1202	136.915	5.38	2523.35	23	184.141	25
ASTEI07916	ASTEI07916-PA#scaffold_00060:283292:284710:-1	131.035	51.8382	13	115	12	1	272	31.99	9.1	2159.29	11	204.638	13
ASTEI00546	ASTEI00546-PA#scaffold_00002:3204587:3210312:1	130.919	20.927	21	97	21	1	1424	150.843	4.41	2299.43	21	171.838	21
ASTEI10144	ASTEI10144-PA#scaffold_00114:290821:317398:-1	130.853	21.8004	22	79	22	1	1633	186.174	4.6	1380.88	19	162.486	22
ASTEI04357	ASTEI04357-PA#scaffold_00022:1330846:1335601:-1	130.637	23.6581	29	86	29	1	1509	168.926	8.79	1470.84	24	146.34	29
ASTEI07612	scaffold_00056:635153:637418:-1|gene:ASTEI07612	130.567	57.1429	29	89	28	1	651	72.021	6.98	1197.04	20	140.391	29
ASTEI04371	scaffold_00022:1526910:1528530:1|gene:ASTEI04371	130.559	59.8778	22	143	18	1	491	52.673	5.47	3310.08	20	242.511	22
ASTEI06887	scaffold_00045:1063311:1065299:-1|gene:ASTEI06887	130.463	43.2217	21	128	21	1	627	73.061	9.1	2434.21	21	203.878	21
ASTEI06478	scaffold_00041:75755:77008:-1|gene:ASTEI06478	130.42	42.9257	17	158	17	1	417	45.452	6.19	3113.36	15	238.306	17
ASTEI02139	ASTEI02139-PA#scaffold_00008:1255947:1257411:-1	130.329	57.8158	25	118	24	1	467	53.833	5.9	1719.82	19	162.311	25
ASTEI01384	scaffold_00005:1738103:1739778:1|gene:ASTEI01384	130.221	43.3526	20	171	20	1	519	59.012	6.73	3785.05	19	269.792	20
ASTEI06049	scaffold_00036:240123:245574:1|gene:ASTEI06049	129.826	25.5236	29	97	29	1	1528	168.912	5.22	2111.36	22	156.304	29
ASTEI03304	ASTEI03304-PA#scaffold_00014:993033:993484:-1	129.651	87.6106	8	331	8	1	113	11.346	4.64	8436.12	8	572.251	8
ASTEI00885	scaffold_00003:3452495:3463705:-1|gene:ASTEI00885	129.416	53.6697	23	138	23	1	436	48.134	5.54	2854.95	22	216.399	23
ASTEI02422	ASTEI02422-PA#scaffold_00009:2036514:2038825:1	129.263	42.953	27	86	27	1	745	84	6.27	1717.7	23	133.087	27
ASTEI06663	ASTEI06663-PA#scaffold_00043:163621:166886:1	128.88	59.1324	19	112	19	1	438	49.166	6.09	2229.16	14	191.284	19
ASTEI09088	scaffold_00082:668989:671796:1|gene:ASTEI09088	128.79	34.0589	19	80	19	1	781	81.141	4.42	1457.34	14	166.617	18
ASTEI05273	scaffold_00029:1770927:1772873:1|gene:ASTEI05273	128.665	37.3457	22	114	22	1	648	70.296	7.68	2021.69	18	187.992	22
ASTEI01453	ASTEI01453-PA#scaffold_00005:2455943:2470252:1	128.579	22.0223	28	76	28	1	1612	183.008	5.74	1346.13	21	117.632	28
ASTEI10282	scaffold_00122:130047:133260:1|gene:ASTEI10282	128.362	29.0758	22	105	22	1	963	106.945	6.1	1863.03	16	186.666	22
ASTEI09703	scaffold_00101:177019:178799:1|gene:ASTEI09703	128.32	64.4841	19	123	19	1	504	55.266	6.67	2091.17	17	212.16	19
ASTEI07863	ASTEI07863-PA#scaffold_00059:430922:431781:-1	127.687	75	15	130	15	1	260	28.992	4.77	1689.34	11	232.518	15
ASTEI05169	ASTEI05169-PA#scaffold_00028:1990664:1994049:1	127.481	30.4527	24	101	24	1	972	109.836	5.34	2096.99	21	160.298	24
ASTEI00114	ASTEI00114-PA#scaffold_00001:1717659:1719625:-1	127.48	39.9666	25	125	25	1	598	67.48	9.03	2436.76	23	179.218	25
ASTEI09655	scaffold_00100:47134:55222:1|gene:ASTEI09655	127.272	50.4518	25	97	25	1	664	72.931	8.48	2265.67	22	147.687	23
ASTEI04721	scaffold_00025:663838:666505:1|gene:ASTEI04721	127.246	47.8673	24	140	24	1	633	70.561	6.54	2479.02	20	236.218	24
ASTEI02252	ASTEI02252-PA#scaffold_00008:2905329:2907554:-1	127.06	53.2067	23	158	23	1	421	45.742	7.9	2824.45	23	211.086	22
ASTEI04992	scaffold_00027:562269:565204:1|gene:ASTEI04992	126.864	33.7998	24	86	24	1	929	105.122	9.01	1820.07	21	147.432	24
ASTEI08609	scaffold_00072:364484:366478:-1|gene:ASTEI08609	126.787	51.0539	20	145	20	1	427	46.48	8.18	2556.35	18	223.65	20
ASTEI10455	ASTEI10455-PA#scaffold_00132:176042:177093:1	126.709	69.3069	19	112	19	1	303	32.874	6.43	2571.68	16	179.966	19
ASTEI06261	ASTEI06261-PA#scaffold_00038:1160822:1167721:-1	126.412	47.1698	15	209	13	1	318	34.472	8	4561.72	13	375.847	15
ASTEI09117	ASTEI09117-PA#scaffold_00083:577719:593173:1	126.332	10.1883	22	128	19	1	2709	297.187	7.42	2506.47	17	239.662	22
ASTEI06463	ASTEI06463-PA#scaffold_00040:1480061:1481033:1	126.229	64.3382	15	137	15	1	272	30.305	6.4	2221.72	12	224.02	15
ASTEI00128	ASTEI00128-PA#scaffold_00001:1809817:1810933:-1	126.198	58.5253	20	421	20	1	217	25.24	11.5	6502.75	19	574.126	20
ASTEI03844	ASTEI03844-PA#scaffold_00017:2398882:2400595:1	126.156	44.9057	22	71	22	1	530	59.174	5.49	1056.8	14	147.018	21
ASTEI04340	ASTEI04340-PA#scaffold_00022:829673:832049:1	126.063	30.5054	14	204	7	1	554	59.951	8.19	4782.44	12	367.191	14
ASTEI08192	scaffold_00063:204209:212507:1|gene:ASTEI08192	125.971	19.4748	25	76	25	1	1828	209.224	5.4	1538.14	21	124.855	25
ASTEI08956	ASTEI08956-PA#scaffold_00079:660493:662344:-1	125.582	65.4472	16	131	16	1	246	27.969	8.22	3062.47	13	214.79	16
ASTEI11136	scaffold_00470:689:2140:-1|gene:ASTEI11136	125.318	44.5135	19	101	19	1	483	55.081	8.81	1726.85	19	152.022	19
ASTEI11014	ASTEI11014-PA#scaffold_00245:9442:10467:1	125.084	63.4069	13	149	13	1	317	34.597	6.21	2910.79	10	320.001	12
ASTEI08119	scaffold_00062:607977:610882:1|gene:ASTEI08119	124.954	51.6908	20	198	20	1	414	45.109	6.16	3955.54	19	302.791	20
ASTEI05067	scaffold_00028:136461:147320:1|gene:ASTEI05067	124.662	16.4802	25	107	25	1	1966	217.528	6.58	2371.24	24	185.221	25
ASTEI08713	ASTEI08713-PA#scaffold_00074:132516:133316:-1	124.656	48.8722	20	346	20	1	266	30.558	11.02	7419.81	20	423.696	19
ASTEI08848	ASTEI08848-PA#scaffold_00076:669573:674038:1	124.654	29.0689	27	77	27	1	1321	150.023	6.64	1453.78	22	134.549	27
ASTEI05231	scaffold_00029:1245664:1246888:1|gene:ASTEI05231	124.473	50.7508	16	217	16	1	333	38.128	6.2	2885.24	15	280.385	16
ASTEI09035	ASTEI09035-PA#scaffold_00081:178104:178970:1	124.429	55.3922	16	294	16	1	204	24.235	11.49	5294.79	13	461.894	16
ASTEI05770	ASTEI05770-PA#scaffold_00033:1172659:1173615:-1	124.038	81.8182	12	144	12	1	176	19.335	6.16	2691.81	10	264.886	12
ASTEI07585	ASTEI07585-PA#scaffold_00056:374432:375562:-1	123.88	35.3723	14	627	3	1	376	41.789	5.68	10106.2	14	723.285	14
ASTEI06266	ASTEI06266-PA#scaffold_00038:1180374:1184450:-1	123.252	34.0749	20	152	20	1	854	89.939	8.87	3623.34	19	231.874	19
ASTEI02145	ASTEI02145-PA#scaffold_00008:1418427:1419543:-1	123.103	69.2547	21	98	21	1	322	36.532	5.43	1714.7	19	167.61	21
ASTEI05086	scaffold_00028:705728:707931:-1|gene:ASTEI05086	122.854	44.8473	17	81	17	1	524	58.64	6.81	1263.64	14	151.57	17
ASTEI08521	scaffold_00070:80863:81909:-1|gene:ASTEI08521	122.531	58.6207	22	63	20	1	348	39.426	5.68	1165.46	17	105.953	20
ASTEI03550	ASTEI03550-PA#scaffold_00015:1525978:1528004:1	122.429	52.0701	23	100	23	1	628	68.771	5.88	1772.92	20	163.315	23
ASTEI01231	scaffold_00004:4592621:4595870:-1|gene:ASTEI01231	122.365	36.8585	20	103	20	1	643	71.361	5.22	2043.66	20	149.16	19
ASTEI05328	ASTEI05328-PA#scaffold_00030:306763:307842:-1	122.254	58.6103	22	133	22	1	331	36.088	9.16	1888.09	18	189.167	22
ASTEI02532	ASTEI02532-PA#scaffold_00010:83861:93361:-1	122.122	13.5057	26	74	26	1	2436	274.311	7.02	1614.47	23	126.302	25
ASTEI10623	scaffold_00144:34935:42056:1|gene:ASTEI10623	121.981	57.5045	21	82	18	1	553	62.142	6.49	1569.66	20	140.424	21
ASTEI01393	ASTEI01393-PA#scaffold_00005:1810808:1812211:-1	121.97	29.589	13	399	13	1	365	39.922	4.37	8132.42	12	500.252	13
ASTEI09829	scaffold_00105:10981:12467:-1|gene:ASTEI09829	121.85	55.0725	26	444	26	1	276	31.403	10.95	5847.79	23	555.697	26
ASTEI05416	ASTEI05416-PA#scaffold_00030:1961649:1972077:1	121.832	28.6957	29	113	28	1	1495	173.267	7.9	1858.54	25	174.775	29
ASTEI10759	scaffold_00161:19201:21485:1|gene:ASTEI10759	121.659	42.9387	23	104	23	1	701	77.569	9.19	2611.01	21	165.03	23
ASTEI10006	ASTEI10006-PA#scaffold_00108:450051:455518:-1	121.621	46.932	23	128	23	1	603	64.933	5.31	1816.72	16	201.326	23
ASTEI04933	ASTEI04933-PA#scaffold_00026:1943612:1944821:1	121.539	53.9216	17	335	17	1	204	24.206	11.36	5898.13	16	403.564	17
ASTEI03928	scaffold_00019:152744:161681:1|gene:ASTEI03928	121.512	29.9781	22	112	22	1	914	102.206	5.05	2380.55	17	195.58	22
ASTEI05315	scaffold_00030:191968:193348:-1|gene:ASTEI05315	121.497	57.2674	19	140	19	1	344	38.374	8.35	2488.09	17	212.955	19
ASTEI00573	scaffold_00002:3875848:3877811:-1|gene:ASTEI00573	121.254	47.2906	25	113	25	1	609	69.088	7.66	1996.22	18	174.456	25
ASTEI03333	ASTEI03333-PA#scaffold_00014:1226164:1227309:-1	121.233	64.9547	18	142	18	1	331	36.753	4.97	2552.08	16	219.828	18
ASTEI08943	ASTEI08943-PA#scaffold_00079:583733:587861:-1	121.199	64.3939	27	156	27	1	396	45.824	5.31	2655.79	26	196.963	27
ASTEI02556	scaffold_00010:439385:444744:1|gene:ASTEI02556	121.073	26.3874	23	111	22	1	955	108.287	8.81	2107.92	19	176.63	23
ASTEI07841	scaffold_00059:140432:143520:-1|gene:ASTEI07841	120.974	35.3078	20	88	20	1	861	98.056	6.89	1420.25	17	143.393	20
ASTEI10637	ASTEI10637-PA#scaffold_00146:9244:13749:-1	120.57	40.41	24	161	16	1	683	75.052	9.45	2760.11	22	194.654	23
ASTEI01762	ASTEI01762-PA#scaffold_00006:2091486:2096467:-1	120.444	24.4871	29	123	29	1	1511	167.231	6.19	2542.21	22	200.211	29
ASTEI06446	scaffold_00040:1317991:1318907:1|gene:ASTEI06446	119.889	62.724	17	125	17	1	279	30.431	6.89	2148.79	14	222.42	17
ASTEI05335	ASTEI05335-PA#scaffold_00030:323365:324239:1	119.793	70.8333	17	304	17	1	192	22.192	9.92	4564.12	17	410.541	17
ASTEI06659	scaffold_00043:111001:114800:1|gene:ASTEI06659	119.012	41.6116	26	113	26	1	757	83.193	7.28	2137.96	21	166.637	26
ASTEI00238	scaffold_00001:3800830:3802248:-1|gene:ASTEI00238	118.797	57.5621	18	95	18	1	443	49.979	6.73	1917.36	18	158.62	18
ASTEI10232	ASTEI10232-PA#scaffold_00119:260898:263964:1	118.644	35.2622	17	128	17	1	553	58.386	8.29	2017.75	13	230.281	17
ASTEI07442	scaffold_00054:960550:964601:-1|gene:ASTEI07442	118.587	25.5352	31	75	31	1	1308	151.238	6.87	1353.16	29	98.5144	31
ASTEI01591	ASTEI01591-PA#scaffold_00005:3887577:3888476:1	118.53	60.1476	13	134	13	1	271	30.269	8.44	2621.86	12	256.775	12
ASTEI02790	ASTEI02790-PA#scaffold_00011:980078:981100:1	118.077	72.0588	17	72	11	1	340	37.261	6.6	634.218	8	160.403	17
ASTEI04191	ASTEI04191-PA#scaffold_00021:1074471:1075118:1	117.979	64.375	11	133	11	1	160	17.671	5.4	1805.15	9	230.467	11
ASTEI01149	ASTEI01149-PA#scaffold_00004:2691215:2701309:-1	117.912	53.4591	23	157	21	1	477	53.941	6.44	2587.77	21	244.402	23
ASTEI03381	scaffold_00014:1614794:1616950:-1|gene:ASTEI03381	117.701	60.2564	15	192	15	1	390	43.482	6.84	4048.14	14	281.797	15
ASTEI07593	scaffold_00056:421233:423000:1|gene:ASTEI07593	117.543	52.8395	22	159	22	1	405	45.022	7.17	2561.88	17	252.492	22
ASTEI07011	ASTEI07011-PA#scaffold_00047:200715:203350:1	117.534	51	22	107	22	1	500	55.682	5.8	2023.26	18	146.001	20
ASTEI02598	ASTEI02598-PA#scaffold_00010:1243092:1244972:1	117.301	46.8354	13	182	13	1	316	34.173	8.69	3300.76	12	289.019	13
ASTEI09251	ASTEI09251-PA#scaffold_00086:500881:507216:1	117.157	18.3477	27	97	27	1	1973	223.814	6.65	1659.46	25	135.739	27
ASTEI01042	ASTEI01042-PA#scaffold_00004:474611:481744:1	117.001	16.6544	20	81	1	1	1357	152.452	5.3	1145.71	13	139.462	20
ASTEI00453	scaffold_00002:1492957:1520769:-1|gene:ASTEI00453	116.742	8.29156	26	74	24	1	4788	545.73	8.19	1295.44	24	103.887	26
ASTEI03504	scaffold_00015:466100:467833:1|gene:ASTEI03504	116.628	57.5949	17	125	17	1	474	52.338	6.21	2223.6	13	244.529	17
ASTEI03369	scaffold_00014:1479191:1479958:1|gene:ASTEI03369	116.595	73.3333	13	210	13	1	255	26.965	8.97	4520.6	12	308.546	13
ASTEI10624	ASTEI10624-PA#scaffold_00144:47206:49654:-1	116.361	79.5	17	117	17	1	200	23.134	5.12	1892.53	17	163.586	17
ASTEI05092	ASTEI05092-PA#scaffold_00028:745856:747287:1	116.324	42.2983	16	75	16	1	409	45.506	5.95	1003.27	14	100.377	16
ASTEI11521	ASTEI11521-PA#scaffold_03838:3:1343:-1	116.312	55.0827	20	129	20	1	423	48.071	8.59	1947.8	18	195.111	20
ASTEI05907	scaffold_00035:13656:18509:1|gene:ASTEI05907	116.17	51.5068	19	133	19	1	365	41.047	5.68	2069.6	17	205.912	19
ASTEI04234	ASTEI04234-PA#scaffold_00021:1514252:1516949:1	115.928	30.9693	21	88	21	1	846	94.912	6.51	1751.1	20	134.104	21
ASTEI07094	ASTEI07094-PA#scaffold_00049:64619:65799:1	115.913	55.0136	17	112	17	1	369	42.357	7.06	1344.3	9	215.288	17
ASTEI07745	ASTEI07745-PA#scaffold_00058:115732:116273:1	115.909	67.7632	10	225	3	1	152	16.303	10.35	5411.55	10	422.809	10
ASTEI04409	ASTEI04409-PA#scaffold_00023:311902:318525:1	115.844	29.9415	26	90	26	1	855	97.57	6.4	1668.45	23	137.73	26
ASTEI06527	ASTEI06527-PA#scaffold_00041:808716:810157:1	115.658	57.9462	19	89	19	1	409	46.778	5.64	1623.74	17	148.559	19
ASTEI05819	ASTEI05819-PA#scaffold_00034:48177:49333:1	115.342	70.4615	20	107	20	1	325	36.61	6.44	2062.92	16	202.595	19
ASTEI08491	ASTEI08491-PA#scaffold_00069:389671:391971:1	115.071	39.47	25	75	25	1	717	80.999	7.43	1422.87	20	113.349	25
ASTEI10589	scaffold_00142:12020:15482:-1|gene:ASTEI10589	115.054	78.6096	14	158	14	1	187	20.935	5.11	3172.65	14	209.928	14
ASTEI10690	scaffold_00152:101105:103554:-1|gene:ASTEI10690	115.015	41.8283	22	91	22	1	722	81.505	5.38	1566.82	16	146.369	22
ASTEI03758	ASTEI03758-PA#scaffold_00017:669268:673902:-1	114.919	27.2727	22	68	22	1	913	102.967	8.57	1313.75	19	133.283	21
ASTEI01772	scaffold_00006:2126320:2128868:-1|gene:ASTEI01772	114.734	50.3297	18	73	18	1	455	50.362	6.15	1755.54	18	113.153	18
ASTEI03832	scaffold_00017:2160422:2161755:1|gene:ASTEI03832	114.588	55.7803	18	154	17	1	346	37.238	6.58	3317.24	16	289.345	18
ASTEI11118	ASTEI11118-PA#scaffold_00406:5376:8460:-1	114.512	34.0944	23	91	23	1	657	74.102	9.29	1908.45	19	162.308	23
ASTEI10677	ASTEI10677-PA#scaffold_00151:111753:113093:-1	114.415	60.4762	22	128	22	1	420	48.395	6.14	2069.43	20	171.195	22
ASTEI09345	scaffold_00089:269205:271148:1|gene:ASTEI09345	114.148	42.1227	22	91	22	1	603	67.42	7.03	1533.68	18	139.281	21
ASTEI07018	scaffold_00047:356066:357304:-1|gene:ASTEI07018	113.969	55.5825	21	71	21	1	412	47.075	5.97	1268.53	19	112.735	21
ASTEI04130	ASTEI04130-PA#scaffold_00020:1974688:1983058:-1	113.927	15.0704	20	78	19	1	2130	216.837	8.53	1528.71	20	118.033	20
ASTEI07413	ASTEI07413-PA#scaffold_00054:358259:361356:-1	113.633	39.8137	23	74	23	1	859	96.203	8.18	1300.85	15	143.052	23
ASTEI07862	scaffold_00059:427219:429925:1|gene:ASTEI07862	113.599	37.0098	23	67	23	1	816	92.32	5.24	1109.33	17	129.046	23
ASTEI11316	ASTEI11316-PA#scaffold_01283:622:2132:-1	113.577	51.9669	20	119	20	1	483	54.032	7.88	2090.03	19	182.759	20
ASTEI09822	ASTEI09822-PA#scaffold_00104:381135:385650:1	113.26	20.7334	21	68	21	1	1418	159.118	6.74	1498.57	21	114.863	21
ASTEI01139	ASTEI01139-PA#scaffold_00004:2575928:2576849:-1	113.044	58.5903	19	315	3	1	227	26.427	10.01	2622.64	17	444.483	18
ASTEI09716	scaffold_00101:292292:293722:-1|gene:ASTEI09716	112.849	55.3241	18	116	18	1	432	48.551	6.64	2317.51	12	204.241	18
ASTEI01448	ASTEI01448-PA#scaffold_00005:2437969:2443303:-1	112.665	17.4497	24	80	24	1	1341	150.42	8.07	1407.37	23	120.71	23
ASTEI00379	scaffold_00002:134897:137066:1|gene:ASTEI00379	112.631	63.7405	15	98	15	1	262	28.868	8.81	1862.52	13	159.124	15
ASTEI00881	scaffold_00003:3403114:3411871:1|gene:ASTEI00881	112.511	37.1753	25	136	25	1	616	69.843	9	2430.04	25	167.834	25
ASTEI03494	scaffold_00015:343800:348872:-1|gene:ASTEI03494	112.451	48.9834	25	112	25	1	541	60.099	8.32	2291.44	20	157.521	25
ASTEI00735	ASTEI00735-PA#scaffold_00003:759067:760390:1	112.374	59.7087	15	387	15	1	206	23.434	10.62	9224.41	14	527.723	15
ASTEI06528	ASTEI06528-PA#scaffold_00041:814275:829640:-1	111.855	21.7846	22	121	22	1	1244	140.312	8.38	2312.55	19	207.095	22
ASTEI07186	ASTEI07186-PA#scaffold_00050:986970:998710:-1	111.589	20.5198	22	77	22	1	1462	163.689	6.16	1253.22	19	114.113	22
ASTEI04364	ASTEI04364-PA#scaffold_00022:1361390:1365811:1	111.527	50.5618	16	230	8	1	356	38.98	8.75	4132.66	15	314.775	15
ASTEI04893	ASTEI04893-PA#scaffold_00026:1166334:1167418:-1	111.49	63.253	16	92	16	1	332	37.297	5.78	1671.36	12	150.86	15
ASTEI10787	scaffold_00164:18625:21861:1|gene:ASTEI10787	111.408	43.4535	17	69	17	1	527	58.251	6.19	1499.67	16	106.801	17
ASTEI08706	scaffold_00074:47310:48617:-1|gene:ASTEI08706	111.388	45.0575	16	102	16	1	435	47.833	5.5	1943.04	13	168.475	16
ASTEI06668	scaffold_00043:213702:217757:1|gene:ASTEI06668	111.077	26.7618	24	72	24	1	1121	128.057	5.25	1542.03	23	111.584	24
ASTEI07618	ASTEI07618-PA#scaffold_00056:681053:687567:1	110.997	29.4964	14	174	13	1	556	62.627	6.96	3133.9	13	246.831	14
ASTEI05414	ASTEI05414-PA#scaffold_00030:1956521:1958611:1	110.922	42.283	17	105	17	1	622	68.988	5.87	2477.73	15	178.714	17
ASTEI09899	scaffold_00106:137508:142156:-1|gene:ASTEI09899	110.769	27.5269	20	74	20	1	930	102.803	6.8	1541.5	18	117.015	20
ASTEI00768	scaffold_00003:1273378:1276182:-1|gene:ASTEI00768	110.694	34.4789	22	64	22	1	902	101.981	5.27	1176.15	18	103.273	22
ASTEI02810	ASTEI02810-PA#scaffold_00011:1323463:1325617:1	110.18	43.1631	18	98	18	1	607	66.226	6.86	1513.7	11	187.975	18
ASTEI06323	ASTEI06323-PA#scaffold_00039:354872:356479:-1	110.034	55.7377	15	190	15	1	183	21.135	11.22	4159.09	13	295.629	15
ASTEI04331	ASTEI04331-PA#scaffold_00022:741588:744430:1	110.031	55.1205	23	315	16	1	332	36.441	9.98	5764.71	19	373.92	21
ASTEI10604	ASTEI10604-PA#scaffold_00142:206017:210080:-1	109.951	45.0832	22	65	21	1	661	72.382	6.29	1262.26	18	116.277	22
ASTEI08582	ASTEI08582-PA#scaffold_00071:561762:567941:1	109.892	42.4	17	101	17	1	500	56.487	6.21	1734.37	13	148.613	17
ASTEI08867	scaffold_00077:130334:131981:1|gene:ASTEI08867	109.833	42.9306	15	224	15	1	389	42.018	5.92	4218.92	14	304.626	15
ASTEI08290	ASTEI08290-PA#scaffold_00065:477886:487412:1	109.816	28.3351	18	156	18	1	967	104.276	5.08	3288.75	15	255.039	18
ASTEI10178	scaffold_00117:137186:138421:-1|gene:ASTEI10178	109.412	33.5766	12	316	12	1	411	43.722	7.17	7395.67	12	507.119	12
ASTEI01777	scaffold_00006:2297498:2299204:1|gene:ASTEI01777	109.376	37.5	25	114	23	1	568	64.802	5.76	2230.27	23	162.398	25
ASTEI10714	ASTEI10714-PA#scaffold_00154:51200:53342:-1	109.204	40.5186	23	142	22	1	617	69.482	8.66	1966.7	19	182.432	23
ASTEI02894	scaffold_00011:2518678:2520286:1|gene:ASTEI02894	109.157	36.6953	15	92	15	1	466	51.825	9.92	1853.75	13	175.003	15
ASTEI06711	ASTEI06711-PA#scaffold_00043:825337:827154:1	108.532	37.415	9	177	9	1	294	30.503	6.09	4659.66	7	361.383	9
ASTEI00509	scaffold_00002:2530226:2533351:1|gene:ASTEI00509	108.384	32.0304	24	76	24	1	921	103.935	5.36	1264.12	22	115.201	24
ASTEI04435	scaffold_00023:507127:508666:-1|gene:ASTEI04435	108.051	48.5632	14	79	14	1	348	39.707	4.94	1328.18	10	156.134	14
ASTEI06516	scaffold_00041:608886:621611:1|gene:ASTEI06516	107.795	30.7163	20	163	20	1	726	81.026	9.01	2921.84	16	254.157	20
ASTEI10592	ASTEI10592-PA#scaffold_00142:42877:43667:-1	107.735	49.1525	14	121	14	1	236	26.827	6.87	2481.1	14	175.908	14
ASTEI04808	scaffold_00026:353478:356308:1|gene:ASTEI04808	107.71	29.718	21	60	21	1	922	103.264	6.99	1146.42	17	121.324	21
ASTEI05761	scaffold_00033:1041794:1045916:-1|gene:ASTEI05761	107.707	68.8776	14	129	14	1	196	20.615	8.44	2018.31	10	247.458	14
ASTEI07166	scaffold_00050:313716:314915:-1|gene:ASTEI07166	107.616	48.3709	18	124	18	1	399	42.669	4.96	2552.19	17	193.676	18
ASTEI10937	ASTEI10937-PA#scaffold_00195:25718:28720:1	107.369	32.7626	23	93	23	1	876	98.142	6.65	1813.5	21	138.44	23
ASTEI08966	scaffold_00079:712908:713810:1|gene:ASTEI08966	107.324	60.7306	18	309	2	1	219	25.46	9.98	2623.71	16	424.188	18
ASTEI09886	scaffold_00106:82957:84084:1|gene:ASTEI09886	107.207	52	12	70	12	1	375	40.566	9.22	1522.12	12	116.442	12
ASTEI02499	scaffold_00009:3055982:3058689:1|gene:ASTEI02499	107.035	57.2549	17	522	2	1	255	28.076	11.18	7683.57	17	665.397	17
ASTEI10968	ASTEI10968-PA#scaffold_00205:35885:45007:1	106.844	27.5745	19	69	19	1	1175	126.984	6.93	1504.84	16	112.135	18
ASTEI09297	scaffold_00088:33180:48632:1|gene:ASTEI09297	106.669	41.9355	17	114	17	1	434	45.39	6.6	2313.16	16	188.813	17
ASTEI07794	ASTEI07794-PA#scaffold_00058:686485:690674:1	106.315	30.1802	16	74	16	1	666	73.63	7.06	1282.38	14	127.091	16
ASTEI10763	scaffold_00162:35581:41633:-1|gene:ASTEI10763	106.221	36.646	15	99	15	1	644	68.527	7.43	1832.9	13	153.016	15
ASTEI03085	scaffold_00013:964951:967575:-1|gene:ASTEI03085	106.124	25.286	19	82	19	1	874	101.394	5.63	1797.57	18	136.577	19
ASTEI02958	scaffold_00012:726812:728133:1|gene:ASTEI02958	106.063	51.9313	14	301	14	1	233	26.043	7.9	2979.96	12	535.391	14
ASTEI02164	scaffold_00008:1583421:1584668:1|gene:ASTEI02164	106.035	40.241	14	86	14	1	415	44.38	4.98	1533.17	12	144.191	14
ASTEI01899	ASTEI01899-PA#scaffold_00007:27020:27556:-1	105.821	76.4045	14	173	14	1	178	19.616	5.86	2905.16	14	257.8	14
ASTEI02643	ASTEI02643-PA#scaffold_00010:2121381:2130727:-1	105.659	14.0819	19	80	19	1	2173	226.135	7.69	1083.39	17	125.098	18
ASTEI01731	ASTEI01731-PA#scaffold_00006:1509547:1510808:-1	105.565	45.9596	13	71	13	1	396	43.524	6.79	1264.65	9	143.256	13
ASTEI10839	ASTEI10839-PA#scaffold_00173:29347:30324:1	105.542	62.5	18	176	18	1	272	30.27	7.72	3141.99	17	253.357	18
ASTEI00258	scaffold_00001:3992878:3998010:-1|gene:ASTEI00258	105.524	15.1325	14	69	14	1	1434	151.685	5.74	1625.23	12	137.738	14
ASTEI08489	scaffold_00069:384790:385647:1|gene:ASTEI08489	105.461	44.0613	15	384	15	1	261	28.724	11.06	6944.25	14	567.583	15
ASTEI08985	ASTEI08985-PA#scaffold_00079:780835:787987:-1	105.362	44.4748	25	102	24	1	733	81.834	5.24	1414.54	18	158.741	25
ASTEI06804	ASTEI06804-PA#scaffold_00044:803834:805426:1	105.316	37.149	18	123	18	1	463	51.62	5.14	2177.23	16	183.952	18
ASTEI01158	scaffold_00004:2938979:2940543:1|gene:ASTEI01158	105.212	50.3667	17	66	17	1	409	46.551	5.52	1021.48	12	128.973	17
ASTEI03601	scaffold_00015:2671240:2675989:-1|gene:ASTEI03601	105.154	17.6248	17	65	1	1	1322	148.556	6.84	1206.42	14	129.395	17
ASTEI07240	ASTEI07240-PA#scaffold_00051:439778:441107:1	104.983	50.1235	15	80	15	1	405	44.334	5.16	1942.69	15	112.027	15
ASTEI01283	scaffold_00005:443495:449488:1|gene:ASTEI01283	104.948	18.4976	17	80	17	1	1238	138.345	6.43	2006.68	17	124.838	17
ASTEI03382	scaffold_00014:1617819:1619770:-1|gene:ASTEI03382	104.946	40.9266	16	110	16	1	518	56.463	6.02	2275.48	14	171.03	16
ASTEI05688	scaffold_00033:150267:151944:1|gene:ASTEI05688	104.655	53.8244	18	103	17	1	353	40.318	5.87	1886.57	16	125.603	18
ASTEI00390	scaffold_00002:312369:314001:1|gene:ASTEI00390	104.579	42.9119	19	70	19	1	522	58.311	7.03	1102.2	16	108.411	19
ASTEI06476	scaffold_00041:65485:70221:1|gene:ASTEI06476	104.529	31.6591	18	125	18	1	657	74.22	7.53	2516.16	15	202.888	18
ASTEI03677	ASTEI03677-PA#scaffold_00016:1463983:1466136:1	104.513	39.3089	14	159	14	1	463	50.203	5.8	3777.78	12	255.782	14
ASTEI07851	scaffold_00059:261927:266675:-1|gene:ASTEI07851	104.278	31.0256	21	53	21	1	780	87.997	5.17	956.635	20	87.7004	21
ASTEI03302	ASTEI03302-PA#scaffold_00014:986150:989957:-1	104.238	41.8367	22	79	22	1	588	66.832	6.95	1261.75	21	113.684	22
ASTEI03215	scaffold_00013:2791790:2794139:-1|gene:ASTEI03215	104.021	31.6147	19	72	19	1	737	82.871	8.75	1763.8	19	119.077	19
ASTEI03205	scaffold_00013:2742642:2744556:1|gene:ASTEI03205	103.989	28.9902	16	69	16	1	614	69.454	7.11	1304.83	13	102.136	16
ASTEI08132	ASTEI08132-PA#scaffold_00062:659593:661056:-1	103.906	40.393	14	98	14	1	458	48.003	6.44	2400.84	11	212.746	14
ASTEI03284	scaffold_00014:787261:789001:-1|gene:ASTEI03284	103.855	51.9266	24	104	24	1	545	59.828	6.8	1494.02	21	144.902	24
ASTEI01240	ASTEI01240-PA#scaffold_00004:4720576:4728395:-1	103.641	12.3861	24	69	24	1	2414	274.536	4.93	1266.64	23	96.8748	24
ASTEI07007	scaffold_00047:184658:185247:1|gene:ASTEI07007	103.613	74.2138	15	209	15	1	159	18.326	9.76	3687.17	15	319.981	15
ASTEI04944	ASTEI04944-PA#scaffold_00026:2000145:2002417:1	103.259	35.8799	19	73	19	1	733	81.98	8.07	1130.77	14	105.873	19
ASTEI06082	scaffold_00036:620641:621891:1|gene:ASTEI06082	103.185	49.2788	16	83	16	1	416	45.978	7.96	1732.44	14	141.807	15
ASTEI05818	ASTEI05818-PA#scaffold_00034:44739:45329:-1	103.117	88.2653	17	281	16	1	196	21.83	6.05	5230.93	13	392.204	16
ASTEI07490	ASTEI07490-PA#scaffold_00055:156083:158669:1	103.014	19.9609	16	188	16	1	511	57.526	9.52	3151.47	13	301.74	16
ASTEI08352	scaffold_00066:653349:654400:1|gene:ASTEI08352	102.976	55.7377	15	89	15	1	305	34.175	6.18	1683.61	13	174.321	15
ASTEI04420	ASTEI04420-PA#scaffold_00023:399142:400721:1	102.835	80.2419	18	123	18	1	248	26.615	9.11	1662.03	16	181.93	18
ASTEI11786	scaffold_21818:145:456:-1|gene:ASTEI11786	102.771	57.2816	11	822	11	1	103	11.374	11.36	17770	11	1192.62	11
ASTEI10371	scaffold_00127:301612:302556:1|gene:ASTEI10371	102.725	67.9389	10	293	10	1	131	15.338	9.77	6269.61	10	472.729	10
ASTEI11286	scaffold_01105:324:2522:-1|gene:ASTEI11286	102.698	40.3535	19	127	19	1	679	75.303	8.32	2471.16	16	189.819	19
ASTEI08885	ASTEI08885-PA#scaffold_00077:677801:680367:1	102.693	36.8272	20	66	20	1	706	78.832	6.27	838.937	10	128.361	19
ASTEI00562	scaffold_00002:3532492:3533524:-1|gene:ASTEI00562	102.659	53.2468	13	138	13	1	231	25.525	6.05	2415.91	13	201.381	13
ASTEI07728	scaffold_00057:1097788:1105641:-1|gene:ASTEI07728	102.541	11.5657	24	62	24	1	2542	287.185	7.46	1326.07	22	98.9773	24
ASTEI07113	ASTEI07113-PA#scaffold_00049:690172:691214:1	102.478	61.6438	12	133	12	1	219	24.472	8.15	2290.17	11	237.734	12
ASTEI00388	ASTEI00388-PA#scaffold_00002:303787:305534:1	102.476	49.4382	20	72	20	1	445	49.631	8.53	1000.84	17	107.866	20
ASTEI03863	scaffold_00018:268057:272573:-1|gene:ASTEI03863	101.847	26.3104	22	91	22	1	973	108.47	9.54	1803.3	19	144.788	21
ASTEI04730	scaffold_00025:785367:787826:-1|gene:ASTEI04730	101.666	35.0877	24	78	24	1	798	89.948	6.76	1407.71	18	125.871	23
ASTEI08091	ASTEI08091-PA#scaffold_00062:195459:197233:-1	101.624	44.9761	16	87	16	1	418	45.486	8.07	1645.73	15	149.042	16
ASTEI09813	scaffold_00104:309678:314497:1|gene:ASTEI09813	101.521	40.613	19	130	19	1	522	59.188	5.83	2187.2	19	163.436	19
ASTEI05821	scaffold_00034:56060:58459:1|gene:ASTEI05821	101.204	79.2453	19	76	18	1	318	35.373	6.54	1129.01	13	139.119	18
ASTEI09830	scaffold_00105:13972:15937:1|gene:ASTEI09830	100.781	49.5088	18	52	18	1	509	58.026	6.19	1130.24	15	93.4417	17
ASTEI10608	ASTEI10608-PA#scaffold_00142:222452:224414:-1	100.72	44.7307	18	109	18	1	427	47.088	7.44	2195.32	14	183.209	18
ASTEI03008	scaffold_00012:1822782:1824763:1|gene:ASTEI03008	100.482	37.1186	19	108	19	1	590	64.945	4.49	2035.04	14	185.843	19
ASTEI00980	scaffold_00003:5424043:5428102:-1|gene:ASTEI00980	100.445	24.8466	23	61	23	1	1304	146.442	6.48	1303.75	20	100.116	23
ASTEI02791	scaffold_00011:985642:986664:1|gene:ASTEI02791	100.361	60.5882	14	56	8	1	340	37.252	6.52	555.414	7	129.362	14
ASTEI07965	ASTEI07965-PA#scaffold_00060:794874:795632:1	100.003	90.873	18	111	17	1	252	26.51	8.69	2199.68	15	198.659	18
ASTEI06983	ASTEI06983-PA#scaffold_00046:1177128:1179502:1	99.9285	32.2761	16	86	16	1	536	59.645	6.92	976.648	11	137.271	16
ASTEI07662	scaffold_00057:338885:343768:1|gene:ASTEI07662	99.833	23.6295	21	79	21	1	1058	118.263	8.75	1150.65	16	124.633	21
ASTEI07066	ASTEI07066-PA#scaffold_00048:212099:214083:-1	99.7985	40.604	19	102	19	1	596	65.068	9.29	1272.71	17	146.347	19
ASTEI01533	scaffold_00005:3456448:3461714:1|gene:ASTEI01533	99.6882	25.2155	9	93	9	1	464	51.116	6.52	1714.6	8	160.983	8
ASTEI05637	scaffold_00032:1425995:1426748:1|gene:ASTEI05637	99.5017	88.3721	16	157	16	1	172	19.511	5.95	3205.74	16	220.399	16
ASTEI01382	scaffold_00005:1734420:1736059:-1|gene:ASTEI01382	99.4745	35.5769	21	186	21	1	520	58.603	5.54	3101.79	20	240.963	21
ASTEI07467	scaffold_00054:1240409:1241842:1|gene:ASTEI07467	99.2958	58.2418	20	66	20	1	364	39.953	7.78	1035.38	15	93.223	19
ASTEI04702	ASTEI04702-PA#scaffold_00025:415564:418200:1	99.2441	37.3913	19	108	19	1	575	63.038	7.5	2163.56	17	164.214	19
ASTEI06079	ASTEI06079-PA#scaffold_00036:605009:607407:1	99.128	31.5024	14	141	13	1	619	67.23	8.84	2997.48	13	223.329	14
ASTEI09571	scaffold_00097:271783:275811:-1|gene:ASTEI09571	98.8651	27.5766	18	65	18	1	718	77.128	7.53	1414.21	17	93.3993	18
ASTEI02726	scaffold_00011:326268:328557:-1|gene:ASTEI02726	98.6627	64.2202	11	91	11	1	218	25.425	6.28	1431.74	10	146.495	11
ASTEI10342	scaffold_00126:272094:272875:1|gene:ASTEI10342	98.6471	65.1064	13	123	13	1	235	25.483	6.37	1893.2	10	210	13
ASTEI02963	scaffold_00012:761706:768175:-1|gene:ASTEI02963	98.2449	20.6102	22	67	22	1	1475	161.833	5.07	1178.55	16	100.053	22
ASTEI00337	ASTEI00337-PA#scaffold_00001:5333086:5333951:-1	98.0372	67.094	13	146	13	1	234	25.791	5.9	3463.95	13	219.953	12
ASTEI09865	scaffold_00105:430131:432751:1|gene:ASTEI09865	97.897	27.5538	16	75	16	1	744	85.769	9.47	1666.8	15	113.753	16
ASTEI03674	scaffold_00016:1456475:1460952:1|gene:ASTEI03674	97.8592	40.2866	23	67	23	1	628	72.728	5.36	1347.83	21	100.923	23
ASTEI01282	scaffold_00005:438374:440270:1|gene:ASTEI01282	97.8482	58.6207	16	126	16	1	290	32.553	8.59	2292.26	14	179.969	16
ASTEI06110	ASTEI06110-PA#scaffold_00036:1025994:1031164:1	97.7549	75.3333	15	159	15	1	150	17.364	7.2	2540.29	12	242.496	14
ASTEI06101	ASTEI06101-PA#scaffold_00036:850082:868614:1	97.7186	17.9876	18	95	18	1	1451	164.043	4.97	2113.4	17	152.504	18
ASTEI05380	ASTEI05380-PA#scaffold_00030:1273877:1275734:1	96.9806	41.2186	18	123	18	1	558	63.168	6.25	2326.42	16	176.288	18
ASTEI04868	scaffold_00026:1030489:1033245:1|gene:ASTEI04868	96.9645	48.8372	19	99	19	1	430	48.731	6.7	1464.15	17	129.082	18
ASTEI01540	ASTEI01540-PA#scaffold_00005:3522968:3524385:-1	96.7608	69.2946	14	90	14	1	241	26.261	7.9	1453.64	13	175.085	13
ASTEI07228	ASTEI07228-PA#scaffold_00051:222811:230490:1	96.4287	52.8967	20	96	20	1	397	42.9	5.27	1607.08	15	126.481	20
ASTEI09438	scaffold_00092:525540:526907:-1|gene:ASTEI09438	96.2174	52.7473	18	115	18	1	455	49.96	5.58	1878.37	17	174.625	18
ASTEI08989	scaffold_00080:21330:39271:-1|gene:ASTEI08989	96.0405	10.9832	16	36	16	1	2258	252.181	6.27	681.582	11	78.018	16
ASTEI075885	ASTEI075885-PA#scaffold_00056:456211:458599:-1	95.9796	85.0746	15	148	12	1	201	22.369	5.48	2671.33	13	202.485	14
ASTEI07972	ASTEI07972-PA#scaffold_00060:825446:827784:1	95.9311	35.5385	18	84	17	1	650	70.382	9.32	1521.14	18	129.842	17
ASTEI09066	scaffold_00082:247295:249594:1|gene:ASTEI09066	95.8359	43.9161	23	96	22	1	715	81.103	5.12	1779.18	16	144.511	23
ASTEI02584	scaffold_00010:1158524:1159195:1|gene:ASTEI02584	95.7761	46.1883	12	112	12	1	223	24.534	5.96	1869.5	9	213.008	12
ASTEI05229	scaffold_00029:1221800:1227916:1|gene:ASTEI05229	95.7705	7.90802	12	118	12	1	1783	180.121	5.55	2882.74	12	185.147	12
ASTEI01576	scaffold_00005:3779031:3781930:1|gene:ASTEI01576	95.725	27.7108	20	75	20	1	830	94.531	5.76	1194.8	17	110.59	20
ASTEI05728	ASTEI05728-PA#scaffold_00033:591010:592086:1	95.647	39.1061	14	95	14	1	358	41.771	7.36	1558.5	12	155.388	14
ASTEI00117	ASTEI00117-PA#scaffold_00001:1724176:1727949:-1	95.6023	20.0487	18	70	18	1	1232	133.728	4.93	1210.21	14	103.722	17
ASTEI02082	scaffold_00008:497891:498908:1|gene:ASTEI02082	95.5495	64.3357	16	89	16	1	286	31.435	5.81	1535.16	14	141.934	16
ASTEI09540	scaffold_00096:153318:154400:1|gene:ASTEI09540	95.3912	52.7778	15	97	15	1	360	41.43	5.72	2011.76	12	176.269	15
ASTEI09583	scaffold_00097:423109:424588:1|gene:ASTEI09583	95.2779	49.763	14	55	14	1	422	46.616	5.57	935.304	13	84.8576	14
ASTEI07898	ASTEI07898-PA#scaffold_00059:1095973:1096793:1	95.1277	67.8571	11	357	11	1	140	14.865	10.83	6403.61	9	558.114	11
ASTEI00429	scaffold_00002:1117525:1122324:-1|gene:ASTEI00429	95.1055	19.3182	20	48	20	1	1496	169.778	7.25	859.498	15	84.0444	20
ASTEI05767	scaffold_00033:1070327:1071591:-1|gene:ASTEI05767	95.0567	56.9519	14	47	14	1	374	38.389	7.08	979.714	11	88.3354	14
ASTEI03616	scaffold_00016:391145:402726:1|gene:ASTEI03616	94.9902	40	17	128	17	1	510	57.081	8.09	1784.17	14	177.984	17
ASTEI07379	ASTEI07379-PA#scaffold_00053:945940:952415:1	94.9688	42.6339	16	109	16	1	448	49.49	5.82	1703.37	11	206.838	16
ASTEI09344	scaffold_00089:244684:265329:-1|gene:ASTEI09344	94.7991	5.77906	21	48	21	1	4499	467.727	6.39	975.69	18	69.3344	20
ASTEI05754	scaffold_00033:843737:847968:-1|gene:ASTEI05754	94.7966	27.379	14	123	14	1	599	63.385	8.51	2641.89	14	183.998	14
ASTEI02495	ASTEI02495-PA#scaffold_00009:3047369:3047973:-1	94.7471	73.7179	12	107	12	1	156	17.639	8.5	1908.42	9	173.39	12
ASTEI08472	ASTEI08472-PA#scaffold_00068:820279:823311:-1	94.7133	27.6276	15	72	15	1	666	75.196	4.88	1293.84	14	110.885	15
ASTEI063681	scaffold_00039:1070446:1071555:-1|gene:ASTEI063681	94.707	26.2873	12	141	10	1	369	36.576	8.69	3055.11	11	227.503	12
ASTEI01776	scaffold_00006:2284249:2292263:-1|gene:ASTEI01776	94.4235	22.8599	14	60	14	1	1028	108.891	7.02	1619.89	14	122.05	14
ASTEI02370	ASTEI02370-PA#scaffold_00009:1069536:1074662:-1	94.2411	15.3981	22	66	22	1	1708	191.913	6.04	1205.21	17	104.058	22
ASTEI01383	ASTEI01383-PA#scaffold_00005:1736350:1737861:1	94.1938	35.2818	13	63	13	1	479	53.018	6.43	1119.96	8	131.146	13
ASTEI00138	ASTEI00138-PA#scaffold_00001:2047534:2049900:-1	94.0796	41.9149	15	72	15	1	470	53.216	5.71	1511.39	14	116.131	15
ASTEI07190	ASTEI07190-PA#scaffold_00050:1016654:1018366:1	94.0533	57.3034	17	91	17	1	445	49.379	8.13	1462.27	15	160.132	17
ASTEI03594	ASTEI03594-PA#scaffold_00015:2597555:2603925:1	93.939	22.2222	22	54	22	1	1287	147.186	8.81	1161.3	17	102.036	21
ASTEI08656	scaffold_00073:29755:30907:-1|gene:ASTEI08656	93.8082	53.4286	19	129	19	1	350	39.755	7.53	1583.13	17	158.966	19
ASTEI03617	scaffold_00016:426400:427241:-1|gene:ASTEI03617	93.7161	61.9608	15	114	15	1	255	28.647	7.14	1800.18	14	171.147	15
ASTEI00989	ASTEI00989-PA#scaffold_00004:2905:4704:1	93.6586	76.9231	15	70	15	1	169	19.065	7.88	1586.31	10	124.791	15
ASTEI07922	scaffold_00060:308386:309893:1|gene:ASTEI07922	93.6419	59.727	18	45	18	1	293	33.146	5.85	692.478	9	102.334	18
ASTEI02625	ASTEI02625-PA#scaffold_00010:1356499:1357875:-1	93.6372	62.5369	20	108	20	1	339	38.402	8.87	1801.66	18	152.68	20
ASTEI03021	scaffold_00012:1981480:1983927:1|gene:ASTEI03021	93.6252	40.2926	20	53	20	1	752	85.538	5.87	1298.46	19	87.4817	20
ASTEI09959	ASTEI09959-PA#scaffold_00107:422809:428164:1	92.7486	19.6078	19	61	19	1	1224	135.136	8.06	1088.54	16	82.3404	19
ASTEI07040	ASTEI07040-PA#scaffold_00047:739661:745238:1	92.717	28.3843	14	159	14	1	687	77.844	6.04	3370.42	12	261.368	14
ASTEI00707	ASTEI00707-PA#scaffold_00003:230430:231216:1	92.5216	64.2241	13	155	13	1	232	26.102	6.46	2629.17	13	216.763	13
ASTEI10864	scaffold_00177:19688:21275:1|gene:ASTEI10864	92.4498	37.1542	19	65	19	1	506	55.833	7.2	928.655	16	99.1704	18
ASTEI05401	ASTEI05401-PA#scaffold_00030:1598753:1600317:-1	92.0061	53.8462	15	71	15	1	312	35.704	5.87	1481.05	14	113.195	15
ASTEI00072	ASTEI00072-PA#scaffold_00001:1260693:1264844:-1	91.9385	45.3933	13	80	13	1	445	48.787	9.01	1824.33	11	155.347	13
ASTEI09012	scaffold_00080:370032:370615:1|gene:ASTEI09012	91.9262	67.0886	16	262	16	1	158	17.628	9.88	4927.86	14	424.717	15
ASTEI06994	ASTEI06994-PA#scaffold_00046:1311743:1324784:1	91.8345	16.0929	19	73	19	1	1249	140.279	7.88	1165.2	16	114.893	19
ASTEI04241	scaffold_00021:1714260:1714721:-1|gene:ASTEI04241	91.8119	81.0458	12	67	12	1	153	15.694	5.1	1634.65	11	128.404	10
ASTEI06191	ASTEI06191-PA#scaffold_00038:83994:101113:1	91.7798	16.8585	19	76	19	1	1477	159.772	5.96	1497.85	17	125.537	19
ASTEI06979	ASTEI06979-PA#scaffold_00046:1156265:1157914:1	91.7687	45.6349	19	90	19	1	504	55.705	8.65	1378.52	18	115.268	18
ASTEI05512	ASTEI05512-PA#scaffold_00031:1108691:1111657:1	91.7402	26.506	17	72	17	1	830	94.711	6.77	1394.26	15	101.87	17
ASTEI02812	ASTEI02812-PA#scaffold_00011:1328168:1332151:1	91.4596	30.9313	22	84	22	1	902	101.802	5.02	944.325	19	122.401	22
ASTEI01803	ASTEI01803-PA#scaffold_00006:2910491:2913050:1	91.4033	27.4262	15	50	15	1	711	77.859	8.66	1010.7	13	84.3056	15
ASTEI08291	ASTEI08291-PA#scaffold_00065:491830:493565:1	91.2909	47.2669	10	64	9	1	311	35.525	5.67	1170.45	6	133.29	10
ASTEI01906	ASTEI01906-PA#scaffold_00007:155065:160047:1	91.2408	18.2805	17	80	17	1	1198	131.049	6.29	1524.74	16	110.373	15
ASTEI08445	ASTEI08445-PA#scaffold_00068:361612:364312:-1	91.1121	67.1795	22	387	21	1	195	22.823	10.68	5920.58	22	418.101	21
ASTEI03752	ASTEI03752-PA#scaffold_00017:607186:622666:-1	91.0825	60.7143	15	127	15	1	336	38.864	7.56	1572.83	9	214.199	15
ASTEI00574	scaffold_00002:3878587:3880531:1|gene:ASTEI00574	91.0569	34.4715	18	69	18	1	615	69.942	8.25	1345.34	15	95.2014	18
ASTEI01067	ASTEI01067-PA#scaffold_00004:715538:716505:-1	90.8483	60.7973	17	69	17	1	301	34.136	7.08	1071.21	14	135.605	17
ASTEI05667	scaffold_00032:1866169:1873100:1|gene:ASTEI05667	90.8419	29.8441	13	87	7	1	449	51.743	6.39	1007.3	5	156.124	13
ASTEI04240	ASTEI04240-PA#scaffold_00021:1673267:1674808:-1	90.6411	39.5018	10	85	10	1	281	32.29	5.53	1631.25	9	149.002	10
ASTEI06800	scaffold_00044:726832:731331:1|gene:ASTEI06800	90.6149	45.6674	14	57	14	1	427	47.204	6.37	977.063	8	128.357	14
ASTEI08306	scaffold_00065:773518:777784:1|gene:ASTEI08306	90.4524	24.5363	21	52	21	1	1186	133.632	5.73	758.084	12	98.4368	21
ASTEI09207	scaffold_00085:177242:178677:1|gene:ASTEI09207	90.3556	46.9027	17	61	17	1	452	52.969	6.58	1188.23	15	96.5998	17
ASTEI10967	scaffold_00205:32984:33883:-1|gene:ASTEI10967	90.3414	61.5385	13	120	13	1	260	29.261	5.92	1808.15	11	184.766	12
ASTEI10385	ASTEI10385-PA#scaffold_00128:221138:223818:1	90.3347	28.7966	18	52	18	1	698	79.515	7.65	1036.05	13	86.3831	18
ASTEI01821	ASTEI01821-PA#scaffold_00006:3036718:3042053:1	90.3012	29.2378	21	85	21	1	879	96.643	7.85	1724.26	19	121.473	21
ASTEI10609	ASTEI10609-PA#scaffold_00142:229345:234228:1	90.1436	45.1149	17	73	17	1	696	75.798	7.58	1152.32	12	127.815	17
ASTEI05374	ASTEI05374-PA#scaffold_00030:1231665:1236170:-1	90.0229	56.7416	11	109	11	1	178	18.781	5.35	3149.62	11	210.458	11
ASTEI04830	scaffold_00026:496181:501400:-1|gene:ASTEI04830	89.9994	42.9003	14	71	14	1	331	36.069	9.58	1543.44	13	113.161	14
ASTEI04081	ASTEI04081-PA#scaffold_00020:881937:882899:-1	89.9937	62.2137	11	83	11	1	262	30.21	6.38	2089.8	10	125.107	11
ASTEI07013	scaffold_00047:208206:209447:-1|gene:ASTEI07013	89.9895	62.4041	16	87	16	1	391	42.545	4.75	1264.58	14	110.673	16
ASTEI01616	ASTEI01616-PA#scaffold_00005:4121016:4121939:-1	89.9141	50.5226	16	90	16	1	287	33.353	5.34	1472.3	13	129.906	16
ASTEI10595	scaffold_00142:50357:55390:1|gene:ASTEI10595	89.7418	16.9112	16	53	16	1	1295	149.111	7.01	998.267	13	93.778	16
ASTEI05470	ASTEI05470-PA#scaffold_00031:558283:560758:-1	89.7134	39.6657	19	56	19	1	658	74.243	5.78	849.942	16	86.1089	18
ASTEI02143	scaffold_00008:1413600:1414573:1|gene:ASTEI02143	89.64	56.1069	13	102	13	1	262	29.683	6.15	2048.19	11	180.633	13
ASTEI01645	ASTEI01645-PA#scaffold_00006:157701:163418:1	89.6016	14.7043	25	66	23	1	1877	207.531	7.58	1209.27	20	103.227	25
ASTEI00125	ASTEI00125-PA#scaffold_00001:1800561:1803629:1	89.5706	29.6632	17	53	17	1	772	87.43	6.8	1212.4	16	84.5482	17
ASTEI06653	ASTEI06653-PA#scaffold_00043:87028:92159:-1	89.5402	19.3642	19	63	19	1	1384	158.152	6.55	1202.95	13	109.707	19
ASTEI06086	ASTEI06086-PA#scaffold_00036:655326:662311:-1	89.5162	31.4869	16	56	16	1	686	76.076	7.28	1031.13	16	87.56	16
ASTEI05654	ASTEI05654-PA#scaffold_00032:1673330:1676145:1	89.3239	31.9838	20	66	20	1	741	83.792	7.03	1297.39	17	89.6866	20
ASTEI09964	ASTEI09964-PA#scaffold_00107:435755:442204:-1	89.2965	22.9612	20	53	20	1	1263	139.165	6.49	1188.47	14	96.0696	20
ASTEI02465	ASTEI02465-PA#scaffold_00009:2596639:2598091:1	89.1789	60.4046	15	71	15	1	346	37.934	5.21	1254.9	12	123.77	14
ASTEI10692	ASTEI10692-PA#scaffold_00152:123608:132577:-1	89.1167	20.9913	20	85	20	1	1029	116.619	6	1426.27	18	115.994	20
ASTEI06271	ASTEI06271-PA#scaffold_00038:1249343:1250626:-1	89.0407	50.3513	19	105	19	1	427	48.519	10.15	2016.96	19	161.687	19
ASTEI00969	ASTEI00969-PA#scaffold_00003:5173921:5175139:1	88.986	52.3256	14	102	14	1	258	28.569	8.59	1625.59	13	167.318	14
ASTEI09949	ASTEI09949-PA#scaffold_00107:395581:399213:-1	88.9772	22.4138	21	53	20	1	1160	128.904	7.18	1008.84	20	82.0711	21
ASTEI03875	ASTEI03875-PA#scaffold_00018:517742:522452:1	88.9496	15.3581	21	57	21	1	1452	168.235	6.81	1060.53	17	85.4125	21
ASTEI07252	scaffold_00051:482556:484196:-1|gene:ASTEI07252	88.7356	60.5263	19	68	19	1	418	47.04	5.96	624.693	13	115.673	19
ASTEI05524	ASTEI05524-PA#scaffold_00031:1260331:1261714:-1	88.654	68.75	11	110	11	1	160	18.234	4.67	1750.75	8	180.521	11
ASTEI06899	ASTEI06899-PA#scaffold_00045:1171789:1173257:1	88.5387	37.8788	12	45	12	1	462	51.093	4.72	953.71	9	95.1545	12
ASTEI09785	scaffold_00103:311370:313256:-1|gene:ASTEI09785	88.4596	39.172	16	47	16	1	628	72.086	6.46	690.906	9	84.7769	16
ASTEI08249	ASTEI08249-PA#scaffold_00064:272619:279930:1	88.416	22.4846	14	52	14	1	974	107.793	8.65	1053.75	12	86.9979	14
ASTEI09521	scaffold_00096:32837:34213:1|gene:ASTEI09521	88.3924	48.2517	15	91	14	1	429	48.331	4.93	2008.85	12	151.57	15
ASTEI05510	scaffold_00031:1099913:1101214:1|gene:ASTEI05510	88.2313	56.4103	12	54	12	1	351	37.98	6.37	1038.98	9	104.987	12
ASTEI10433	scaffold_00131:83479:88556:-1|gene:ASTEI10433	88.1773	28.5068	19	44	19	1	884	99.497	9.11	707.966	14	83.9808	19
ASTEI06906	scaffold_00045:1241931:1243580:1|gene:ASTEI06906	88.157	57.7626	23	76	23	1	438	49.83	9.48	1055.17	20	110.599	23
ASTEI07730	scaffold_00057:1108503:1109863:-1|gene:ASTEI07730	87.9346	56.1562	12	86	12	1	333	35.316	7.52	1657.11	11	144.957	12
ASTEI08573	scaffold_00071:336434:336926:-1|gene:ASTEI08573	87.8838	54.4118	11	218	11	1	136	15.893	10.58	4761.03	11	287.501	11
ASTEI07287	ASTEI07287-PA#scaffold_00051:1056232:1065761:-1	87.8573	41.3646	17	77	17	1	469	55.389	5.58	1591.12	15	112.256	17
ASTEI07966	ASTEI07966-PA#scaffold_00060:795766:796611:-1	87.8563	64.4195	14	112	13	1	267	28.249	8.13	2267.01	12	152.203	14
ASTEI02053	ASTEI02053-PA#scaffold_00008:84754:85503:1	87.8115	52.6104	14	174	14	1	249	27.891	8.12	3823.12	12	274.47	14
ASTEI04135	scaffold_00020:2032508:2034080:-1|gene:ASTEI04135	87.6677	42.0732	19	67	19	1	492	55.031	6.65	1021.69	17	105.824	19
ASTEI06162	scaffold_00037:127098:128156:-1|gene:ASTEI06162	87.6088	63.5484	16	75	16	1	310	33.884	9.09	1854.35	14	116.036	15
ASTEI05553	scaffold_00031:1563450:1568553:-1|gene:ASTEI05553	87.5967	31.746	15	79	15	1	567	63.65	6.49	1432.24	14	109.418	15
ASTEI08624	ASTEI08624-PA#scaffold_00072:493551:494283:-1	87.4365	68.6916	10	226	10	1	214	22.883	4.7	5731.63	10	346.25	9
ASTEI07229	ASTEI07229-PA#scaffold_00051:246463:254248:1	87.3286	13.2075	20	55	20	1	1855	213.44	8.6	1161.88	18	95.5339	20
ASTEI08112	scaffold_00062:548493:550652:-1|gene:ASTEI08112	87.2556	37.6912	20	72	20	1	719	80.494	6.76	1246.49	16	126.986	20
ASTEI05487	scaffold_00031:771821:772663:1|gene:ASTEI05487	87.0849	74.8792	15	102	15	1	207	23.394	6.23	1544.49	14	137.503	15
ASTEI02453	scaffold_00009:2479197:2482006:-1|gene:ASTEI02453	87.0057	26.5642	16	60	16	1	911	100.822	5.86	1260.73	15	97.4312	16
ASTEI10390	scaffold_00128:245475:246795:-1|gene:ASTEI10390	86.9803	72.6562	17	143	17	1	256	29.653	5.81	1893.82	15	166.985	17
ASTEI01854	ASTEI01854-PA#scaffold_00006:3879520:3882548:-1	86.8416	30.0621	20	57	19	1	805	92.938	8.28	986.009	18	69.3385	20
ASTEI05713	ASTEI05713-PA#scaffold_00033:446830:449334:1	86.7491	32.7635	17	50	17	1	702	80.422	6.05	800.402	16	71.7937	17
ASTEI00430	ASTEI00430-PA#scaffold_00002:1123286:1129844:-1	86.3244	20.2703	17	51	17	1	962	103.652	8.21	1188.6	16	79.6735	17
ASTEI08263	ASTEI08263-PA#scaffold_00064:844985:855613:1	86.286	73.9583	10	74	10	1	192	21.592	7.15	1000.38	4	157.115	10
ASTEI04507	ASTEI04507-PA#scaffold_00023:1632527:1635332:1	86.2745	30.1587	20	92	20	1	693	79.609	6.95	1253.12	13	148.639	20
ASTEI00231	ASTEI00231-PA#scaffold_00001:3730719:3733145:-1	86.2476	46.7626	14	66	13	1	417	46.259	9.1	1165.05	12	128.45	14
ASTEI06836	ASTEI06836-PA#scaffold_00045:126879:128635:-1	86.0577	44.5633	17	64	17	1	561	60.67	6.39	1324.91	15	106.454	17
ASTEI00264	scaffold_00001:4214147:4215362:-1|gene:ASTEI00264	85.9296	50.3333	14	66	8	1	300	34.548	6.32	812.268	7	116.438	14
ASTEI02774	ASTEI02774-PA#scaffold_00011:823547:830413:1	85.9128	28.2392	18	87	18	1	903	96.601	6.16	1147.02	17	95.3078	18
ASTEI05566	scaffold_00031:1951468:1952757:1|gene:ASTEI05566	85.8591	53.7688	16	47	16	1	398	43.613	9.26	1296.57	15	83.8336	16
ASTEI00859	scaffold_00003:3090684:3091522:1|gene:ASTEI00859	85.7855	58.8235	8	132	8	1	119	13.018	9.72	1742.86	8	312.854	8
ASTEI08745	scaffold_00074:359704:376359:1|gene:ASTEI08745	85.6138	51.087	10	98	10	1	184	20.763	5.8	1859.09	9	157.755	10
ASTEI11020	ASTEI11020-PA#scaffold_00251:4935:8020:1	85.5976	26.9231	21	60	21	1	988	109.647	6.79	814.663	16	87.0459	21
ASTEI01948	ASTEI01948-PA#scaffold_00007:1079983:1081446:-1	85.5796	47.331	11	140	11	1	281	29.896	9.16	2733.1	11	196.312	10
ASTEI08123	ASTEI08123-PA#scaffold_00062:624466:625721:1	85.5627	52.4422	16	56	16	1	389	44.524	7.53	825.802	11	95.6076	16
ASTEI05246	ASTEI05246-PA#scaffold_00029:1424199:1425034:1	85.5568	43.1472	10	453	2	1	197	21.825	10.76	7024.75	10	650.229	10
ASTEI01424	scaffold_00005:2051984:2054480:1|gene:ASTEI01424	85.4599	26.2963	16	63	16	1	810	90.351	9.58	1159.51	14	99.8614	16
ASTEI10577	ASTEI10577-PA#scaffold_00141:157879:164781:1	85.4106	41.5449	14	71	14	1	479	52.916	5.63	1176.06	12	99.0826	14
ASTEI06644	scaffold_00042:1537591:1556809:1|gene:ASTEI06644	85.3138	9.09091	20	48	20	1	3047	339.167	6.13	728.441	18	66.4307	20
ASTEI01123	ASTEI01123-PA#scaffold_00004:2348003:2356826:-1	85.1912	25.856	17	65	17	1	847	92.86	6.27	966.026	15	105.189	17
ASTEI00289	scaffold_00001:4467633:4475850:1|gene:ASTEI00289	84.7302	16.9425	15	45	15	1	1269	142.181	5.64	1214.41	14	83.0373	15
ASTEI08180	ASTEI08180-PA#scaffold_00063:83726:87650:1	84.4275	28.2552	19	48	19	1	768	89.526	6.93	931.733	17	71.2657	19
ASTEI06878	ASTEI06878-PA#scaffold_00045:895034:902438:-1	84.3275	42.8899	17	106	17	1	436	49.368	8.16	1586.74	14	138.039	17
ASTEI05455	scaffold_00031:445877:446999:-1|gene:ASTEI05455	84.1389	43.6681	11	204	11	1	229	22.667	10.9	2319.83	11	229.021	11
ASTEI09901	ASTEI09901-PA#scaffold_00106:153823:155407:-1	83.9886	44.3662	19	67	19	1	426	47.82	5.25	1320.74	17	89.7633	18
ASTEI05046	ASTEI05046-PA#scaffold_00027:1858069:1861338:1	83.9087	24.2105	20	78	20	1	950	105.576	7.27	917.657	14	129.776	19
ASTEI07780	ASTEI07780-PA#scaffold_00058:577143:579712:1	83.603	32.8509	16	63	16	1	691	71.89	8.62	1228.24	16	94.8364	16
ASTEI00774	ASTEI00774-PA#scaffold_00003:1335436:1337358:1	83.5726	44.0329	17	78	17	1	486	55.16	9.03	1238.62	16	108.969	17
ASTEI04027	scaffold_00019:2194024:2195208:-1|gene:ASTEI04027	83.3889	43.4911	11	44	11	1	338	37.162	6.71	857.283	9	90.3014	9
ASTEI08011	scaffold_00061:50181:53913:-1|gene:ASTEI08011	83.3458	32.3009	16	62	16	1	678	74.406	6.29	1414.65	12	110.749	16
ASTEI02694	ASTEI02694-PA#scaffold_00010:3104132:3108963:1	83.1437	17.532	19	41	19	1	1329	146.819	8.09	693.864	15	63.6323	18
ASTEI10184	ASTEI10184-PA#scaffold_00118:34934:37415:-1	83.1184	27.8219	14	73	14	1	629	68.213	4.64	1591.93	14	113.631	14
ASTEI04365	ASTEI04365-PA#scaffold_00022:1365827:1367219:1	83.0874	33.6207	11	179	3	1	348	38.234	8.85	3268.3	10	263.674	10
ASTEI04338	scaffold_00022:808465:810857:-1|gene:ASTEI04338	83.053	30.4636	19	243	19	1	453	53.857	5.21	4126.06	19	319.507	19
ASTEI07484	ASTEI07484-PA#scaffold_00055:109236:113666:1	82.8597	57.4007	17	96	17	1	277	31.89	5.86	1498.1	13	121.152	17
ASTEI11284	scaffold_01098:19:1014:1|gene:ASTEI11284	82.7943	62.3239	17	92	17	1	284	31.637	4.49	1926.19	14	153.603	17
ASTEI09693	scaffold_00101:98331:102036:1|gene:ASTEI09693	82.6745	18.9233	18	47	18	1	1226	136.969	4.77	1131.9	18	71.8452	17
ASTEI08680	ASTEI08680-PA#scaffold_00073:323493:325200:-1	82.6373	51.0526	12	94	12	1	190	20.214	8.09	2216.98	12	147.091	12
ASTEI00283	scaffold_00001:4390055:4391583:-1|gene:ASTEI00283	82.6297	42.9752	18	55	18	1	484	57.148	5.45	1108.4	17	91.6547	18
ASTEI09765	scaffold_00102:361352:362683:1|gene:ASTEI09765	82.5853	45.3725	18	73	18	1	443	50.173	6.76	1272.5	16	126.961	18
ASTEI09293	scaffold_00088:9797:13078:1|gene:ASTEI09293	82.5287	17.6578	14	39	14	1	1093	120.877	5.64	809.504	12	81.7552	14
ASTEI03591	scaffold_00015:2379088:2381515:-1|gene:ASTEI03591	82.2988	45.7447	13	88	13	1	376	41.301	8.31	1666.83	12	129.571	12
ASTEI01179	ASTEI01179-PA#scaffold_00004:3280985:3282213:1	82.2653	54.4643	16	72	16	1	336	37.862	8.81	1609.51	13	115.366	16
ASTEI03834	ASTEI03834-PA#scaffold_00017:2168157:2168838:-1	82.1385	62.6316	10	196	10	1	190	21.475	9.96	2824.86	8	376.934	10
ASTEI02813	scaffold_00011:1341010:1346880:-1|gene:ASTEI02813	82.0968	29.6684	12	59	12	1	573	61.584	6.54	1024.47	7	127.69	12
ASTEI07873	scaffold_00059:759021:761351:1|gene:ASTEI07873	81.9929	30.186	16	72	16	1	699	76.171	6.99	1289.81	15	89.616	16
ASTEI08204	scaffold_00063:467494:469932:-1|gene:ASTEI08204	81.9899	26.9704	17	46	17	1	812	92.614	7.46	891.309	16	72.7704	17
ASTEI05989	scaffold_00035:1233235:1238689:1|gene:ASTEI05989	81.7539	41.7989	15	58	15	1	378	41.858	5.2	1250.6	15	72.4413	15
ASTEI07116	scaffold_00049:704631:706160:1|gene:ASTEI07116	81.6918	53.9877	16	81	16	1	326	37.082	7.36	1465.69	15	112.38	16
ASTEI07481	ASTEI07481-PA#scaffold_00055:81922:85720:-1	81.6826	21.9561	17	57	17	1	1002	113.512	6.96	1083.36	13	100.462	17
ASTEI04215	scaffold_00021:1314086:1316167:1|gene:ASTEI04215	81.5064	32.4675	17	68	17	1	693	79.349	9.51	1125.58	16	104.018	17
ASTEI02238	scaffold_00008:2660743:2664020:-1|gene:ASTEI02238	81.3047	41.4894	12	61	12	1	470	50.533	6.99	1403.48	11	106.948	12
ASTEI07479	ASTEI07479-PA#scaffold_00055:65836:71392:-1	81.1917	21.3531	17	64	16	1	946	103.005	6.68	972.276	13	97.9404	17
ASTEI09983	scaffold_00108:92420:94358:1|gene:ASTEI09983	81.1619	34.2222	15	74	15	1	450	50.139	6.01	1507.87	11	119.563	15
ASTEI03980	scaffold_00019:840737:843755:-1|gene:ASTEI03980	81.0485	52.6316	10	129	10	1	152	17.634	11.08	2032.27	9	181.552	10
ASTEI08725	scaffold_00074:192221:193210:1|gene:ASTEI08725	80.8373	45.5927	13	39	13	1	329	37.274	8.03	863.805	8	87.3117	13
ASTEI00584	scaffold_00002:4057145:4058672:-1|gene:ASTEI00584	80.8035	45.4545	12	69	12	1	385	42.511	7.24	1259.97	11	110.914	12
ASTEI05308	scaffold_00030:102605:105165:-1|gene:ASTEI05308	80.6941	32.7645	13	69	13	1	586	62.781	5.94	1388.75	11	112.519	13
ASTEI01972	scaffold_00007:1948100:1949308:-1|gene:ASTEI01972	80.6711	37.5622	12	94	12	1	402	44.628	7.61	1727.83	11	171.192	12
ASTEI03669	ASTEI03669-PA#scaffold_00016:1438559:1440571:-1	80.6371	26.5651	11	93	11	1	591	65.262	5.72	1945.61	9	138.274	11
ASTEI00666	scaffold_00002:5789718:5791937:-1|gene:ASTEI00666	80.5681	26.6376	18	69	18	1	687	77.357	9.35	916.186	15	108.924	18
ASTEI08667	scaffold_00073:192997:199215:1|gene:ASTEI08667	80.497	41.4538	15	52	15	1	509	55.734	6.11	728.011	11	98.8149	15
ASTEI05016	ASTEI05016-PA#scaffold_00027:1044776:1045494:-1	80.4902	70.7317	17	127	17	1	205	23.247	7.08	1959.24	17	132.293	17
ASTEI01438	ASTEI01438-PA#scaffold_00005:2260888:2262062:1	80.4187	47.1233	11	55	11	1	365	39.902	6.99	468.38	5	119.574	11
ASTEI11333	ASTEI11333-PA#scaffold_01406:123:1888:1	80.3903	72.8155	16	103	16	1	206	22.566	5.78	2103.87	16	147.592	16
ASTEI00586	scaffold_00002:4068056:4077968:1|gene:ASTEI00586	80.3742	21.8954	15	62	15	1	918	104.019	6.51	1197.16	11	100.447	15
ASTEI05952	ASTEI05952-PA#scaffold_00035:584303:587425:-1	80.2821	19.6526	16	66	15	1	921	104.784	6.46	846.124	14	88.653	16
ASTEI07276	ASTEI07276-PA#scaffold_00051:777821:779239:1	80.0602	46.2222	14	55	14	1	450	50.685	7.59	1147.67	12	95.6305	14
ASTEI05660	ASTEI05660-PA#scaffold_00032:1791015:1792518:1	80.0584	44.1242	16	62	16	1	451	50.875	6.62	1117.57	13	91.5964	16
ASTEI00465	ASTEI00465-PA#scaffold_00002:1602457:1603546:-1	79.9305	50.8824	14	53	14	1	340	38.254	6.13	1033.35	13	82.7733	14
ASTEI09025	ASTEI09025-PA#scaffold_00080:739198:745685:1	79.7801	80.2198	8	141	8	1	91	10.415	4.37	3082.65	8	221.405	8
ASTEI07133	scaffold_00049:1164955:1166180:-1|gene:ASTEI07133	79.745	43.7666	15	94	15	1	377	40.024	7.28	1357.69	13	139.142	15
ASTEI05608	ASTEI05608-PA#scaffold_00032:821992:823599:1	79.7149	51.3043	17	76	17	1	345	39.507	9.2	1221.93	13	109.799	17
ASTEI06153	ASTEI06153-PA#scaffold_00036:1724772:1725915:-1	79.6855	62.6374	11	90	6	1	182	20.675	6.58	1806.79	11	132.855	11
ASTEI00948	ASTEI00948-PA#scaffold_00003:4491934:4492744:1	79.5785	68.6992	14	137	14	1	246	27.563	6.55	2565.17	8	221.682	14
ASTEI07713	scaffold_00057:967535:980533:1|gene:ASTEI07713	79.5045	9.4193	18	53	18	1	2187	228.859	7.94	1020.89	15	81.6599	18
ASTEI03803	scaffold_00017:1589753:1593407:1|gene:ASTEI03803	79.1696	17.3228	15	62	14	1	1143	129.496	7.39	1126.12	12	101.409	15
ASTEI10235	ASTEI10235-PA#scaffold_00119:273922:276048:-1	79.1339	27.0864	17	94	17	1	683	74.87	10.13	1425.57	15	146.43	17
ASTEI11230	ASTEI11230-PA#scaffold_00800:520:2855:-1	78.9353	33.2579	13	118	13	1	442	50.292	9.2	2145.03	12	194.303	13
ASTEI00653	scaffold_00002:5691878:5700417:1|gene:ASTEI00653	78.8745	12.2468	18	59	18	1	2123	224.476	7.65	1007.57	17	83.4491	18
ASTEI03615	scaffold_00016:347367:350623:-1|gene:ASTEI03615	78.8272	27.5776	18	43	18	1	805	94.237	7.58	612.009	15	68.3098	18
ASTEI01318	ASTEI01318-PA#scaffold_00005:1202143:1205719:1	78.7043	22.1519	13	45	13	1	790	88.397	6.35	837.898	11	72.7155	13
ASTEI05222	ASTEI05222-PA#scaffold_00029:1152887:1165916:1	78.6924	18.6224	17	40	17	1	1176	125.463	4.93	1121.78	17	66.7066	17
ASTEI07733	scaffold_00057:1118598:1120169:-1|gene:ASTEI07733	78.5221	46.0137	15	57	15	1	439	48.559	8.66	1320.21	13	89.8067	15
ASTEI03378	ASTEI03378-PA#scaffold_00014:1522868:1527408:1	78.5132	14.2857	14	67	14	1	1267	138.612	5.08	1390.23	13	98.8341	14
ASTEI00250	ASTEI00250-PA#scaffold_00001:3950402:3959857:1	78.4786	35.4027	16	48	16	1	596	65.19	6.8	732.338	11	75.3445	16
ASTEI08576	ASTEI08576-PA#scaffold_00071:350943:352299:-1	78.4393	41.9271	11	79	11	1	384	42.756	5.11	1742.52	11	122.668	11
ASTEI01649	ASTEI01649-PA#scaffold_00006:208963:216354:1	78.4267	82.9932	10	62	10	1	147	16.744	4.53	1610	10	102.476	9
ASTEI02624	scaffold_00010:1353974:1355803:1|gene:ASTEI02624	78.3107	35.8763	16	48	16	1	485	56.239	6.65	874.723	12	70.2544	16
ASTEI07075	ASTEI07075-PA#scaffold_00048:416114:419109:1	78.2867	26.572	12	133	12	1	493	52.404	9.35	2650.76	11	187.633	12
ASTEI01739	ASTEI01739-PA#scaffold_00006:1732848:1735270:1	78.2373	31.5686	12	95	12	1	510	54.404	9.07	1727.86	11	121.906	12
ASTEI10871	ASTEI10871-PA#scaffold_00178:7015:7425:1	78.1171	61.7647	10	270	3	1	136	15.379	11.27	2433.74	10	450.126	10
ASTEI08929	scaffold_00079:197218:207065:1|gene:ASTEI08929	78.099	44.8485	11	117	11	1	330	36.256	8.28	2584.46	10	199.234	11
ASTEI10525	ASTEI10525-PA#scaffold_00138:240209:241467:1	78.0822	34.9296	13	77	13	1	355	40.044	9.92	1757.97	12	126.635	13
ASTEI09052	ASTEI09052-PA#scaffold_00081:410891:416671:1	78.0669	54.902	13	63	13	1	306	34.923	5.54	1328.08	13	94.4142	13
ASTEI04846	ASTEI04846-PA#scaffold_00026:652793:654211:-1	77.951	26.972	10	63	9	1	393	44.694	7.71	1235.04	9	101.828	9
ASTEI07239	scaffold_00051:431027:435960:1|gene:ASTEI07239	77.8489	38.7352	17	65	17	1	506	56.52	8.09	901.471	14	105.475	17
ASTEI11181	ASTEI11181-PA#scaffold_00582:569:1909:1	77.8092	35.426	12	101	12	1	446	49.738	5.62	1793.45	7	195.65	12
ASTEI03991	ASTEI03991-PA#scaffold_00019:1009668:1010515:1	77.7954	62.8906	14	66	14	1	256	28.868	9.55	1115.24	12	118.758	14
ASTEI03245	ASTEI03245-PA#scaffold_00014:336210:336706:-1	77.6707	61.194	10	177	10	1	134	15.802	11.31	2752.41	10	261.759	9
ASTEI04071	scaffold_00020:823323:830824:-1|gene:ASTEI04071	77.5959	10.0267	17	60	16	1	1875	215.345	6.93	1206.27	15	87.7828	17
ASTEI00548	scaffold_00002:3249727:3251640:1|gene:ASTEI00548	77.5223	37.0526	15	60	15	1	475	52.46	8.1	989.802	13	97.2949	15
ASTEI09380	scaffold_00090:63636:64724:-1|gene:ASTEI09380	77.4279	53.9683	9	99	9	1	189	21.751	9.41	1852.02	6	183.697	9
ASTEI08809	scaffold_00076:275165:279002:-1|gene:ASTEI08809	77.3433	20.5882	18	49	18	1	1258	143.039	5.15	847.252	17	77.5262	18
ASTEI01897	ASTEI01897-PA#scaffold_00007:22232:24302:-1	77.2545	33.7838	18	81	18	1	666	74.468	8.28	1576.85	17	111.629	17
ASTEI00675	ASTEI00675-PA#scaffold_00003:48249:53791:-1	77.0392	17.6871	15	93	15	1	1029	107.643	6.74	2067.7	14	151.102	15
ASTEI01441	scaffold_00005:2284769:2286827:-1|gene:ASTEI01441	76.9086	50.1931	13	99	13	1	259	28.028	5.73	1974.17	12	163.833	13
ASTEI04143	ASTEI04143-PA#scaffold_00020:2071896:2072914:1	76.8825	55.6962	16	76	16	1	316	34.83	7.96	1315.03	15	106.004	16
ASTEI10553	ASTEI10553-PA#scaffold_00140:67601:69826:1	76.8321	29.7445	15	75	15	1	548	61.43	7.77	1361.09	15	99.9219	15
ASTEI05733	ASTEI05733-PA#scaffold_00033:709442:711093:-1	76.7553	39.7938	15	49	15	1	485	54.897	5.44	923.431	12	68.4709	15
ASTEI00478	scaffold_00002:1958920:1962807:-1|gene:ASTEI00478	76.6812	24.2531	12	106	12	1	569	60.305	5.69	2038.75	12	139.541	12
ASTEI10783	scaffold_00163:55266:58179:1|gene:ASTEI10783	76.6331	53.0864	14	55	14	1	324	35.815	8.59	1082.81	12	92.8376	14
ASTEI00850	scaffold_00003:3008054:3015832:1|gene:ASTEI00850	76.6053	19.8381	18	52	18	1	988	113.635	8.18	937.164	17	71.2983	17
ASTEI02403	ASTEI02403-PA#scaffold_00009:1833942:1842450:-1	76.5548	30.8793	11	32	11	1	489	52.852	8.31	443.509	5	76.0465	8
ASTEI10910	ASTEI10910-PA#scaffold_00187:7151:7605:1	76.5546	56.6929	8	45	8	1	127	13.925	6.38	976.081	8	89.9947	8
ASTEI01524	ASTEI01524-PA#scaffold_00005:3346540:3347756:1	76.2807	46.5465	12	56	12	1	333	36.214	5.07	1090.33	10	86.0955	12
ASTEI02264	ASTEI02264-PA#scaffold_00008:3106302:3107949:-1	76.2249	41.4798	12	50	12	1	446	51.09	6.44	448.345	6	113.553	12
ASTEI10920	ASTEI10920-PA#scaffold_00187:62680:69813:1	76.2081	18.6655	17	42	17	1	1109	124.322	7.88	811.383	15	62.3309	17
ASTEI02417	ASTEI02417-PA#scaffold_00009:2006696:2012171:-1	76.138	13.4088	20	47	20	1	1678	190.851	6.46	834.74	18	57.9077	20
ASTEI09873	scaffold_00105:464002:465048:-1|gene:ASTEI09873	76.1305	49.5935	14	102	14	1	246	27.804	9.57	2254.2	14	158.136	14
ASTEI00127	ASTEI00127-PA#scaffold_00001:1806961:1808746:1	76.061	31.2281	14	61	14	1	570	63.361	7.8	1305.72	14	95.5909	14
ASTEI06099	scaffold_00036:823306:824879:1|gene:ASTEI06099	75.9744	75.1412	12	61	12	1	177	20.419	5.91	630.372	10	94.2963	12
ASTEI04093	scaffold_00020:1222427:1226214:-1|gene:ASTEI04093	75.9032	16.7785	18	44	18	1	1192	134.423	6.35	903.124	17	60.24	18
ASTEI10066	ASTEI10066-PA#scaffold_00111:207423:208742:-1	75.8987	38.2212	13	77	13	1	416	48.616	10.14	1307.39	12	95.928	13
ASTEI11239	ASTEI11239-PA#scaffold_00844:475:1648:1	75.8927	51.4881	13	55	13	1	336	36.467	7.31	1057.44	11	90.219	13
ASTEI07206	ASTEI07206-PA#scaffold_00050:1156703:1158640:1	75.8361	24.9612	15	41	15	1	645	71.297	8.75	708.839	13	62.4799	15
ASTEI05258	ASTEI05258-PA#scaffold_00029:1644132:1647614:1	75.814	17.2376	14	65	14	1	905	101.797	5.33	1248.64	13	99.0117	14
ASTEI04263	scaffold_00021:2123459:2138391:-1|gene:ASTEI04263	75.7669	47.3684	15	46	15	1	456	50.375	6.39	859.529	13	79.6877	15
ASTEI03227	scaffold_00014:160084:183417:-1|gene:ASTEI03227	75.7632	8.71583	14	52	14	1	1939	201.023	9.03	1128.26	12	104.541	14
ASTEI05409	scaffold_00030:1858159:1862505:1|gene:ASTEI05409	75.7058	22.2445	19	59	19	1	998	110.69	5.08	1263.76	18	83.8782	19
ASTEI01056	ASTEI01056-PA#scaffold_00004:650802:652075:-1	75.6929	49.7006	16	83	16	1	334	39.048	9.09	1479.36	14	110.017	16
ASTEI02750	scaffold_00011:624898:630944:1|gene:ASTEI02750	75.6879	63.6678	11	59	11	1	289	32.84	5.34	1006.78	9	93.1578	11
ASTEI10701	scaffold_00153:46868:56652:1|gene:ASTEI10701	75.6445	22.3172	18	52	17	1	1053	120.109	5.43	1085.15	14	80.87	18
ASTEI11414	ASTEI11414-PA#scaffold_02029:585:1691:-1	75.6218	51.087	14	49	14	1	368	40.512	5.05	704.791	9	95.8399	13
ASTEI03298	scaffold_00014:962235:964977:-1|gene:ASTEI03298	75.5642	32.9167	19	64	19	1	720	82.753	8.21	1319	16	96.1246	19
ASTEI01220	ASTEI01220-PA#scaffold_00004:4375535:4377100:-1	75.4896	42.0935	15	69	15	1	449	49.447	7.18	1150.97	14	95.5617	15
ASTEI06980	scaffold_00046:1158639:1160410:1|gene:ASTEI06980	75.3609	32.1555	16	53	16	1	566	64.091	4.55	875.537	10	96.6178	15
ASTEI00273	scaffold_00001:4319447:4320652:-1|gene:ASTEI00273	75.2288	50.5556	16	54	16	1	360	40.251	7.21	1107.71	12	96.6388	15
ASTEI08683	scaffold_00073:334931:336432:-1|gene:ASTEI08683	75.0341	45.2381	16	60	16	1	420	45.677	6.16	1391.87	16	91.6781	16
ASTEI05763	ASTEI05763-PA#scaffold_00033:1054999:1059527:-1	74.9536	11.8166	13	73	13	1	1134	127.047	6.43	768.88	10	129.476	13
ASTEI09101	scaffold_00083:323972:324454:-1|gene:ASTEI09101	74.6759	51.875	7	142	7	1	160	16.877	5	2496.65	7	244.165	7
ASTEI06240	ASTEI06240-PA#scaffold_00038:807412:809995:1	74.6746	30.9491	19	54	19	1	727	83.522	6.87	986.697	16	75.8092	19
ASTEI04041	ASTEI04041-PA#scaffold_00020:114893:115648:-1	74.5695	59.761	13	52	13	1	251	28.182	7.69	803.681	10	90.0751	13
ASTEI08262	ASTEI08262-PA#scaffold_00064:833438:836225:-1	74.5423	23.6686	13	47	13	1	845	93.887	4.87	816.989	11	90.9593	13
ASTEI02421	ASTEI02421-PA#scaffold_00009:2034877:2035818:-1	74.4651	50.5263	16	217	16	1	190	22.763	10.78	2189.98	16	332.245	16
ASTEI00199	scaffold_00001:3179479:3180151:-1|gene:ASTEI00199	74.4454	55.7214	13	55	13	1	201	22.953	8.6	770.744	8	95.4233	13
ASTEI06037	scaffold_00036:123740:128340:1|gene:ASTEI06037	74.4117	17.3509	15	46	14	1	1291	135.445	9.55	905.059	15	66.8303	15
ASTEI00790	scaffold_00003:1714916:1718324:1|gene:ASTEI00790	74.3793	44.5844	16	60	16	1	397	45.597	8.98	1325.1	14	79.2811	16
ASTEI03580	scaffold_00015:2184791:2191272:1|gene:ASTEI03580	74.2623	43.9252	15	79	15	1	428	47.912	4.65	1480.45	14	106.266	15
ASTEI07810	scaffold_00058:794445:795312:-1|gene:ASTEI07810	74.2467	66.9565	14	148	13	1	230	25.707	8.76	2398.91	13	207.575	14
ASTEI05216	ASTEI05216-PA#scaffold_00029:798481:800295:-1	74.2302	32.6159	17	80	17	1	604	64.273	7.75	1425.5	16	110.519	17
ASTEI06258	ASTEI06258-PA#scaffold_00038:1136052:1137127:-1	74.1863	54.3544	11	47	11	1	333	36.352	6.15	764.82	7	91.8507	11
ASTEI07687	ASTEI07687-PA#scaffold_00057:718587:721835:1	74.1148	41.1765	16	49	16	1	544	59.383	7.61	954.979	13	83.8461	16
ASTEI01988	scaffold_00007:2370528:2371546:-1|gene:ASTEI01988	74.0912	58.147	12	43	12	1	313	34.956	6.98	886.337	11	73.1705	11
ASTEI02404	scaffold_00009:1854280:1855002:-1|gene:ASTEI02404	74.0759	77.1739	12	51	11	1	184	20.231	8.73	1275.18	10	91.0468	12
ASTEI07491	ASTEI07491-PA#scaffold_00055:164532:164902:1	74.0477	26.1905	1	45	1	1	84	9.201	5.48	1104.18	1	109.881	1
ASTEI06330	scaffold_00039:465060:466259:1|gene:ASTEI06330	73.8975	51.6291	17	113	15	1	399	44.255	6.79	2052.68	13	148.994	17
ASTEI02603	ASTEI02603-PA#scaffold_00010:1263495:1266295:-1	73.6534	22.7831	13	35	13	1	733	83.203	7.99	807.113	13	58.3611	12
ASTEI07087	scaffold_00048:1177665:1195560:-1|gene:ASTEI07087	73.6034	7.98105	16	40	16	1	2744	298.016	6.71	625.395	12	68.5751	16
ASTEI11192	ASTEI11192-PA#scaffold_00625:3358:5073:-1	73.4921	32.8897	14	54	14	1	526	60.851	8.59	884.319	10	93.0206	14
ASTEI05658	ASTEI05658-PA#scaffold_00032:1783769:1787610:1	73.3671	19.1509	14	34	14	1	1060	118.309	4.96	709.737	11	71.6124	14
ASTEI09120	ASTEI09120-PA#scaffold_00083:612993:616238:1	73.2119	33.7017	14	35	14	1	724	81.045	5.2	555.991	10	65.4333	14
ASTEI11056	scaffold_00295:219:2716:1|gene:ASTEI11056	73.1076	24.7978	16	87	16	1	742	80.599	6.54	2226.74	15	131.777	16
ASTEI06631	ASTEI06631-PA#scaffold_00042:1464197:1465872:-1	73.0237	36.3458	15	43	15	1	509	59.196	7.05	696.177	13	67.8845	15
ASTEI03878	ASTEI03878-PA#scaffold_00018:536091:547042:1	72.8083	14.5455	14	44	14	1	1320	143.54	6.06	746.906	9	84.5298	14
ASTEI10104	ASTEI10104-PA#scaffold_00112:253308:253700:1	72.7739	43.8462	7	125	7	1	130	15.078	10.89	1846.96	5	209.182	7
ASTEI08960	ASTEI08960-PA#scaffold_00079:671581:684688:-1	72.6941	30.8642	16	65	16	1	648	73.655	10.05	1273.73	16	85.8286	15
ASTEI04246	ASTEI04246-PA#scaffold_00021:1782185:1786812:1	72.6764	14.0387	17	45	17	1	1446	161.865	6.52	805.341	14	77.132	17
ASTEI02601	scaffold_00010:1254358:1259446:1|gene:ASTEI02601	72.6763	14.9179	16	49	16	1	1401	157.31	8.1	1313.48	15	79.9147	16
ASTEI04814	scaffold_00026:403362:407737:-1|gene:ASTEI04814	72.5968	47.3251	8	51	8	1	243	26.873	7.37	486.588	5	93.7181	8
ASTEI06736	scaffold_00043:1238468:1239155:1|gene:ASTEI06736	72.5474	57.1429	17	317	17	1	154	17.801	10.54	5145.65	16	416.147	17
ASTEI10573	ASTEI10573-PA#scaffold_00141:138804:142667:1	72.5264	32.5532	11	48	11	1	470	51.095	8.03	1028.31	10	76.6911	11
ASTEI06286	ASTEI06286-PA#scaffold_00038:1403038:1404069:1	72.5156	64.3902	12	72	12	1	205	22.67	8.15	1809.43	9	143.402	12
ASTEI10020	ASTEI10020-PA#scaffold_00109:383826:385044:1	72.5014	44.8071	11	48	11	1	337	36.386	8.38	959.747	11	71.5748	11
ASTEI04758	scaffold_00025:1275082:1296917:1|gene:ASTEI04758	72.4048	43.3757	14	44	14	1	551	61.217	6.67	645.113	10	84.0411	12
ASTEI04689	ASTEI04689-PA#scaffold_00025:225537:231663:-1	72.2823	16.5011	14	54	14	1	1309	143.44	9.96	1154.46	13	92.8191	13
ASTEI06268	scaffold_00038:1193840:1198768:1|gene:ASTEI06268	72.2766	13.4831	13	39	13	1	1068	123.929	7.64	885.88	12	68.7169	13
ASTEI03328	scaffold_00014:1180532:1181679:1|gene:ASTEI03328	72.2753	36.6366	11	48	11	1	333	38.384	9.47	1030.76	10	93.6399	11
ASTEI00769	ASTEI00769-PA#scaffold_00003:1277307:1279989:-1	72.1952	24.2494	17	57	16	1	866	94.92	5.24	780.31	13	108.866	16
ASTEI06592	scaffold_00042:629806:632031:-1|gene:ASTEI06592	71.8649	37.9747	12	44	12	1	474	52.06	7.94	856.323	9	83.0164	12
ASTEI06358	ASTEI06358-PA#scaffold_00039:893707:894267:-1	71.8158	47.6821	10	220	10	1	151	17.162	10.54	2872.65	10	247.343	10
ASTEI06290	ASTEI06290-PA#scaffold_00038:1425189:1436855:-1	71.7785	31.9527	16	56	16	1	676	76.575	6.2	1049.92	15	86.6962	16
ASTEI10505	scaffold_00136:205073:225243:1|gene:ASTEI10505	71.7035	18.8663	15	47	15	1	1129	125.618	6.71	903.397	13	76.8929	15
ASTEI02521	ASTEI02521-PA#scaffold_00009:3441347:3446449:-1	71.604	45.8515	13	70	13	1	458	50.053	5.22	1090.83	11	116.834	13
ASTEI09346	scaffold_00089:271996:275366:-1|gene:ASTEI09346	71.5914	43.3898	18	50	18	1	590	64.915	7.18	680.16	12	74.6211	18
ASTEI07998	scaffold_00060:1106352:1108406:1|gene:ASTEI07998	71.5001	27.0417	11	38	11	1	551	62.205	6.99	835.664	10	72.1927	11
ASTEI09372	ASTEI09372-PA#scaffold_00089:638925:640649:-1	71.4886	25.6098	11	46	11	1	574	59.191	8.62	970.981	11	79.0684	11
ASTEI02234	scaffold_00008:2568849:2571967:1|gene:ASTEI02234	71.4852	21.2675	17	48	17	1	931	104.779	7.83	1033.84	15	67.3689	17
ASTEI01482	ASTEI01482-PA#scaffold_00005:2799883:2803564:-1	71.3375	12.7989	9	265	9	1	711	79.822	9.58	5126.02	9	365.333	9
ASTEI06168	ASTEI06168-PA#scaffold_00037:374603:381879:-1	71.2742	30.9353	13	54	13	1	417	47.994	6.37	1087.09	12	79.6107	13
ASTEI10711	scaffold_00154:46559:48224:-1|gene:ASTEI10711	71.1271	35.7303	14	58	14	1	445	51.538	5.27	876.39	14	78.187	14
ASTEI08251	scaffold_00064:349608:352248:1|gene:ASTEI08251	71.1181	26.3074	12	76	12	1	631	68.469	7.64	1466.11	9	135.79	12
ASTEI02367	ASTEI02367-PA#scaffold_00009:1023702:1035155:-1	71.0927	12.8725	12	43	12	1	1577	175.554	6.01	856.547	9	80.3091	12
ASTEI07532	ASTEI07532-PA#scaffold_00055:989170:990149:-1	71.0105	58.4362	8	80	8	1	243	26.025	4.7	2265.3	7	181.179	8
ASTEI05022	scaffold_00027:1168216:1182282:1|gene:ASTEI05022	70.9683	21.0526	13	34	13	1	893	102.094	5.82	775.783	11	61.9958	12
ASTEI04353	scaffold_00022:1313866:1314754:1|gene:ASTEI04353	70.9619	56.6667	10	130	10	1	210	22.472	9.69	3349.86	9	213.491	9
ASTEI01219	ASTEI01219-PA#scaffold_00004:4365564:4368582:1	70.9175	43.4307	11	59	11	1	274	29.966	6.55	844.907	8	94.4994	11
ASTEI00057	scaffold_00001:811833:813540:1|gene:ASTEI00057	70.8434	36.3636	17	57	16	1	495	57.143	5.44	943.961	16	86.3864	17
ASTEI01669	scaffold_00006:626475:627956:1|gene:ASTEI01669	70.8224	36.7568	11	49	11	1	370	40.482	8.63	855.346	8	94.5401	11
ASTEI00014	ASTEI00014-PA#scaffold_00001:165089:166562:-1	70.7572	37.4429	18	66	18	1	438	47.091	4.42	1090.88	18	76.5235	18
ASTEI06367	scaffold_00039:988174:990710:-1|gene:ASTEI06367	70.7366	25.8469	15	49	15	1	797	86.569	9.03	1091.89	11	88.8398	15
ASTEI05005	ASTEI05005-PA#scaffold_00027:930814:933990:1	70.6924	56.0241	14	65	14	1	332	35.489	7.65	1258.83	13	91.1397	14
ASTEI01958	scaffold_00007:1585591:1591460:-1|gene:ASTEI01958	70.5911	10.7013	15	53	15	1	1925	192.877	8.75	864.508	13	82.0933	15
ASTEI05944	ASTEI05944-PA#scaffold_00035:522141:527763:-1	70.5102	32.567	16	53	16	1	522	60.432	8.56	890.458	14	63.0595	16
ASTEI03858	ASTEI03858-PA#scaffold_00018:245480:247502:-1	70.4601	42.0925	11	37	11	1	411	47.502	7.59	555.156	9	55.338	11
ASTEI04809	ASTEI04809-PA#scaffold_00026:356366:357929:-1	70.3902	34.6693	15	62	15	1	499	57.22	9.83	974.787	13	96.5721	15
ASTEI08186	ASTEI08186-PA#scaffold_00063:142214:143104:-1	70.2588	55.6075	10	65	10	1	214	23.813	5.36	1421.2	10	103.407	10
ASTEI08163	scaffold_00062:991869:996543:1|gene:ASTEI08163	70.2574	12.9522	15	54	14	1	1382	153.638	8.62	1206.11	14	84.5273	15
ASTEI05482	scaffold_00031:624089:625813:-1|gene:ASTEI05482	70.095	47.6923	9	56	9	1	260	29.033	7.14	1117.06	7	108.831	9
ASTEI05228	scaffold_00029:1186279:1195753:-1|gene:ASTEI05228	70.0877	6.11836	8	57	8	1	1994	200.46	8.62	791.017	6	125.167	8
ASTEI04806	scaffold_00026:346519:348391:-1|gene:ASTEI04806	70.0555	58.1395	11	101	11	1	215	24.332	6.01	1911.83	11	150.57	11
ASTEI00049	scaffold_00001:647009:647899:-1|gene:ASTEI00049	70.0472	77.2222	10	58	5	1	180	20.58	7.03	1199.39	8	95.8727	10
ASTEI11111	ASTEI11111-PA#scaffold_00396:3448:4354:-1	70.0337	43.8356	7	147	7	1	146	17.056	9.61	3052.78	7	237.204	7
ASTEI03219	ASTEI03219-PA#scaffold_00013:2802920:2806115:1	69.9333	18.5328	14	37	14	1	1036	117.647	6.99	629.936	12	69.8733	14
ASTEI02309	ASTEI02309-PA#scaffold_00009:145180:147052:-1	69.7781	29.361	14	47	14	1	579	66.07	5.3	672.633	14	68.4172	14
ASTEI09522	scaffold_00096:35197:36387:-1|gene:ASTEI09522	69.2577	43.5821	11	47	11	1	335	35.183	5.59	950.606	10	79.3053	11
ASTEI07278	ASTEI07278-PA#scaffold_00051:784010:786382:1	69.0672	22.1519	15	53	15	1	790	85.017	6.42	962.674	14	83.1189	14
ASTEI07983	scaffold_00060:903970:904861:-1|gene:ASTEI07983	69.029	38.8889	9	88	9	1	234	24.76	6.35	1032	5	128.37	9
ASTEI02473	scaffold_00009:2621709:2622687:1|gene:ASTEI02473	68.8741	40.5316	13	50	13	1	301	32.952	7.2	686.345	10	78.8471	13
ASTEI08238	ASTEI08238-PA#scaffold_00063:898307:899454:-1	68.6699	28.5185	8	129	8	1	270	29.546	4.98	2267.09	8	190.274	7
ASTEI08710	scaffold_00074:120864:122092:-1|gene:ASTEI08710	68.4941	44.0541	15	63	15	1	370	43.665	5.29	923.443	14	101.292	15
ASTEI08588	ASTEI08588-PA#scaffold_00071:659154:660328:-1	68.4859	54.3624	9	183	9	1	149	16.959	10.99	2951.88	9	248.86	9
ASTEI00999	scaffold_00004:48241:49065:1|gene:ASTEI00999	68.4761	66.8122	12	37	12	1	229	26.893	8	464.567	8	59.6592	12
ASTEI10689	scaffold_00152:98804:100542:-1|gene:ASTEI10689	68.4608	54.7486	7	294	7	1	179	19.662	4.83	5951.35	6	491.821	6
ASTEI04613	scaffold_00024:1471474:1474045:-1|gene:ASTEI04613	68.4385	29.5455	15	38	15	1	792	87.561	6.01	757.571	12	68.6519	15
ASTEI01016	ASTEI01016-PA#scaffold_00004:216350:217315:1	68.436	60.3524	10	61	10	1	227	24.84	6.84	1413.39	9	92.9976	10
ASTEI09131	ASTEI09131-PA#scaffold_00083:649325:652252:-1	68.3996	18.3784	15	60	14	1	925	103.378	4.83	1056.11	14	78.3676	15
ASTEI09925	ASTEI09925-PA#scaffold_00107:124811:126124:-1	68.3907	34.3066	14	58	14	1	411	48.444	7.74	770.022	14	72.7532	14
ASTEI03537	scaffold_00015:1372574:1376039:-1|gene:ASTEI03537	68.3389	22.9336	14	52	14	1	859	96.489	5.41	940.642	9	84.8316	14
ASTEI00120	ASTEI00120-PA#scaffold_00001:1742481:1746320:1	68.2661	7.85714	5	52	5	1	560	59.93	8.46	1703.77	5	110.54	5
ASTEI10137	ASTEI10137-PA#scaffold_00114:177870:187497:-1	68.2162	8.29045	10	30	10	1	1749	175.677	9.06	723.497	10	48.9859	10
ASTEI05125	scaffold_00028:1560637:1566732:-1|gene:ASTEI05125	68.0721	12.7522	14	55	13	1	1239	142.322	5.53	961.446	14	68.0174	14
ASTEI024940	scaffold_00009:3055252:3055626:-1|gene:ASTEI024940	67.8539	62.0968	10	571	5	1	124	13.751	10.35	12637.6	10	744.022	10
ASTEI10092	ASTEI10092-PA#scaffold_00112:123965:125187:-1	67.8262	54.4343	13	35	13	1	327	36.868	7.33	688.997	10	66.0426	13
ASTEI00843	ASTEI00843-PA#scaffold_00003:2851102:2852169:-1	67.7952	46.6667	14	84	14	1	330	35.614	9.64	992.396	12	91.6766	14
ASTEI06894	scaffold_00045:1151999:1152693:1|gene:ASTEI06894	67.7817	61.1765	9	130	9	1	170	18.846	8.12	2868.07	8	212.785	9
ASTEI08060	ASTEI08060-PA#scaffold_00061:901648:903560:-1	67.7471	36.1111	17	53	17	1	612	69.354	9.33	1196.54	15	74.0649	16
ASTEI01713	ASTEI01713-PA#scaffold_00006:1267631:1268419:-1	67.6603	82.8125	7	191	7	1	128	13.07	4.54	1923.57	6	289.578	7
ASTEI04776	scaffold_00025:1818822:1820148:-1|gene:ASTEI04776	67.6297	39.1437	11	46	11	1	327	37.698	5.83	851.644	10	74.5941	11
ASTEI09950	ASTEI09950-PA#scaffold_00107:399871:401607:1	67.5386	27.3381	14	42	14	1	556	65.379	8.68	668.668	14	50.0943	14
ASTEI04542	scaffold_00024:85332:87454:1|gene:ASTEI04542	67.5184	28.5132	12	52	10	1	491	55.885	5.91	826.371	10	89.1171	12
ASTEI05935	scaffold_00035:445472:448535:1|gene:ASTEI05935	67.411	19.0632	14	40	14	1	918	103.225	5.53	904.772	12	61.5088	14
ASTEI05490	ASTEI05490-PA#scaffold_00031:782392:783678:1	67.4093	39.577	11	80	11	1	331	37.29	4.86	1687.87	11	120.392	11
ASTEI07743	scaffold_00058:102794:104266:-1|gene:ASTEI07743	67.4062	38.041	14	34	14	1	439	51.465	8.98	694.01	14	55.6943	14
ASTEI04713	scaffold_00025:530912:531840:1|gene:ASTEI04713	67.2774	52.8455	11	54	11	1	246	25.926	8.94	1193.55	9	93.6106	11
ASTEI03635	scaffold_00016:712902:714177:1|gene:ASTEI03635	67.1978	37.5706	12	44	12	1	354	39.485	5	840.465	10	76.7258	12
ASTEI04740	ASTEI04740-PA#scaffold_00025:822504:824237:-1	67.1877	52.1327	14	42	14	1	422	46.319	7.84	490.438	8	77.7469	13
ASTEI05087	ASTEI05087-PA#scaffold_00028:709018:713012:1	67.1209	16.545	14	44	14	1	1233	137.728	6.77	771.609	14	65.4818	14
ASTEI07135	scaffold_00049:1172398:1173355:-1|gene:ASTEI07135	67.1033	42.3868	13	86	13	1	243	27.954	9.7	1712.27	11	127.72	13
ASTEI10069	scaffold_00111:247215:267409:-1|gene:ASTEI10069	67.0007	5.55373	17	104	17	1	3043	339.292	7.27	1336.45	15	169.166	16
ASTEI01116	scaffold_00004:2118172:2120558:1|gene:ASTEI01116	66.974	26.7624	15	46	15	1	766	85.064	7.37	702.798	13	68.1852	15
ASTEI092500	scaffold_00086:520681:521139:-1|gene:ASTEI092500	66.8782	57.2368	9	72	9	1	152	17.354	5.6	1455.49	8	117.577	9
ASTEI03397	scaffold_00014:1882549:1885191:-1|gene:ASTEI03397	66.7456	47.2727	12	71	12	1	330	36.846	6.46	1196.83	10	103.895	12
ASTEI10401	scaffold_00129:183213:185430:1|gene:ASTEI10401	66.6834	20.0988	9	48	9	1	607	64.802	8.51	838.282	8	70.6047	9
ASTEI04945	ASTEI04945-PA#scaffold_00026:2003881:2005089:-1	66.5839	33.3333	12	44	12	1	339	38.337	7.21	875.334	12	71.468	11
ASTEI09692	scaffold_00101:91290:92546:-1|gene:ASTEI09692	66.4208	40.7125	12	43	12	1	393	44.369	8.46	832.187	10	71.2811	12
ASTEI11235	ASTEI11235-PA#scaffold_00819:2:2421:-1	66.3849	31.3056	16	38	16	1	674	76.227	8.63	539.627	14	49.2946	16
ASTEI07603	scaffold_00056:475121:477102:-1|gene:ASTEI07603	66.3729	42.4603	15	58	15	1	504	57.286	6.23	1167.4	13	90.284	15
ASTEI06447	ASTEI06447-PA#scaffold_00040:1319633:1320323:-1	66.2871	69.6774	15	204	15	1	155	17.632	10.15	3177.63	15	240.637	15
ASTEI04175	scaffold_00021:523951:526874:1|gene:ASTEI04175	66.1146	29.9658	17	45	16	1	584	67.078	7.09	717.858	17	55.8808	17
ASTEI04276	ASTEI04276-PA#scaffold_00022:83225:85828:-1	66.0917	31.7597	16	45	16	1	699	79.31	8.06	669.448	12	71.0903	16
ASTEI02661	scaffold_00010:2892969:2895572:-1|gene:ASTEI02661	65.9919	22.0915	15	58	15	1	765	88.075	5.74	1019.48	14	75.8968	15
ASTEI09133	ASTEI09133-PA#scaffold_00083:656045:658561:-1	65.9289	25.1295	12	39	12	1	772	85.52	8.12	624.817	10	62.0716	12
ASTEI06586	ASTEI06586-PA#scaffold_00042:305704:306574:-1	65.9083	64.0351	11	91	11	1	228	24.692	5.6	1510.02	8	122.744	11
ASTEI10055	ASTEI10055-PA#scaffold_00111:4067:8568:-1	65.8694	26.8877	14	98	10	1	543	61.638	9.29	1838.01	14	121.143	14
ASTEI07753	ASTEI07753-PA#scaffold_00058:272802:280370:-1	65.8444	17.1206	15	41	15	1	1028	114.414	4.86	545.951	10	75.2072	14
ASTEI08826	ASTEI08826-PA#scaffold_00076:440572:447981:-1	65.8357	25.3095	12	46	12	1	727	79.733	6.55	936.784	10	74.8774	12
ASTEI02798	ASTEI02798-PA#scaffold_00011:1026318:1036499:-1	65.8235	34.8442	12	50	11	1	353	40.486	6.2	943.637	8	82.2775	12
ASTEI05031	ASTEI05031-PA#scaffold_00027:1437598:1454131:-1	65.7366	53.5545	13	43	13	1	211	23.273	4.84	688.672	10	66.0815	13
ASTEI05160	ASTEI05160-PA#scaffold_00028:1937237:1939349:-1	65.67	35.2834	15	86	15	1	547	60.374	6.15	1402.28	14	108.712	14
ASTEI06309	ASTEI06309-PA#scaffold_00039:244687:250200:1	65.6353	39.6584	15	51	15	1	527	59.903	4.97	970.525	9	91.2743	15
ASTEI08205	scaffold_00063:470621:475167:-1|gene:ASTEI08205	65.5316	15.3022	15	42	15	1	1307	144.322	6.76	806.486	12	67.4169	15
ASTEI06136	ASTEI06136-PA#scaffold_00036:1468482:1471009:1	65.5047	32.549	11	52	11	1	510	55.061	5.07	1051.15	10	97.1098	11
ASTEI11186	scaffold_00606:290:5323:1|gene:ASTEI11186	65.4693	41.0835	13	50	13	1	443	48.616	6.67	820.316	13	63.9715	13
ASTEI06529	ASTEI06529-PA#scaffold_00041:830232:840590:1	65.425	48.8889	15	59	15	1	360	40.136	5.91	851.649	11	86.7128	15
ASTEI02337	ASTEI02337-PA#scaffold_00009:632749:633834:-1	65.407	34.626	12	69	12	1	361	40.247	7.75	1417.38	10	110.115	12
ASTEI01521	ASTEI01521-PA#scaffold_00005:3322921:3337672:-1	65.39	11.4723	15	45	15	1	1569	172.735	9.11	856.655	12	58.3853	15
ASTEI08070	scaffold_00061:1009292:1016308:1|gene:ASTEI08070	65.3162	8.74142	15	41	15	1	2185	248.986	7.27	767.963	12	60.8401	15
ASTEI03036	scaffold_00012:2327956:2335347:-1|gene:ASTEI03036	65.3111	10.8404	15	43	15	1	1642	186.096	8.65	820.78	13	69.5767	15
ASTEI03747	scaffold_00017:423030:429856:1|gene:ASTEI03747	65.2896	16.7312	14	46	14	1	1291	133.922	9.38	930.886	14	67.2583	14
ASTEI06531	ASTEI06531-PA#scaffold_00041:843034:844399:1	65.1581	39.8176	16	64	16	1	329	38.22	5.02	1151.61	13	95.9452	16
ASTEI03326	scaffold_00014:1158751:1165507:1|gene:ASTEI03326	64.9799	21.5368	15	48	15	1	924	102.892	7.31	1039.46	14	72.1833	15
ASTEI10700	ASTEI10700-PA#scaffold_00153:42283:46816:1	64.8647	18.0131	13	39	13	1	916	105.685	6.73	740.024	12	61.4747	13
ASTEI08882	ASTEI08882-PA#scaffold_00077:543499:553156:-1	64.845	15.0573	15	54	15	1	1222	134.968	5.97	951.592	15	83.3439	15
ASTEI00164	ASTEI00164-PA#scaffold_00001:2461189:2464991:1	64.8122	15.6863	14	42	14	1	1173	128.819	4.91	923.505	11	63.1762	13
ASTEI04671	scaffold_00024:2118398:2119585:1|gene:ASTEI04671	64.7391	38.0062	13	66	13	1	321	36.45	10.18	1163.98	13	82.5283	13
ASTEI03377	ASTEI03377-PA#scaffold_00014:1507398:1515413:-1	64.7033	45.7082	15	78	15	1	466	51.067	6.89	1372.15	14	107.05	15
ASTEI00611	ASTEI00611-PA#scaffold_00002:4555543:4556710:1	64.6907	51.1327	13	101	13	1	309	33.423	5.26	1670	11	157.181	13
ASTEI08444	scaffold_00068:356052:360026:-1|gene:ASTEI08444	64.5909	25.3356	8	45	8	1	596	64.081	9.19	1081.09	7	84.5398	8
ASTEI01741	scaffold_00006:1739498:1740887:1|gene:ASTEI01741	64.4449	39.18	13	43	13	1	439	50.526	5.2	757.476	10	70.7953	13
ASTEI05784	scaffold_00033:1371388:1376678:-1|gene:ASTEI05784	64.1683	12.4023	12	68	12	1	1024	110.173	9.2	1369.32	11	92.6519	12
ASTEI06056	ASTEI06056-PA#scaffold_00036:315636:322221:1	64.1056	20.1139	11	53	11	1	527	59.5	6.89	781.424	8	81.8258	11
ASTEI00504	scaffold_00002:2486335:2489262:-1|gene:ASTEI00504	64.1038	17.0394	14	47	13	1	939	105.522	5.21	991.358	13	71.4008	14
ASTEI03251	ASTEI03251-PA#scaffold_00014:374587:376108:-1	64.0519	34.2282	13	58	13	1	447	50.12	7.8	894.181	10	119.094	13
ASTEI04275	ASTEI04275-PA#scaffold_00022:81482:82200:-1	64.02	44.3925	10	48	10	1	214	24.143	9.58	829.384	10	69.3174	10
ASTEI11274	ASTEI11274-PA#scaffold_01030:949:1263:1	63.8135	80.7692	9	168	9	1	104	11.656	7.96	4779.61	9	266.751	9
ASTEI01004	ASTEI01004-PA#scaffold_00004:69055:72426:1	63.6548	52.9644	9	87	9	1	253	27.189	4.77	1465.37	9	139.846	9
ASTEI02348	ASTEI02348-PA#scaffold_00009:750675:753064:-1	63.5103	27.4425	15	54	13	1	696	79.912	5.81	966.493	12	86.2679	15
ASTEI01559	ASTEI01559-PA#scaffold_00005:3657419:3658303:-1	63.4192	47.9592	13	40	13	1	294	32.386	5.49	687.73	11	69.3595	12
ASTEI02301	ASTEI02301-PA#scaffold_00009:107218:110480:-1	63.3866	21.8319	12	46	12	1	797	89.747	7.52	1036.28	9	80.3484	12
ASTEI02829	scaffold_00011:1771505:1775199:-1|gene:ASTEI02829	63.3611	15.1748	16	47	16	1	1173	133.633	7.9	752.029	14	65.7735	16
ASTEI02772	scaffold_00011:800681:801894:-1|gene:ASTEI02772	63.2818	43.5821	14	53	14	1	335	38.233	5.31	1238.22	13	80.0381	14
ASTEI10347	ASTEI10347-PA#scaffold_00126:288390:291294:-1	63.256	23.822	13	40	13	1	764	83.88	5.11	594.794	7	71.3109	13
ASTEI00670	scaffold_00002:5848805:5855978:1|gene:ASTEI00670	63.2536	29.2056	11	40	11	1	428	47.012	5.55	858.668	11	64.585	11
ASTEI06807	scaffold_00044:818394:824011:1|gene:ASTEI06807	63.2023	13.1218	14	32	14	1	1387	151.02	8.15	805.805	12	52.6922	13
ASTEI06226	scaffold_00038:633356:635465:-1|gene:ASTEI06226	63.0034	24.9249	10	26	10	1	666	75.244	4.94	449.607	6	55.4123	10
ASTEI07793	ASTEI07793-PA#scaffold_00058:676868:680378:-1	62.9891	43.1548	13	51	13	1	336	39.2	7.01	938.351	12	74.0747	13
ASTEI03543	ASTEI03543-PA#scaffold_00015:1413864:1415663:1	62.9295	27.6256	11	64	11	1	438	48.011	5.45	1540.63	11	91.4037	11
ASTEI02013	scaffold_00007:3277017:3279338:-1|gene:ASTEI02013	62.8627	27.6843	15	43	15	1	773	86.772	7.09	621.895	14	55.0743	15
ASTEI04450	scaffold_00023:810531:811218:1|gene:ASTEI04450	62.7188	68.75	9	58	9	1	208	21.577	5.64	1042.53	8	91.2241	9
ASTEI01829	ASTEI01829-PA#scaffold_00006:3182935:3186817:-1	62.5904	18.0628	7	37	7	1	382	40.981	8.6	321.26	3	101.248	6
ASTEI00689	scaffold_00003:173532:174503:-1|gene:ASTEI00689	62.5844	47.9876	12	33	12	1	323	35.431	5.3	421.37	7	68.1127	12
ASTEI00965	ASTEI00965-PA#scaffold_00003:5144125:5153832:1	62.568	59.3548	10	39	10	1	310	34.466	6.86	500.101	9	40.6968	10
ASTEI02985	ASTEI02985-PA#scaffold_00012:1143283:1145064:1	62.5504	29.0146	13	40	13	1	548	62.2	8.38	775.391	13	49.7115	13
ASTEI06503	ASTEI06503-PA#scaffold_00041:517134:518705:1	62.5269	28.827	12	55	11	1	503	55.631	8.65	968.967	11	76.1851	12
ASTEI10590	ASTEI10590-PA#scaffold_00142:18873:27976:-1	62.1822	49.8039	13	84	13	1	255	29.449	6.93	1217.12	12	115.547	13
ASTEI10346	ASTEI10346-PA#scaffold_00126:278004:285250:1	62.1682	9.34143	14	44	14	1	2141	240.855	6.6	722.065	12	56.3325	14
ASTEI06083	scaffold_00036:622001:623199:-1|gene:ASTEI06083	62.1548	36.1032	9	47	9	1	349	38.841	4.86	1002.66	7	87.6217	9
ASTEI01370	scaffold_00005:1650217:1653337:-1|gene:ASTEI01370	62.0532	22.379	14	34	14	1	992	106.216	7.72	691.72	11	60.9389	13
ASTEI07285	ASTEI07285-PA#scaffold_00051:1038021:1038634:-1	62.0195	53.5211	9	67	9	1	142	16.451	5.03	1249.1	9	85.4975	8
ASTEI02312	ASTEI02312-PA#scaffold_00009:152780:154043:-1	61.8094	47.1223	11	41	11	1	278	31.01	7.08	659.683	9	52.7553	10
ASTEI08812	scaffold_00076:297038:305899:1|gene:ASTEI08812	61.7607	7.75437	12	27	12	1	2231	243.852	6.48	400.09	8	57.5185	12
ASTEI06057	ASTEI06057-PA#scaffold_00036:324349:326844:-1	61.699	19.4946	12	43	12	1	831	95.826	10.15	917.6	10	73.138	12
ASTEI09827	scaffold_00104:510273:512542:-1|gene:ASTEI09827	61.6011	73.0769	11	210	10	1	130	14.786	10.05	3969.79	11	292.034	10
ASTEI05511	scaffold_00031:1102659:1105932:1|gene:ASTEI05511	61.4572	27.0136	15	49	15	1	807	92.732	6.02	774.139	14	58.7334	15
ASTEI04690	scaffold_00025:233115:233765:-1|gene:ASTEI04690	61.3933	73.6111	14	62	14	1	216	24.38	8.68	953.874	13	85.6236	13
ASTEI09885	scaffold_00106:81078:82166:1|gene:ASTEI09885	61.2788	47.91	11	74	11	1	311	34.632	5.95	808.185	9	91.9722	11
ASTEI00841	scaffold_00003:2834263:2840878:-1|gene:ASTEI00841	61.2701	50.6803	13	53	13	1	294	32.653	4.98	809.719	11	72.555	13
ASTEI04977	ASTEI04977-PA#scaffold_00027:271852:272872:1	61.2342	46.6667	9	33	9	1	270	30.888	7.52	352.589	6	55.8263	9
ASTEI10204	scaffold_00118:258076:259773:-1|gene:ASTEI10204	61.1368	41.7391	12	31	12	1	460	50.514	5.99	487.351	9	59.2116	12
ASTEI05575	ASTEI05575-PA#scaffold_00032:154313:155797:1	61.0857	71.3333	12	33	12	1	300	34.253	8.22	535.811	7	61.975	11
ASTEI04738	ASTEI04738-PA#scaffold_00025:819039:820051:1	60.9602	31.3333	9	92	9	1	300	33.927	9.92	1874.47	8	145.054	9
ASTEI04429	ASTEI04429-PA#scaffold_00023:462401:465993:-1	60.8051	17.9121	13	25	13	1	910	102.605	7.03	398.889	10	47.6203	13
ASTEI01468	ASTEI01468-PA#scaffold_00005:2726369:2728893:1	60.7231	35.2713	12	62	12	1	516	56.715	8.98	1458.14	10	107.673	12
ASTEI00292	scaffold_00001:4544900:4547795:1|gene:ASTEI00292	60.7164	30	16	59	16	1	570	62.418	9.86	1199.08	15	76.7951	16
ASTEI00576	scaffold_00002:3888890:3890147:-1|gene:ASTEI00576	60.6715	49.3113	14	57	13	1	363	40.73	8.43	983.802	10	93.6175	14
ASTEI00316	scaffold_00001:5046603:5047774:1|gene:ASTEI00316	60.5729	51.7787	14	108	14	1	253	27.627	5.27	1729.24	11	151.642	14
ASTEI03080	ASTEI03080-PA#scaffold_00013:734235:737445:1	60.5424	13.9446	11	36	10	1	1047	118.54	5.2	996.486	11	51.2112	11
ASTEI05766	scaffold_00033:1067208:1068809:1|gene:ASTEI05766	60.5155	28.5178	12	29	12	1	533	60.072	6.3	617.697	11	45.3617	12
ASTEI09657	ASTEI09657-PA#scaffold_00100:161375:162310:1	60.4966	52.2088	10	42	10	1	249	27.217	5.3	601.132	6	78.9233	10
ASTEI10352	ASTEI10352-PA#scaffold_00127:25120:33221:-1	60.4724	9.57219	13	43	13	1	1870	209.202	5.15	795.75	10	73.8192	13
ASTEI10303	scaffold_00124:60646:62482:-1|gene:ASTEI10303	60.4017	31.5978	17	57	17	1	557	63.293	8.51	1165.24	14	79.6738	17
ASTEI05379	ASTEI05379-PA#scaffold_00030:1269564:1270840:1	60.2653	41.8675	10	29	10	1	332	37.339	8.84	552.582	7	57.2448	10
ASTEI10019	scaffold_00109:381576:382966:-1|gene:ASTEI10019	60.2337	38.6473	13	50	13	1	414	46.069	7.93	729.49	9	72.1572	13
ASTEI01397	scaffold_00005:1886671:1887887:-1|gene:ASTEI01397	60.1619	38.9972	11	47	11	1	359	40.324	8.62	1087.97	9	69.7935	11
ASTEI04920	scaffold_00026:1875358:1877850:-1|gene:ASTEI04920	59.9914	22.0386	12	46	12	1	726	81.137	7.8	970.745	11	73.8489	11
ASTEI06126	scaffold_00036:1344978:1350395:1|gene:ASTEI06126	59.967	45.1957	11	47	11	1	281	30.743	5.22	1007.84	10	79.8811	11
ASTEI10778	scaffold_00162:120976:123167:1|gene:ASTEI10778	59.9615	31.2704	9	198	9	1	307	34.22	9.44	3894.1	8	383.368	9
ASTEI06959	scaffold_00046:913390:915536:-1|gene:ASTEI06959	59.8607	33.27	12	43	12	1	526	58.807	5.31	817.201	12	64.4808	12
ASTEI02048	scaffold_00008:69121:70397:-1|gene:ASTEI02048	59.8376	44.3769	11	57	11	1	329	36.402	6.76	1188.99	7	105.469	11
ASTEI01523	ASTEI01523-PA#scaffold_00005:3345448:3346174:-1	59.7896	53.9267	9	41	9	1	191	22.044	9.1	830.093	9	62.6392	9
ASTEI07790	ASTEI07790-PA#scaffold_00058:654876:661810:-1	59.7363	21.4533	13	28	13	1	867	95.952	5.22	380.652	9	45.7235	12
ASTEI09713	ASTEI09713-PA#scaffold_00101:282666:290067:-1	59.5625	22.0884	9	90	9	1	498	57.501	9.39	2025.15	8	135.484	9
ASTEI05040	ASTEI05040-PA#scaffold_00027:1760915:1771791:1	59.5591	13.7012	9	35	9	1	1051	118.458	5.63	680.94	8	47.2137	8
ASTEI00654	scaffold_00002:5704249:5709316:1|gene:ASTEI00654	59.4083	38.9241	8	42	8	1	316	35.985	6.67	1354.97	8	84.7141	8
ASTEI09590	scaffold_00098:162:1518:1|gene:ASTEI09590	59.2858	39.9471	12	57	12	1	378	41.524	5.57	1363.18	11	86.2197	12
ASTEI05550	ASTEI05550-PA#scaffold_00031:1549335:1550096:1	59.2646	36.9565	8	54	8	1	230	25.549	6	923.114	8	85.5934	8
ASTEI04134	ASTEI04134-PA#scaffold_00020:2030808:2032234:1	59.2631	45.814	14	51	13	1	430	48.353	8.54	642.96	10	72.4243	14
ASTEI07511	ASTEI07511-PA#scaffold_00055:420789:422656:1	59.2539	24.4755	10	46	10	1	572	65.443	4.96	1067.09	10	77.8682	10
ASTEI08957	ASTEI08957-PA#scaffold_00079:662853:664240:1	59.2436	33.4146	14	55	14	1	410	46.729	8.78	1155.37	13	70.7893	14
ASTEI02237	ASTEI02237-PA#scaffold_00008:2620256:2623017:-1	59.2432	17.6734	12	33	12	1	894	97.472	5.06	649.868	10	61.992	12
ASTEI05168	ASTEI05168-PA#scaffold_00028:1988523:1989841:-1	59.1114	45.6853	13	34	13	1	394	45.002	6.64	260.636	6	65.0079	13
ASTEI02627	scaffold_00010:1360250:1369131:1|gene:ASTEI02627	59.0069	11.2459	13	35	13	1	1814	201.762	7.17	683.68	12	52.5985	13
ASTEI06122	ASTEI06122-PA#scaffold_00036:1335723:1336977:-1	58.9657	35.369	12	56	11	1	393	46.332	5.68	1089.46	10	81.7678	12
ASTEI04913	ASTEI04913-PA#scaffold_00026:1761037:1777602:1	58.9049	14.3026	12	60	12	1	846	91.255	5.69	781.654	9	98.0201	12
ASTEI07809	scaffold_00058:791647:794133:1|gene:ASTEI07809	58.8947	18.3623	12	45	12	1	806	91.35	6.15	721.703	9	78.0285	12
ASTEI06081	scaffold_00036:617059:620068:-1|gene:ASTEI06081	58.7515	37.3377	12	68	12	1	308	33.37	9.86	1266.25	12	80.4598	12
ASTEI01618	scaffold_00005:4144421:4151620:1|gene:ASTEI01618	58.721	15.9696	10	51	10	1	789	86.733	7.72	1289.07	10	88.3006	10
ASTEI11023	ASTEI11023-PA#scaffold_00252:947:10380:1	58.5879	14.8845	14	31	14	1	1169	128.669	5.34	591.947	13	46.1277	14
ASTEI10048	scaffold_00110:385422:389013:1|gene:ASTEI10048	58.5371	42.0074	9	123	9	1	269	27.765	10.98	2937.12	9	181.68	9
ASTEI03744	scaffold_00017:405166:406192:-1|gene:ASTEI03744	58.5279	31.761	6	132	6	1	318	33.837	4.64	2997.53	5	251.864	6
ASTEI10152	ASTEI10152-PA#scaffold_00114:402346:404023:1	58.3406	39.2523	12	35	12	1	428	48.635	6.47	680.083	8	66.6267	12
ASTEI05672	ASTEI05672-PA#scaffold_00032:1891325:1892804:-1	58.2922	34.5269	9	56	9	1	391	42.872	6.6	819.26	8	77.4851	9
ASTEI03110	ASTEI03110-PA#scaffold_00013:1362417:1363198:1	58.2172	39.3162	8	90	8	1	234	26.398	5.73	1417.23	7	157.747	8
ASTEI09215	ASTEI09215-PA#scaffold_00085:349021:356346:-1	58.1689	33.557	11	40	11	1	298	32.813	5.72	923.63	10	53.9507	11
ASTEI04562	scaffold_00024:657193:660627:-1|gene:ASTEI04562	57.9798	14.9955	11	44	11	1	1107	117.341	5.22	1018.26	9	83.3596	11
ASTEI10915	ASTEI10915-PA#scaffold_00187:16016:18565:1	57.5277	23.4994	15	38	15	1	783	89.295	5.64	699.14	12	61.1825	15
ASTEI06125	ASTEI06125-PA#scaffold_00036:1340360:1342984:-1	57.514	11.2426	11	82	11	1	507	55.539	9.36	1464.11	11	115.26	11
ASTEI02680	ASTEI02680-PA#scaffold_00010:3012468:3013930:-1	57.4863	36.25	9	115	9	1	240	27.697	4.81	2079.15	9	161.145	9
ASTEI05695	scaffold_00033:186277:190426:-1|gene:ASTEI05695	57.3222	33.9066	11	47	11	1	407	39.754	9.32	748.397	9	69.432	11
ASTEI02911	scaffold_00011:2926362:2928304:-1|gene:ASTEI02911	57.2304	26.4026	7	34	7	1	303	33.628	5.9	826.336	7	58.7751	7
ASTEI03223	scaffold_00014:63034:68818:1|gene:ASTEI03223	57.2227	21.5506	14	40	14	1	761	85.777	5.4	703.363	13	70.6756	14
ASTEI08028	scaffold_00061:525903:527581:-1|gene:ASTEI08028	57.1915	32.1932	14	35	14	1	497	58.854	6.4	636.859	10	55.2831	13
ASTEI00022	scaffold_00001:201337:202701:1|gene:ASTEI00022	57.1894	34.9765	12	35	12	1	426	47.238	6.6	488.262	8	58.0514	12
ASTEI04122	ASTEI04122-PA#scaffold_00020:1840113:1842272:-1	57.1455	35.8056	10	39	10	1	391	44.984	7.59	756.591	8	56.0619	10
ASTEI05673	scaffold_00032:1896032:1897518:1|gene:ASTEI05673	57.1213	63.6842	12	199	11	1	190	21.729	9.99	2868.03	10	271.432	12
ASTEI00824	scaffold_00003:2568531:2572095:-1|gene:ASTEI00824	56.9807	36.8732	12	69	12	1	339	36.51	6.9	1392.13	10	115.63	12
ASTEI01072	scaffold_00004:801885:805069:1|gene:ASTEI01072	56.9713	29.6089	12	48	12	1	537	61.585	8.68	865.701	12	65.7908	12
ASTEI03135	scaffold_00013:1595061:1596305:1|gene:ASTEI03135	56.9632	38.0822	11	42	11	1	365	40.702	9.17	734.384	10	72.0991	11
ASTEI02668	ASTEI02668-PA#scaffold_00010:2978012:2979156:1	56.8223	35.1974	10	48	10	1	304	34.895	5.08	991.829	9	73.6136	10
ASTEI08653	scaffold_00073:20578:21891:1|gene:ASTEI08653	56.8184	44.6064	16	48	16	1	343	39.344	7.9	819.588	16	62.0442	16
ASTEI05655	ASTEI05655-PA#scaffold_00032:1676631:1677456:-1	56.7875	63.6792	11	43	11	1	212	24.099	7.18	614.798	10	60.4116	10
ASTEI02957	scaffold_00012:723009:725014:1|gene:ASTEI02957	56.5526	26.9165	13	29	13	1	587	67.511	5.73	385.273	12	43.7162	13
ASTEI02503	scaffold_00009:3063883:3064554:-1|gene:ASTEI02503	56.5226	38.8889	6	60	6	1	198	21.805	9.92	1134.27	6	106.936	6
ASTEI03097	ASTEI03097-PA#scaffold_00013:1288010:1288627:-1	56.4478	48.2927	8	98	7	1	205	23.256	5.66	1694.64	8	129.981	8
ASTEI04504	ASTEI04504-PA#scaffold_00023:1611912:1615454:1	56.3696	23.1222	13	38	13	1	679	77.46	5.9	745.374	11	59.6572	13
ASTEI00834	ASTEI00834-PA#scaffold_00003:2722146:2723970:1	56.3389	27.0758	10	25	10	1	554	59.971	5.99	428.025	7	47.9659	10
ASTEI05247	ASTEI05247-PA#scaffold_00029:1441199:1442617:1	56.1829	40.5728	10	43	10	1	419	45.513	6.64	595.883	8	87.6268	10
ASTEI07098	scaffold_00049:229592:231265:-1|gene:ASTEI07098	56.1018	27.1698	13	77	13	1	530	58.234	6.95	1196.53	12	100.314	13
ASTEI01764	ASTEI01764-PA#scaffold_00006:2098111:2098944:1	56.0543	52.3466	11	48	11	1	277	30.132	6.4	979.64	10	80.6712	10
ASTEI05085	scaffold_00028:702241:704130:-1|gene:ASTEI05085	55.9641	22.7345	17	54	17	1	629	73.237	9.28	957.247	17	63.4094	17
ASTEI03482	ASTEI03482-PA#scaffold_00015:174947:176125:-1	55.9143	38.5204	12	37	12	1	392	44.329	8.53	634.742	11	49.1642	12
ASTEI04841	scaffold_00026:583245:585554:1|gene:ASTEI04841	55.8148	21.7923	11	50	11	1	491	50.779	5.22	1051.08	11	78.9482	11
ASTEI02049	ASTEI02049-PA#scaffold_00008:70836:73289:1	55.7869	30.4124	15	40	15	1	582	64.959	7.96	884.027	13	58.3705	15
ASTEI08103	ASTEI08103-PA#scaffold_00062:339839:354446:1	55.7614	15.2995	13	42	13	1	1085	121.263	6.23	723.737	12	52.2	13
ASTEI05065	scaffold_00028:124866:127574:1|gene:ASTEI05065	55.7205	30.6931	11	30	11	1	404	45.3	7.21	695.813	8	57.9152	10
ASTEI03152	scaffold_00013:1839112:1839785:-1|gene:ASTEI03152	55.5881	52.1505	16	161	16	1	186	20.649	11.47	1510.83	15	124.853	16
ASTEI04326	ASTEI04326-PA#scaffold_00022:700063:701327:1	55.4557	36.646	10	35	10	1	322	36.085	8.35	792.855	9	61.9982	10
ASTEI09845	ASTEI09845-PA#scaffold_00105:163498:165760:-1	55.3649	37.7682	13	43	13	1	466	53.26	7.88	813.307	12	60.0471	13
ASTEI04589	scaffold_00024:1019073:1026353:-1|gene:ASTEI04589	55.3343	13.7177	13	48	11	1	1006	115.86	6.27	856.933	12	60.703	13
ASTEI05130	ASTEI05130-PA#scaffold_00028:1628519:1629473:1	55.2998	37.8947	9	38	9	1	285	32.561	9.25	695.581	9	49.3609	9
ASTEI04720	scaffold_00025:660696:662351:-1|gene:ASTEI04720	55.2931	35.369	12	46	12	1	393	43.679	8	874.67	9	65.082	12
ASTEI07859	ASTEI07859-PA#scaffold_00059:383580:385898:-1	55.2693	28.8644	13	36	13	1	634	71.231	8.41	447.753	11	60.8939	13
ASTEI10721	scaffold_00155:85259:89240:1|gene:ASTEI10721	55.1503	26.2673	14	34	14	1	651	72.689	7.55	518.029	11	48.7879	14
ASTEI11219	ASTEI11219-PA#scaffold_00751:2188:3923:-1	55.1477	31.5476	11	29	11	1	504	54.805	5.48	814.83	10	55.0035	11
ASTEI01333	ASTEI01333-PA#scaffold_00005:1334012:1335544:1	55.1335	42.4437	10	42	10	1	311	34.663	6.27	574.72	7	76.0472	10
ASTEI10251	ASTEI10251-PA#scaffold_00120:294980:298157:1	55.1313	45.2096	11	44	11	1	334	36.421	8.88	1066.47	9	61.5746	11
ASTEI08356	scaffold_00066:677346:678075:-1|gene:ASTEI08356	55.0742	30.9322	8	101	7	1	236	24.095	10.54	1667.62	8	159.529	7
ASTEI09343	scaffold_00089:238284:239490:1|gene:ASTEI09343	55.0054	42.5197	14	45	14	1	381	44.393	7.23	930.021	13	60.0482	14
ASTEI06888	scaffold_00045:1070604:1072265:1|gene:ASTEI06888	54.9659	30.5419	11	80	11	1	406	46.679	8.7	1385.63	11	104.816	9
ASTEI07520	scaffold_00055:564596:566689:1|gene:ASTEI07520	54.9552	24.6772	10	38	10	1	697	76.578	5.16	1194.56	8	71.8906	10
ASTEI01473	scaffold_00005:2761945:2763240:-1|gene:ASTEI01473	54.9326	35.7309	11	49	11	1	431	48.082	8.29	1026.63	10	72.1007	11
ASTEI04394	scaffold_00022:2179166:2184822:1|gene:ASTEI04394	54.9169	11.4307	14	43	14	1	1321	148.226	6.51	635.271	11	64.6033	14
ASTEI04936	scaffold_00026:1959894:1964057:1|gene:ASTEI04936	54.8759	21.134	12	40	12	1	776	86.027	4.78	750.038	10	58.8827	12
ASTEI10183	ASTEI10183-PA#scaffold_00118:29927:34690:-1	54.7917	35.9649	9	40	9	1	342	37.781	9.88	684.995	9	66.7401	9
ASTEI08096	ASTEI08096-PA#scaffold_00062:284014:287657:1	54.7528	11.9109	12	34	12	1	1167	131.945	6.23	504.649	9	61.1275	12
ASTEI04102	scaffold_00020:1300439:1301290:-1|gene:ASTEI04102	54.7054	54.7703	13	74	13	1	283	31.553	5.96	1384.06	9	114.589	12
ASTEI05213	scaffold_00029:767623:768496:-1|gene:ASTEI05213	54.5716	37.9699	12	42	12	1	266	29.879	9.94	817.683	12	60.3463	12
ASTEI04582	ASTEI04582-PA#scaffold_00024:891697:892443:1	54.5702	54.8571	8	54	8	1	175	20.068	7.24	799.446	6	101.093	8
ASTEI00330	scaffold_00001:5216253:5218200:1|gene:ASTEI00330	54.5268	40.0871	15	46	15	1	459	51.363	8.22	620.924	13	53.5542	15
ASTEI02892	ASTEI02892-PA#scaffold_00011:2488940:2491097:1	54.5233	22.1418	11	36	11	1	691	77.136	7.66	818.428	8	72.7511	11
ASTEI03416	ASTEI03416-PA#scaffold_00014:2073906:2075512:-1	54.4792	31.6008	12	47	12	1	481	53.483	7.47	936.361	9	75.9605	11
ASTEI01633	ASTEI01633-PA#scaffold_00006:32802:35267:-1	54.4458	19.2448	15	54	14	1	821	95.715	9.17	1033.88	15	69.8793	15
ASTEI01141	scaffold_00004:2583975:2584990:-1|gene:ASTEI01141	54.2418	48.2456	8	41	8	1	228	26.036	5.25	1060	8	65.4156	7
ASTEI09681	scaffold_00100:507700:508153:1|gene:ASTEI09681	54.1939	86.1111	7	91	7	1	108	11.629	7.34	1508.62	7	142.237	6
ASTEI01517	ASTEI01517-PA#scaffold_00005:3304978:3307516:-1	54.1793	37.5519	13	52	12	1	482	53.677	5.92	950.172	13	63.1723	13
ASTEI08948	ASTEI08948-PA#scaffold_00079:639465:640692:1	54.1289	33.6815	12	50	12	1	383	44.184	6.9	1084.22	12	71.3548	12
ASTEI10566	ASTEI10566-PA#scaffold_00141:26836:28230:1	54.1094	26.6515	9	56	9	1	439	48.9	10.56	1275.62	9	90.7558	9
ASTEI09240	scaffold_00085:733946:735019:1|gene:ASTEI09240	54.0762	57.6923	13	50	13	1	338	36.724	8.56	899.015	10	79.1639	13
ASTEI06770	scaffold_00044:224598:226571:-1|gene:ASTEI06770	53.9845	21.978	9	36	9	1	546	58.187	9.32	581.486	8	62.6962	9
ASTEI03375	ASTEI03375-PA#scaffold_00014:1490847:1494715:-1	53.9018	41.853	12	57	12	1	313	35.177	6.14	932.679	10	99.5678	12
ASTEI01127	ASTEI01127-PA#scaffold_00004:2418912:2422591:-1	53.8749	25.974	14	66	14	1	462	51.013	7.94	960.584	11	89.8866	14
ASTEI01026	ASTEI01026-PA#scaffold_00004:304928:306025:1	53.7815	43.1085	9	23	9	1	341	38.41	5.12	165.99	3	61.9661	9
ASTEI05306	scaffold_00030:55674:65950:-1|gene:ASTEI05306	53.7298	7.38189	11	28	11	1	2032	220.62	7.42	716.124	11	43.6029	11
ASTEI08639	ASTEI08639-PA#scaffold_00072:766917:777770:1	53.7043	12.1601	12	30	12	1	1324	143.708	4.83	645.316	10	47.1767	12
ASTEI06656	ASTEI06656-PA#scaffold_00043:99048:101378:-1	53.5818	18.1701	11	34	11	1	776	87.686	9.03	633.679	11	51.0869	11
ASTEI07654	scaffold_00057:15179:16721:-1|gene:ASTEI07654	53.5411	31.9475	10	29	10	1	457	51.315	6.21	692.259	9	53.2972	10
ASTEI01589	scaffold_00005:3884924:3885808:1|gene:ASTEI01589	53.4141	54.4355	11	64	11	1	248	28.304	9.54	1547	10	110.922	10
ASTEI05441	ASTEI05441-PA#scaffold_00031:223247:223933:-1	53.3749	34.8718	6	27	6	1	195	23.36	9.25	746.122	5	45.2726	6
ASTEI08048	ASTEI08048-PA#scaffold_00061:862327:864858:1	53.3383	54.8117	15	100	11	1	239	26.955	8.9	1925.37	14	117.581	15
ASTEI07097	ASTEI07097-PA#scaffold_00049:221840:222891:1	53.333	40.0612	10	40	10	1	327	37.335	7.06	665.802	8	60.9501	10
ASTEI04059	ASTEI04059-PA#scaffold_00020:387571:389943:-1	53.3171	22.4784	12	26	12	1	694	79.734	6.7	576.932	10	43.3985	12
ASTEI05386	ASTEI05386-PA#scaffold_00030:1420550:1424029:1	53.2419	14.4968	13	36	13	1	1083	121.642	7.9	707.91	12	53.1886	13
ASTEI04974	ASTEI04974-PA#scaffold_00027:257013:262279:-1	53.2231	18.9373	11	42	11	1	734	80.075	6.44	983.082	11	76.2331	11
ASTEI08515	ASTEI08515-PA#scaffold_00069:929120:930159:1	53.1642	47.4453	11	45	11	1	274	29.957	5.14	1054.28	9	68.9615	11
ASTEI01211	scaffold_00004:4228995:4229470:1|gene:ASTEI01211	53.1508	76.3636	7	46	7	1	110	12.419	9.58	523.599	4	93.9565	7
ASTEI10083	ASTEI10083-PA#scaffold_00111:444885:448622:1	53.0981	59.1549	10	67	10	1	213	23.593	6.39	1471.64	9	90.6335	10
ASTEI03805	ASTEI03805-PA#scaffold_00017:1603697:1604023:-1	53.0605	62.963	8	86	8	1	108	11.777	9.57	1952.71	8	122.377	7
ASTEI00372	ASTEI00372-PA#scaffold_00001:5973325:5974178:-1	53.0459	36.4103	7	54	7	1	195	22.749	9	1280.21	7	97.5392	7
ASTEI07245	scaffold_00051:450876:452248:1|gene:ASTEI07245	53.0426	51.5837	8	47	8	1	221	24.573	6.55	757.702	5	78.838	8
ASTEI00883	scaffold_00003:3425069:3426814:1|gene:ASTEI00883	53.0008	20.6767	10	59	10	1	532	60.366	7.52	605.066	9	99.5522	10
ASTEI01381	scaffold_00005:1732854:1734314:1|gene:ASTEI01381	53.0003	31.3175	12	42	12	1	463	51.811	6.67	844.219	11	67.4523	12
ASTEI01205	ASTEI01205-PA#scaffold_00004:4187196:4188453:1	52.9726	37.0667	10	37	10	1	375	41.941	10.23	753.32	9	67.3734	10
ASTEI05334	ASTEI05334-PA#scaffold_00030:321433:322368:-1	52.9053	37.6	6	115	6	1	125	14.012	10.13	1491.29	4	207.906	6
ASTEI01355	scaffold_00005:1457833:1460165:1|gene:ASTEI01355	52.8693	18.1395	10	33	10	1	645	72.972	6.11	699.79	9	51.4868	10
ASTEI09265	scaffold_00086:675996:680936:1|gene:ASTEI09265	52.7446	38.4	11	50	11	1	375	42.915	4.97	741.973	8	66.8889	11
ASTEI04262	ASTEI04262-PA#scaffold_00021:2109843:2116093:-1	52.7278	10.8328	11	38	11	1	1477	166.75	6.34	1034.38	11	56.707	11
ASTEI06860	scaffold_00045:501963:503341:-1|gene:ASTEI06860	52.7119	42.5743	8	50	8	1	202	21.842	8.29	1004.65	8	76.0119	8
ASTEI00410	scaffold_00002:780317:781088:-1|gene:ASTEI00410	52.557	61.3043	12	39	12	1	230	26.545	6.14	846.216	12	59.7865	11
ASTEI08904	ASTEI08904-PA#scaffold_00078:551250:552420:-1	52.5186	45.7364	11	29	11	1	258	28.816	4.53	387.36	6	50.2583	11
ASTEI07689	ASTEI07689-PA#scaffold_00057:729463:735464:1	52.5145	7.7642	12	35	12	1	1391	152.511	4.77	656.9	10	59.3431	12
ASTEI06424	scaffold_00040:659444:672846:-1|gene:ASTEI06424	52.4511	12.6628	12	29	12	1	1382	159.738	6.62	556.06	11	48.4926	12
ASTEI09386	scaffold_00090:180330:185022:-1|gene:ASTEI09386	52.4032	29.2621	10	44	10	1	393	43.604	6.81	874.296	9	61.5426	10
ASTEI05161	ASTEI05161-PA#scaffold_00028:1940269:1941261:-1	52.3959	28.8732	7	78	7	1	284	31.264	6.64	1580.69	6	119.871	7
ASTEI09305	ASTEI09305-PA#scaffold_00088:528341:529676:1	52.2993	33.8095	11	35	11	1	420	46.002	9.06	577.414	8	65.7586	11
ASTEI02609	ASTEI02609-PA#scaffold_00010:1281516:1283426:1	52.2806	27.8293	11	27	11	1	539	60.867	8.22	675.721	10	45.763	11
ASTEI02678	scaffold_00010:3007080:3008728:-1|gene:ASTEI02678	52.2513	23.0583	10	38	10	1	412	45.425	5.17	895.157	10	65.8632	10
ASTEI09080	ASTEI09080-PA#scaffold_00082:490419:511796:1	52.2434	3.34678	9	28	9	1	4213	451.41	8.78	601.276	9	49.7046	9
ASTEI02789	ASTEI02789-PA#scaffold_00011:975582:977169:-1	52.2024	27.5248	10	37	10	1	505	56.62	5.88	756.969	7	63.626	10
ASTEI00706	ASTEI00706-PA#scaffold_00003:228059:229382:-1	52.2014	42.3256	7	98	7	1	215	24.666	5.31	1493.55	6	117.693	7
ASTEI06477	ASTEI06477-PA#scaffold_00041:71963:73255:1	52.1797	37.3656	12	46	12	1	372	41.694	5.33	867.705	12	64.5841	12
ASTEI11411	scaffold_01999:148:2321:1|gene:ASTEI11411	52.083	22.5185	11	42	10	1	675	80.942	6.14	480.559	10	40.8602	11
ASTEI04835	ASTEI04835-PA#scaffold_00026:544608:545464:1	52.0717	47.479	9	36	9	1	238	27.417	5.29	626.764	7	67.8525	9
ASTEI00217	scaffold_00001:3583377:3585123:-1|gene:ASTEI00217	52.0562	32.5328	9	50	9	1	458	49.185	8.25	588.682	7	85.2854	9
ASTEI06813	scaffold_00044:1116362:1117108:1|gene:ASTEI06813	51.9867	37.0968	11	157	10	1	248	24.817	10.68	1671.15	11	114.472	10
ASTEI03716	scaffold_00017:82760:84866:1|gene:ASTEI03716	51.8448	23.0088	13	38	13	1	678	75.156	6.67	602.752	11	56.7305	13
ASTEI07838	ASTEI07838-PA#scaffold_00058:1181786:1183569:1	51.7205	59.5238	7	279	5	1	126	13.183	10.4	4876.35	7	362.426	7
ASTEI04258	scaffold_00021:1967292:1968245:-1|gene:ASTEI04258	51.6703	42.5868	10	45	10	1	317	33.796	8.84	838.599	9	68.5295	10
ASTEI03457	scaffold_00014:2683768:2686574:-1|gene:ASTEI03457	51.6322	24.1042	13	44	13	1	614	69.831	11.34	646.582	11	52.6411	13
ASTEI10065	scaffold_00111:204124:206318:1|gene:ASTEI10065	51.619	24.3295	12	34	12	1	522	59.349	7.61	680.807	10	55.6179	11
ASTEI10474	ASTEI10474-PA#scaffold_00134:143177:157038:1	51.5878	9.74808	13	36	13	1	1826	209.45	5.82	702.565	13	51.0503	13
ASTEI04161	scaffold_00021:400996:402529:1|gene:ASTEI04161	51.5686	32.5056	11	30	11	1	443	50.411	5.39	498.679	9	46.2766	11
ASTEI07857	scaffold_00059:377326:379682:1|gene:ASTEI07857	51.5669	38.8278	12	63	12	1	273	31.38	9.83	1469.65	12	79.1128	12
ASTEI06881	ASTEI06881-PA#scaffold_00045:930493:931536:1	51.4956	42.0749	11	43	10	1	347	38.171	8.94	618.279	9	74.5528	11
ASTEI03367	scaffold_00014:1475792:1476517:1|gene:ASTEI03367	51.4171	59.5092	8	42	8	1	163	18.939	5.73	910.326	8	72.736	8
ASTEI06880	scaffold_00045:910745:917812:-1|gene:ASTEI06880	51.2834	11.1837	11	24	11	1	1377	154.43	5.31	301.652	8	44.1327	11
ASTEI05218	ASTEI05218-PA#scaffold_00029:820608:822484:-1	51.2749	21.8487	9	99	9	1	476	52.048	8.24	1453.71	8	138.254	9
ASTEI03043	ASTEI03043-PA#scaffold_00012:2716142:2720738:1	51.2708	21.5686	14	36	14	1	816	91.94	6.65	571.76	11	48.3991	13
ASTEI04771	ASTEI04771-PA#scaffold_00025:1795468:1796301:-1	51.2293	25.6318	8	43	8	1	277	31.359	8.56	823.001	7	92.3763	8
ASTEI09006	scaffold_00080:341446:343525:1|gene:ASTEI09006	51.2163	23.6088	12	34	12	1	593	64.805	7.17	744.603	11	53.6808	12
ASTEI05278	ASTEI05278-PA#scaffold_00029:1783680:1785464:-1	51.1455	23.569	13	36	13	1	594	70.855	8.85	795.18	9	49.4444	13
ASTEI06934	ASTEI06934-PA#scaffold_00046:690628:691628:1	51.0999	33.7662	9	54	9	1	308	32.989	5.82	807.06	7	90.6796	9
ASTEI01961	scaffold_00007:1626046:1627122:-1|gene:ASTEI01961	51.0805	34.0782	9	52	9	1	358	39.501	7.17	1108.53	9	73.8952	9
ASTEI11240	ASTEI11240-PA#scaffold_00844:1928:3852:-1	50.9323	25.4209	12	43	12	1	594	67.207	8.34	689.369	9	59.5645	12
ASTEI04818	ASTEI04818-PA#scaffold_00026:427610:431399:-1	50.9059	15.4088	12	30	12	1	954	109.957	7.08	471.205	10	48.3528	12
ASTEI01594	scaffold_00005:3908899:3910418:1|gene:ASTEI01594	50.9029	36.5931	9	34	9	1	317	34.659	5.05	718.285	6	62.4012	9
ASTEI07026	ASTEI07026-PA#scaffold_00047:454499:455191:-1	50.7651	63.0435	12	51	12	1	230	26.013	6.3	702.83	9	77.5965	12
ASTEI10710	scaffold_00154:21841:31121:-1|gene:ASTEI10710	50.7363	21.1078	12	40	12	1	668	74.423	6.84	900.994	12	50.968	12
ASTEI09147	ASTEI09147-PA#scaffold_00084:94812:97167:1	50.7283	53.8462	11	50	11	1	182	21.016	6.05	846.616	11	61.0412	11
ASTEI06791	ASTEI06791-PA#scaffold_00044:662712:674909:-1	50.6832	7.26228	9	25	9	1	1914	210.933	9.09	657.061	8	47.8707	9
ASTEI00346	ASTEI00346-PA#scaffold_00001:5420944:5423979:1	50.6258	18.5226	14	42	14	1	907	103.992	6.86	516.318	10	57.248	14
ASTEI07021	ASTEI07021-PA#scaffold_00047:378607:379355:-1	50.6079	49.3392	9	26	9	1	227	24.756	5.57	406.296	8	46.0664	9
ASTEI09597	ASTEI09597-PA#scaffold_00098:20322:20867:1	50.6023	74.0157	7	125	7	1	127	14.042	7.09	2428.94	4	221.056	7
ASTEI02415	scaffold_00009:1991317:2000637:-1|gene:ASTEI02415	50.5912	7.6087	12	35	11	1	2116	244.286	7.31	706.439	12	48.4171	12
ASTEI08746	scaffold_00074:382461:390195:1|gene:ASTEI08746	50.4965	11.6833	13	34	12	1	1301	145.588	7.44	470.889	9	62.4609	13
ASTEI02972	ASTEI02972-PA#scaffold_00012:1011862:1017232:-1	50.4283	32.7536	9	23	9	1	345	40.01	9.41	477.826	7	45.8969	9
ASTEI10386	ASTEI10386-PA#scaffold_00128:223821:225017:1	50.4042	28.8945	10	44	10	1	398	43.595	5.36	655.054	7	73.3054	10
ASTEI02820	scaffold_00011:1399171:1400913:-1|gene:ASTEI02820	50.4019	27.1264	9	41	9	1	435	48.639	6.2	857.008	7	71.7115	9
ASTEI01778	ASTEI01778-PA#scaffold_00006:2301304:2303685:-1	50.3572	24.928	12	25	12	1	694	77.784	7.43	545.799	9	39.4041	12
ASTEI03334	ASTEI03334-PA#scaffold_00014:1228184:1229258:-1	50.3393	59.8684	14	32	13	1	304	33.809	8.72	440.669	14	39.9619	14
ASTEI09821	scaffold_00104:376599:377059:-1|gene:ASTEI09821	50.2851	82.0225	7	77	7	1	89	9.972	6.06	1600.55	7	121.809	6
ASTEI07952	scaffold_00060:580111:582559:1|gene:ASTEI07952	50.2454	18.7929	9	32	9	1	729	76.945	4.35	847.625	7	64.0314	9
ASTEI02242	scaffold_00008:2713829:2715016:-1|gene:ASTEI02242	50.1944	37.7215	11	29	11	1	395	43.655	8.79	562.009	8	48.1043	11
ASTEI01015	scaffold_00004:213398:215421:-1|gene:ASTEI01015	50.1365	24.8355	12	39	12	1	608	67.12	7.46	627.006	8	68.3562	12
ASTEI04073	ASTEI04073-PA#scaffold_00020:836607:838091:1	50.102	38.0841	14	61	14	1	428	49.765	6.83	926.9	12	77.5075	14
ASTEI05154	scaffold_00028:1849675:1850932:-1|gene:ASTEI05154	50.1019	29.6569	9	60	9	1	408	42.81	4.73	1084.4	9	75.4963	9
ASTEI00882	ASTEI00882-PA#scaffold_00003:3421721:3424193:-1	50.0919	16.0051	9	30	9	1	781	87.326	9.57	717.14	9	47.8372	9
ASTEI06428	scaffold_00040:796227:808438:-1|gene:ASTEI06428	50.0621	4.90986	10	28	10	1	2607	276.855	7.39	737.025	10	47.1086	10
ASTEI06404	ASTEI06404-PA#scaffold_00040:76039:77973:1	50.0182	25.4054	11	38	11	1	555	61.093	6.23	889.489	11	51.0755	11
ASTEI06556	scaffold_00041:1391992:1392898:-1|gene:ASTEI06556	50.015	55.6485	12	40	12	1	239	27.134	8.92	772.278	12	58.1009	12
ASTEI10221	ASTEI10221-PA#scaffold_00119:87478:89644:1	49.9361	25.2747	9	38	9	1	455	51.55	6.49	605.894	8	58.9785	9
ASTEI09046	ASTEI09046-PA#scaffold_00081:347801:354081:-1	49.8604	10.6659	13	52	13	1	1697	188.435	7.11	889.932	10	69.7293	13
ASTEI02610	scaffold_00010:1284256:1286063:-1|gene:ASTEI02610	49.6776	31.7073	7	40	7	1	205	21.98	8.69	761.619	6	56.341	7
ASTEI02783	scaffold_00011:936789:938838:-1|gene:ASTEI02783	49.6573	32.57	11	27	11	1	393	43.589	5.05	446.641	9	41.5207	11
ASTEI10023	scaffold_00109:387181:387831:-1|gene:ASTEI10023	49.6363	32.8704	7	44	7	1	216	24.669	9.72	794.394	7	75.3491	7
ASTEI05741	ASTEI05741-PA#scaffold_00033:757069:758406:1	49.6247	27.2973	11	40	10	1	370	43.086	8.56	705.748	11	45.0695	11
ASTEI01502	scaffold_00005:3132461:3133957:1|gene:ASTEI01502	49.6111	31.5261	10	38	10	1	498	55.236	9.31	807.318	9	55.6277	9
ASTEI00396	ASTEI00396-PA#scaffold_00002:391754:397306:-1	49.5348	14.3184	12	29	11	1	873	96.978	5.64	372.723	8	59.0851	12
ASTEI06114	scaffold_00036:1227885:1231728:1|gene:ASTEI06114	49.5218	25.7576	12	34	12	1	594	68.354	5.34	348.937	9	42.351	11
ASTEI05683	scaffold_00033:134337:135169:1|gene:ASTEI05683	49.4743	41.0156	8	32	8	1	256	29.727	9.38	483.594	8	49.8329	8
ASTEI07220	scaffold_00051:32282:43498:1|gene:ASTEI07220	49.4281	7.99632	14	37	12	1	2176	249.426	5.35	517.919	12	44.6928	14
ASTEI07737	scaffold_00057:1150723:1151959:-1|gene:ASTEI07737	49.4102	41.4815	10	25	10	1	270	30.331	5.24	519.184	7	43.5593	10
ASTEI01664	ASTEI01664-PA#scaffold_00006:563415:578266:1	49.4017	38.7006	10	29	9	1	354	41.183	5.71	508.282	4	43.2227	9
ASTEI10779	ASTEI10779-PA#scaffold_00162:123332:124040:-1	49.3216	45.2381	8	70	8	1	210	24.43	6.15	1125.29	8	95.8214	8
ASTEI05813	ASTEI05813-PA#scaffold_00034:29922:31123:-1	49.2829	24.5014	7	22	7	1	351	39.738	6.01	578.833	7	34.3717	7
ASTEI04082	scaffold_00020:884310:886983:1|gene:ASTEI04082	49.2422	13.3256	10	27	10	1	863	95.887	9.17	591.837	8	54.0437	10
ASTEI09233	scaffold_00085:701188:702192:-1|gene:ASTEI09233	49.24	50.2262	10	50	10	1	221	24.932	6.06	749.694	9	84.1842	10
ASTEI05255	scaffold_00029:1615124:1616139:1|gene:ASTEI05255	49.2168	36.9085	9	35	9	1	317	34.65	6.29	713.388	8	52.9964	9
ASTEI04291	scaffold_00022:369310:372879:1|gene:ASTEI04291	49.1811	21.147	11	56	11	1	558	62.598	7.01	1065.09	9	88.3253	11
ASTEI06854	ASTEI06854-PA#scaffold_00045:339770:340659:1	49.1565	44.1026	8	40	8	1	195	22.348	9.29	466.138	7	68.7796	8
ASTEI01351	ASTEI01351-PA#scaffold_00005:1433022:1436772:1	49.044	10.8749	10	29	10	1	1223	136.693	7.77	751.463	9	44.0589	10
ASTEI00559	ASTEI00559-PA#scaffold_00002:3522328:3523757:1	48.9576	51.5957	9	31	9	1	188	20.622	6.98	545.461	6	63.5439	9
ASTEI03508	ASTEI03508-PA#scaffold_00015:731647:733299:-1	48.8533	50.4386	8	36	8	1	228	26.054	5.35	670.621	5	69.9625	8
ASTEI02713	scaffold_00010:3472040:3474068:1|gene:ASTEI02713	48.8352	32.5893	11	37	11	1	448	50.73	7.03	586.318	10	49.5066	11
ASTEI01104	ASTEI01104-PA#scaffold_00004:2022673:2024157:1	48.7329	38.8636	10	24	10	1	440	48.51	9.22	385.029	10	37.808	10
ASTEI01883	ASTEI01883-PA#scaffold_00006:4116909:4118996:1	48.7319	16.6906	12	31	12	1	695	79.065	10.37	557.134	8	52.2864	12
ASTEI05421	scaffold_00031:30349:41708:1|gene:ASTEI05421	48.7205	8.11715	7	21	7	1	1195	132.249	6.8	470.135	5	44.296	7
ASTEI07646	ASTEI07646-PA#scaffold_00056:1146529:1152556:-1	48.7083	11.6694	10	26	10	1	1234	139.191	5.54	520.186	9	44.6334	10
ASTEI04676	ASTEI04676-PA#scaffold_00024:2130920:2132083:1	48.6131	33.432	10	35	10	1	338	38.408	8.82	762.029	9	56.8564	10
ASTEI02019	ASTEI02019-PA#scaffold_00007:3295646:3302737:1	48.5001	17.3594	10	32	10	1	818	92.534	6.84	672.259	9	55.4963	9
ASTEI01234	ASTEI01234-PA#scaffold_00004:4634703:4636175:1	48.2554	29.3878	12	32	12	1	490	55.652	7.28	455.98	10	48.8859	12
ASTEI00914	ASTEI00914-PA#scaffold_00003:3820315:3821798:-1	48.1832	26.9663	8	26	8	1	445	49.564	6.96	589.335	8	39.7597	8
ASTEI09575	ASTEI09575-PA#scaffold_00097:288180:290071:1	48.1068	24.2268	10	24	10	1	582	67.316	8.5	455.61	8	42.5695	10
ASTEI07273	ASTEI07273-PA#scaffold_00051:763689:766185:-1	48.0949	28.4483	10	35	10	1	348	39.771	6.37	721.792	10	51.054	10
ASTEI07422	scaffold_00054:505636:506889:-1|gene:ASTEI07422	48.0912	31.9079	9	26	9	1	304	34.443	6.52	824.794	9	42.9748	9
ASTEI00976	ASTEI00976-PA#scaffold_00003:5359299:5360369:-1	48.0456	35.1792	9	27	9	1	307	34.689	6.65	288.216	6	50.6733	9
ASTEI05666	scaffold_00032:1864241:1864946:-1|gene:ASTEI05666	48.0352	50	10	53	10	1	190	22.435	5.11	839.289	10	69.7976	10
ASTEI02148	scaffold_00008:1434851:1436117:-1|gene:ASTEI02148	48.0087	37.8472	7	30	7	1	288	31.958	6.74	931.838	6	55.149	7
ASTEI03724	ASTEI03724-PA#scaffold_00017:154274:186067:1	47.9581	3.15353	11	25	10	1	6025	633.136	5.59	524.217	10	34.3937	11
ASTEI09162	ASTEI09162-PA#scaffold_00084:190421:192172:1	47.8745	27.4443	11	34	11	1	583	65.349	5.95	536.242	8	51.349	11
ASTEI03569	scaffold_00015:1906526:1908711:-1|gene:ASTEI03569	47.8636	32.0093	9	40	9	1	428	47.205	4.48	576.649	6	73.3951	9
ASTEI04882	scaffold_00026:1141362:1145407:-1|gene:ASTEI04882	47.8449	18.3019	11	53	11	1	530	59.988	7.11	968.578	11	69.4065	11
ASTEI10548	scaffold_00140:33620:35224:-1|gene:ASTEI10548	47.7713	26.3804	11	43	11	1	489	53.291	5.55	824.741	11	58.8244	10
ASTEI09965	scaffold_00107:446212:447514:1|gene:ASTEI09965	47.7288	28.2238	9	31	9	1	411	44.892	7.27	523.999	7	56.641	9
ASTEI04434	ASTEI04434-PA#scaffold_00023:499202:502879:-1	47.7159	36.5201	13	43	13	1	523	57.552	5.52	832.116	12	55.396	13
ASTEI03861	ASTEI03861-PA#scaffold_00018:260170:261085:1	47.6582	56.5217	5	40	5	1	115	12.889	4.82	982.603	4	82.339	5
ASTEI03746	ASTEI03746-PA#scaffold_00017:421000:421716:-1	47.6286	50.3067	8	46	8	1	163	18.861	9.98	890.511	8	68.9907	8
ASTEI08157	scaffold_00062:867094:870386:-1|gene:ASTEI08157	47.6248	16.3288	11	25	11	1	888	100.081	7.27	277.692	8	38.5017	10
ASTEI08673	scaffold_00073:221319:222852:-1|gene:ASTEI08673	47.5597	27.9592	10	30	10	1	490	53.732	5.49	621.634	8	50.6105	10
ASTEI03603	scaffold_00015:2700931:2709491:1|gene:ASTEI03603	47.4539	14.4379	10	35	10	1	845	90.96	5.19	602.359	8	58.803	9
ASTEI02004	scaffold_00007:2997203:3024673:1|gene:ASTEI02004	47.3592	7.26392	8	23	8	1	1652	185.865	5.16	511.379	7	37.1877	8
ASTEI02833	scaffold_00011:1823908:1825473:-1|gene:ASTEI02833	47.1996	31.25	12	30	12	1	416	45.11	6.09	420.782	10	43.462	12
ASTEI05439	ASTEI05439-PA#scaffold_00031:215577:218294:1	47.1834	24.7706	5	168	5	1	218	24.604	10.61	1924.4	5	400.907	5
ASTEI06087	scaffold_00036:668789:684837:-1|gene:ASTEI06087	47.0293	6.95021	12	33	11	1	1928	218.268	6.55	597.114	11	39.6277	12
ASTEI04007	ASTEI04007-PA#scaffold_00019:1320735:1321868:1	47.0267	34.748	10	47	10	1	377	44.428	9.79	689.903	10	59.7237	9
ASTEI06657	ASTEI06657-PA#scaffold_00043:103250:104383:1	46.9743	52.9412	8	42	7	1	153	17.622	8.12	519.198	7	64.6085	8
ASTEI10497	scaffold_00136:128051:135461:1|gene:ASTEI10497	46.8943	56	10	47	10	1	200	22.424	9.26	856.865	8	58.2335	10
ASTEI04373	ASTEI04373-PA#scaffold_00022:1581510:1585388:1	46.8479	17.5361	12	25	12	1	901	101.433	5.57	339.768	8	46.4256	12
ASTEI04581	scaffold_00024:860256:863023:-1|gene:ASTEI04581	46.8238	18.7761	12	35	12	1	719	76.435	7.24	633.234	11	48.6101	12
ASTEI11090	scaffold_00347:2441:4443:-1|gene:ASTEI11090	46.8154	20.9048	11	26	11	1	641	71.257	6.83	549.627	11	33.7813	11
ASTEI09786	ASTEI09786-PA#scaffold_00103:313724:314872:1	46.773	36.3128	11	38	11	1	358	41.204	8.4	714.722	9	44.0921	11
ASTEI05322	ASTEI05322-PA#scaffold_00030:221069:225257:1	46.7628	11.8399	13	38	13	1	1174	131.347	7.02	715.947	9	52.7839	12
ASTEI05424	ASTEI05424-PA#scaffold_00031:66942:70771:1	46.7296	11.7359	9	19	9	1	1227	137.709	9.67	324.099	7	38.4657	9
ASTEI07366	scaffold_00053:878503:879105:1|gene:ASTEI07366	46.5789	45.7831	5	99	5	1	83	9.315	5.91	2067.74	3	207.879	5
ASTEI00900	ASTEI00900-PA#scaffold_00003:3644034:3645485:1	46.5187	35.9903	11	30	11	1	414	46.823	6.43	638.231	9	46.5979	11
ASTEI08747	ASTEI08747-PA#scaffold_00074:392144:394315:1	46.446	24.8466	12	30	12	1	652	73.075	9.6	512.877	11	41.1418	11
ASTEI01623	scaffold_00005:4216543:4219327:1|gene:ASTEI01623	46.3866	17.6761	14	39	13	1	809	94.122	7.88	703.891	13	50.7026	14
ASTEI01298	ASTEI01298-PA#scaffold_00005:811988:815438:-1	46.3715	11.9738	11	26	11	1	1069	120.395	6.42	734.756	11	30.4012	11
ASTEI03518	ASTEI03518-PA#scaffold_00015:796465:807232:-1	46.3692	6.31001	10	41	9	1	2187	247.983	5.99	700.248	9	48.2175	10
ASTEI01030	ASTEI01030-PA#scaffold_00004:358164:359068:-1	46.3498	38.2653	6	49	6	1	196	21.891	10.05	598.778	5	100.783	6
ASTEI08643	scaffold_00072:816119:819615:-1|gene:ASTEI08643	46.3114	47.9021	7	43	7	1	286	31.144	5.6	742.17	6	75.2482	7
ASTEI02149	ASTEI02149-PA#scaffold_00008:1437266:1438987:-1	46.2817	20.2677	9	29	9	1	523	58.873	5.52	504.907	9	40.3218	9
ASTEI05652	ASTEI05652-PA#scaffold_00032:1669915:1672023:1	46.2802	23.6364	11	35	10	1	550	62.929	8.43	573.068	9	60.4981	11
ASTEI02770	scaffold_00011:752319:753688:1|gene:ASTEI02770	46.2707	27.7251	10	26	10	1	422	47.27	4.96	598.059	10	39.0125	10
ASTEI00224	scaffold_00001:3611454:3619763:-1|gene:ASTEI00224	46.2633	31.6216	8	24	8	1	370	41.589	5.07	425.234	8	36.1748	8
ASTEI07881	scaffold_00059:814609:817255:1|gene:ASTEI07881	46.1524	15.9664	10	26	10	1	833	92.399	6.87	560.583	10	40.1575	10
ASTEI10866	ASTEI10866-PA#scaffold_00177:42779:45540:1	46.1267	15.9772	8	30	8	1	701	78.357	7.74	629.351	5	55.6046	8
ASTEI00187	scaffold_00001:2815335:2816253:-1|gene:ASTEI00187	46.0722	48.0565	8	35	8	1	283	29.821	7.62	496.707	3	64.7671	8
ASTEI09186	ASTEI09186-PA#scaffold_00084:600422:604599:1	46.0401	13.7695	13	26	13	1	1024	118.065	8.97	384.216	11	37.0146	13
ASTEI01773	scaffold_00006:2131221:2135978:1|gene:ASTEI01773	45.8933	20.6941	13	25	13	1	778	90.206	8.16	467.125	11	34.6183	12
ASTEI09695	scaffold_00101:126859:127849:-1|gene:ASTEI09695	45.8558	58.4795	9	42	9	1	171	18.523	9.23	769.06	9	64.8658	9
ASTEI01414	ASTEI01414-PA#scaffold_00005:2005634:2006792:1	45.7838	60.5	7	23	7	1	200	21.857	6.09	258.453	3	53.9452	7
ASTEI04871	ASTEI04871-PA#scaffold_00026:1048599:1049649:-1	45.7689	54.5455	6	90	6	1	132	14.65	8.56	1748.78	5	116.804	5
ASTEI04784	ASTEI04784-PA#scaffold_00026:24137:26608:-1	45.7685	38.3901	13	40	13	1	323	36.578	6.55	520.589	10	63.4816	13
ASTEI09137	ASTEI09137-PA#scaffold_00083:680029:681083:1	45.4942	42.7119	8	59	8	1	295	32.863	7.49	958.077	7	80.5511	8
ASTEI03871	ASTEI03871-PA#scaffold_00018:406984:414946:-1	45.4422	6.15194	11	34	11	1	2422	261.257	7.8	353.828	8	43.648	11
ASTEI02645	ASTEI02645-PA#scaffold_00010:2140591:2143244:1	45.4124	20.4856	9	20	9	1	659	72.997	9.73	432.964	9	36.0887	9
ASTEI04257	scaffold_00021:1966248:1967006:1|gene:ASTEI04257	45.3515	49.6032	9	43	9	1	252	29.209	5.85	755.037	9	59.8973	9
ASTEI02040	scaffold_00007:4007763:4009814:1|gene:ASTEI02040	45.3289	17.4231	11	32	11	1	683	78.027	6.39	516.634	11	44.3347	11
ASTEI02206	scaffold_00008:2311454:2313998:1|gene:ASTEI02206	45.2583	19.6667	9	34	9	1	600	63.693	7.5	833.168	9	52.1224	9
ASTEI08971	scaffold_00079:733002:734285:-1|gene:ASTEI08971	45.2322	29.6188	10	65	10	1	341	36.092	8.73	1085.43	9	96.3134	10
ASTEI00991	ASTEI00991-PA#scaffold_00004:20168:20981:1	45.2189	56.0185	9	30	9	1	216	24.56	4.94	620.042	7	46.8153	9
ASTEI02635	scaffold_00010:1480333:1482504:1|gene:ASTEI02635	45.2174	18.6722	9	25	9	1	723	81.515	8.51	555.686	8	39.9666	9
ASTEI02535	scaffold_00010:127669:132920:-1|gene:ASTEI02535	45.2143	46.1039	7	53	6	1	154	17.255	6.02	979.956	5	78.14	7
ASTEI04270	scaffold_00021:2216960:2224476:-1|gene:ASTEI04270	45.1815	13.1532	10	26	10	1	1110	122.582	6.09	517.682	10	34.7858	10
ASTEI01297	ASTEI01297-PA#scaffold_00005:801245:809873:1	45.156	10.5946	9	28	9	1	925	104.757	7.3	488.008	8	46.146	9
ASTEI07714	ASTEI07714-PA#scaffold_00057:983001:984455:-1	45.1331	28.9256	10	23	10	1	484	53.673	5.78	330.071	6	39.4777	10
ASTEI00845	ASTEI00845-PA#scaffold_00003:2981436:2983507:-1	45.1029	34.7826	10	46	10	1	322	35.635	7.49	858.464	10	65.3568	10
ASTEI05281	scaffold_00029:1793349:1796423:1|gene:ASTEI05281	45.0944	20.7407	6	28	6	1	405	42.224	9.58	586.682	6	47.0833	6
ASTEI03499	ASTEI03499-PA#scaffold_00015:406389:408212:-1	45.013	27.9857	9	20	9	1	561	62.024	7.91	326.703	7	38.7718	9
ASTEI08967	scaffold_00079:713917:715509:-1|gene:ASTEI08967	44.9238	26.2846	11	30	11	1	506	58.626	7.97	526.895	11	34.1628	11
ASTEI10973	ASTEI10973-PA#scaffold_00206:32420:34670:1	44.8952	23.2143	10	35	10	1	616	67.003	7.2	633.017	9	53.0141	10
ASTEI08944	ASTEI08944-PA#scaffold_00079:593419:594495:1	44.8391	38.2789	10	41	10	1	337	38.728	8.97	690.369	9	64.437	10
ASTEI10790	ASTEI10790-PA#scaffold_00164:96958:101388:-1	44.7942	60.8696	9	23	9	1	184	21.199	6.92	119.694	4	60.6732	9
ASTEI01613	scaffold_00005:4063501:4065307:1|gene:ASTEI01613	44.7486	24.5509	8	28	8	1	501	54.042	9.63	640.896	8	39.5527	8
ASTEI04887	scaffold_00026:1155757:1157975:-1|gene:ASTEI04887	44.7473	19.4406	9	21	9	1	715	77.899	4.73	389.409	8	49.3403	9
ASTEI04133	scaffold_00020:2009018:2027771:-1|gene:ASTEI04133	44.6835	2.73875	10	24	10	1	5623	604.064	5.73	570.142	8	43.0016	10
ASTEI10107	scaffold_00112:257599:259123:-1|gene:ASTEI10107	44.6741	20.2454	9	34	8	1	489	52.904	8.69	772.243	9	47.8204	9
ASTEI01535	scaffold_00005:3465678:3466448:1|gene:ASTEI01535	44.648	30.4688	10	52	10	1	256	29.321	10.32	975.951	10	65.4581	10
ASTEI03434	scaffold_00014:2406194:2418115:1|gene:ASTEI03434	44.6164	10.9938	11	21	11	1	1137	124.742	5.8	310.85	8	36.1728	11
ASTEI02129	ASTEI02129-PA#scaffold_00008:1177579:1179389:1	44.5714	20.6718	8	99	8	1	387	42.262	8.6	2104.57	7	132.05	8
ASTEI02599	scaffold_00010:1248194:1249112:-1|gene:ASTEI02599	44.5659	60.1399	7	56	7	1	143	16.3	6.55	725.136	6	76.076	7
ASTEI02054	ASTEI02054-PA#scaffold_00008:90848:99113:-1	44.55	18.8725	12	26	12	1	816	90.866	8.62	466.979	10	38.3796	12
ASTEI10289	ASTEI10289-PA#scaffold_00122:267478:272815:1	44.4309	21.4067	9	31	9	1	654	74.587	7.62	620.52	8	46.0205	9
ASTEI11072	scaffold_00321:7158:7851:1|gene:ASTEI11072	44.4282	47.3054	7	57	7	1	167	19.238	8.05	749.144	3	127.321	7
ASTEI10965	ASTEI10965-PA#scaffold_00205:24276:25490:-1	44.4114	32.7177	11	22	11	1	379	41.605	6.87	426.458	9	31.4104	11
ASTEI10550	ASTEI10550-PA#scaffold_00140:38112:42022:-1	44.3962	16.5025	11	35	11	1	812	91.639	5.8	651.451	11	49.027	11
ASTEI04002	scaffold_00019:1271840:1274931:-1|gene:ASTEI04002	44.3909	18.4314	11	32	11	1	765	84.963	8.66	643.283	11	42.2947	11
ASTEI05069	scaffold_00028:182823:183675:-1|gene:ASTEI05069	44.3437	39.6887	9	21	9	1	257	27.217	7.43	477.527	8	33.7628	9
ASTEI09856	ASTEI09856-PA#scaffold_00105:298375:303387:-1	44.3416	16.4349	12	29	12	1	791	91.686	8.19	419.597	9	38.9612	12
ASTEI00702	scaffold_00003:218563:219021:-1|gene:ASTEI00702	44.2849	48.6842	10	144	10	1	152	17.524	10.54	2326.33	10	181.48	10
ASTEI08455	ASTEI08455-PA#scaffold_00068:663250:664806:-1	44.268	27.9923	11	37	11	1	518	59.242	9.26	704.224	8	56.2959	11
ASTEI05605	scaffold_00032:813277:814267:-1|gene:ASTEI05605	44.0784	57.1429	9	47	9	1	210	23.796	6.57	1016.98	7	86.7009	9
ASTEI01112	scaffold_00004:2097413:2099280:-1|gene:ASTEI01112	44.0692	27.7592	11	22	11	1	598	69.344	6.32	416.524	7	33.2593	11
ASTEI05462	scaffold_00031:463555:472055:1|gene:ASTEI05462	44.0199	5.49133	9	41	9	1	2076	234.052	6.83	742.316	7	56.3174	9
ASTEI08636	scaffold_00072:655076:659352:-1|gene:ASTEI08636	43.9874	26.7606	10	34	10	1	426	50.981	9.42	570.198	10	43.7613	10
ASTEI10610	ASTEI10610-PA#scaffold_00142:238047:239046:1	43.9601	53.2468	10	45	10	1	231	26.516	6.44	579.082	9	47.3801	9
ASTEI08036	ASTEI08036-PA#scaffold_00061:558610:563703:1	43.937	10.8553	12	25	12	1	1520	172.091	6.83	380.172	10	38.2061	11
ASTEI10853	scaffold_00175:66100:74486:-1|gene:ASTEI10853	43.9009	29.3869	10	27	10	1	473	51.511	8.15	574.761	9	36.0547	10
ASTEI08026	ASTEI08026-PA#scaffold_00061:512774:514491:-1	43.8958	26.2346	6	19	6	1	324	37.217	5.66	443.769	6	30.5683	6
ASTEI01395	scaffold_00005:1884661:1885603:1|gene:ASTEI01395	43.8152	34.5865	9	59	9	1	266	27.869	7.65	1132.82	8	89.6119	9
ASTEI06332	scaffold_00039:469916:470492:-1|gene:ASTEI06332	43.7408	53.5211	8	20	8	1	142	16.327	7.18	310.956	6	34.1948	8
ASTEI10341	scaffold_00126:270192:271557:-1|gene:ASTEI10341	43.7192	29.4931	12	36	12	1	434	50.092	5.31	726.065	12	44.8785	12
ASTEI08383	ASTEI08383-PA#scaffold_00066:934055:934852:-1	43.6918	41.5094	9	32	9	1	265	28.449	4.86	489.858	7	55.0246	8
ASTEI04886	ASTEI04886-PA#scaffold_00026:1154113:1155095:1	43.6654	38.2353	10	29	9	1	306	34.541	9.6	541.489	9	42.6142	10
ASTEI08678	scaffold_00073:308322:313073:-1|gene:ASTEI08678	43.6632	9.74513	8	22	8	1	1334	143.932	8.47	601.1	8	37.6495	8
ASTEI08389	ASTEI08389-PA#scaffold_00067:80718:81241:1	43.66	52.7027	7	27	7	1	148	17.246	5.82	505.318	7	42.5241	7
ASTEI08409	scaffold_00067:366977:369358:-1|gene:ASTEI08409	43.5994	19.4702	12	31	12	1	755	82.834	7.9	593.152	11	43.6122	12
ASTEI07541	scaffold_00055:1095287:1108105:1|gene:ASTEI07541	43.587	39.1089	7	27	7	1	202	22.487	4.63	694.107	7	34.4197	6
ASTEI00585	ASTEI00585-PA#scaffold_00002:4059356:4063525:1	43.4801	18.7786	11	30	11	1	655	74.704	9.38	410.756	7	43.3676	11
ASTEI07054	scaffold_00048:8493:10689:1|gene:ASTEI07054	43.4727	19.1819	12	34	12	1	709	80.136	5.15	615.407	10	53.0554	12
ASTEI10071	ASTEI10071-PA#scaffold_00111:274018:275614:1	43.3633	20.9804	9	21	9	1	510	57.956	6.1	351.026	7	37.2703	9
ASTEI07417	scaffold_00054:438529:442161:1|gene:ASTEI07417	43.3583	21.1538	9	46	9	1	520	58.52	4.73	826.678	8	69.6595	9
ASTEI03836	ASTEI03836-PA#scaffold_00017:2171493:2172699:-1	43.3489	34	10	30	10	1	350	38.761	6.84	453.368	8	53.9068	10
ASTEI03122	scaffold_00013:1434456:1436242:-1|gene:ASTEI03122	43.3154	17.1587	8	26	8	1	542	60.162	7.72	470.863	7	38.394	8
ASTEI06533	ASTEI06533-PA#scaffold_00041:848450:849617:1	43.2947	25.7396	7	30	6	1	338	37.41	5.62	548.196	7	42.4948	7
ASTEI05438	ASTEI05438-PA#scaffold_00031:212090:214858:-1	43.2924	15.2691	9	20	9	1	799	89.782	6.95	553.458	8	32.2076	8
ASTEI00075	scaffold_00001:1280147:1282355:1|gene:ASTEI00075	43.2836	21.4697	11	35	11	1	694	76.799	8.21	699.969	10	44.9387	11
ASTEI10024	scaffold_00109:389683:394620:-1|gene:ASTEI10024	43.1624	14.0318	10	25	10	1	1069	113.841	5.49	525.042	8	40.7945	9
ASTEI050823	scaffold_00028:739081:741609:-1|gene:ASTEI050823	43.1121	17.9454	13	32	12	1	769	88.405	7.75	440.172	11	41.9593	13
ASTEI068254	ASTEI068254-PA#scaffold_00045:123162:123841:-1	43.1004	43.1472	8	32	8	1	197	21.617	8.12	655.792	8	30.5096	8
ASTEI06605	ASTEI06605-PA#scaffold_00042:916757:919662:1	43.0487	20.7407	9	21	9	1	540	62.677	6.87	364.486	8	32.4061	9
ASTEI01035	ASTEI01035-PA#scaffold_00004:402637:405792:1	43.007	13.3615	9	30	9	1	711	80.204	7.39	720.738	9	36.1594	9
ASTEI08087	scaffold_00062:155557:165977:-1|gene:ASTEI08087	43.006	11.9904	8	24	8	1	834	95.181	7.59	449.365	7	38.2535	8
ASTEI04969	scaffold_00027:238522:240872:-1|gene:ASTEI04969	43.0005	18.1946	11	36	10	1	709	81.326	4.89	658.152	11	62.6525	11
ASTEI03658	scaffold_00016:1158315:1160461:-1|gene:ASTEI03658	42.968	19.7227	9	26	9	1	649	69.951	7.77	559.382	9	36.9679	9
ASTEI10273	ASTEI10273-PA#scaffold_00121:299991:309714:1	42.9466	43.1193	9	37	8	1	218	24.888	6.98	542.658	8	51.4015	9
ASTEI03012	ASTEI03012-PA#scaffold_00012:1840375:1843227:1	42.9393	14.1573	10	26	10	1	890	99.767	8.56	297.748	7	43.0106	10
ASTEI03781	scaffold_00017:957603:999552:-1|gene:ASTEI03781	42.9213	21.5929	9	25	9	1	1130	128.178	9.22	255.133	6	59.9318	8
ASTEI04206	ASTEI04206-PA#scaffold_00021:1194171:1196159:1	42.8834	37.0607	11	33	11	1	313	35.031	7.88	325.039	10	33.0826	11
ASTEI04998	ASTEI04998-PA#scaffold_00027:771379:772076:1	42.8674	43.8503	8	34	8	1	187	21.739	5.87	701.059	8	48.1421	8
ASTEI02112	ASTEI02112-PA#scaffold_00008:880717:883288:-1	42.8501	18.43	10	28	10	1	586	61.664	7.53	399.776	8	41.1098	10
ASTEI07707	scaffold_00057:930125:931589:-1|gene:ASTEI07707	42.8213	56.4815	9	80	9	1	216	23.582	8.41	1550.79	9	106.706	9
ASTEI07259	scaffold_00051:523412:527189:1|gene:ASTEI07259	42.7945	20.1936	9	25	9	1	723	79.868	5.24	450.452	6	45.134	9
ASTEI01302	ASTEI01302-PA#scaffold_00005:866122:868970:-1	42.7793	50.8876	7	57	7	1	169	19.682	4.3	1449.25	7	86.9183	7
ASTEI04774	scaffold_00025:1799210:1799650:-1|gene:ASTEI04774	42.7486	71.2329	7	31	7	1	146	17.098	4.7	713.049	6	52.0771	7
ASTEI03077	ASTEI03077-PA#scaffold_00013:583861:621092:-1	42.6528	5.68182	11	25	11	1	2024	222.9	7.47	546.803	10	36.9631	11
ASTEI02586	ASTEI02586-PA#scaffold_00010:1166179:1170027:1	42.6186	21.6216	8	32	8	1	481	53.067	5	785.521	8	46.7104	8
ASTEI05607	scaffold_00032:820222:820891:-1|gene:ASTEI05607	42.5455	31.7241	5	37	5	1	145	16.263	9.19	1011.03	3	79.5124	5
ASTEI07643	ASTEI07643-PA#scaffold_00056:1137469:1139319:1	42.5263	22.5649	10	27	10	1	616	69.963	9.33	340.436	7	33.955	10
ASTEI10849	ASTEI10849-PA#scaffold_00175:39309:41756:1	42.4804	13.3742	10	30	10	1	815	93.721	6.3	680.719	10	38.8684	10
ASTEI00618	scaffold_00002:4726500:4727225:1|gene:ASTEI00618	42.438	34.0249	8	43	8	1	241	26.679	6.43	934.007	8	62.3733	7
ASTEI05659	scaffold_00032:1788553:1790063:-1|gene:ASTEI05659	42.4114	61.9883	7	104	7	1	171	19.508	4.6	2123.16	6	164.956	7
ASTEI01099	scaffold_00004:1942493:1943964:1|gene:ASTEI01099	42.3883	57.2519	9	65	9	1	131	14.625	5.05	1540.2	9	91.1974	9
ASTEI03736	scaffold_00017:389519:390761:1|gene:ASTEI03736	42.3701	35.4015	6	27	6	1	274	31.533	6.42	438.075	5	46.137	6
ASTEI08476	scaffold_00068:858504:861955:-1|gene:ASTEI08476	42.3522	26.9755	7	26	7	1	367	39.529	6.23	556.218	7	39.4225	7
ASTEI05353	scaffold_00030:990717:993071:1|gene:ASTEI05353	42.3447	16.1376	8	16	8	1	756	82.821	6.47	279.773	6	36.7207	8
ASTEI11088	scaffold_00341:2431:11691:1|gene:ASTEI11088	42.2932	17.9232	8	17	8	1	703	79.867	6.23	454.784	7	35.3168	8
ASTEI00184	scaffold_00001:2810156:2810878:-1|gene:ASTEI00184	42.2377	50.9174	10	29	10	1	218	25.004	5.17	382.514	8	46.205	10
ASTEI07984	ASTEI07984-PA#scaffold_00060:905582:906600:1	42.2309	46.6667	12	39	12	1	285	32.245	9.1	619.156	11	51.1551	12
ASTEI04160	scaffold_00021:397520:399787:1|gene:ASTEI04160	42.222	19.0678	12	25	12	1	708	79.5	5.96	425.562	11	32.1296	12
ASTEI05533	ASTEI05533-PA#scaffold_00031:1375623:1377634:-1	42.2004	22.2028	9	30	9	1	572	62.522	8.7	681.58	8	46.7918	9
ASTEI01679	scaffold_00006:717151:720300:1|gene:ASTEI01679	42.178	19.3548	10	30	10	1	558	62.155	5.21	590.923	10	36.4729	10
ASTEI04697	ASTEI04697-PA#scaffold_00025:325864:326488:1	42.1757	47.3333	7	44	7	1	150	17.696	9.29	896.155	7	64.2482	7
ASTEI05985	ASTEI05985-PA#scaffold_00035:1142214:1145110:1	42.1741	11.4811	7	24	7	1	871	97.321	8.94	470.337	5	38.316	7
ASTEI02308	scaffold_00009:143716:144736:-1|gene:ASTEI02308	42.16	51.4388	9	29	9	1	278	30.319	6.02	376.036	6	42.6365	9
ASTEI08268	ASTEI08268-PA#scaffold_00064:992429:998215:-1	42.1523	13.052	8	26	8	1	1019	111.993	7.09	495.684	7	50.4557	8
ASTEI08851	scaffold_00076:763660:764801:1|gene:ASTEI08851	42.1496	28.8026	8	18	8	1	309	35.196	5.1	178.745	5	37.6543	8
ASTEI00695	scaffold_00003:199991:202473:-1|gene:ASTEI00695	42.1472	16.0401	9	19	9	1	798	89.09	5.66	400.394	8	39.8261	9
ASTEI04332	scaffold_00022:745529:747034:1|gene:ASTEI04332	42.0786	31.2329	9	45	9	1	365	41.686	6.48	871.131	9	52.1627	9
ASTEI07874	ASTEI07874-PA#scaffold_00059:762694:765161:1	42.0497	26.4249	7	18	6	1	386	43.625	6.54	487.844	7	35.7997	7
ASTEI01256	scaffold_00004:5066470:5067749:-1|gene:ASTEI01256	41.9985	36.338	6	18	6	1	355	36.741	7.5	281.517	6	33.0207	6
ASTEI09844	scaffold_00105:158413:161248:1|gene:ASTEI09844	41.9219	16.3121	10	28	10	1	705	81.425	6.8	520.88	9	40.2578	10
ASTEI07227	scaffold_00051:190579:190914:1|gene:ASTEI07227	41.8831	79.2793	6	27	6	1	111	11.546	4.97	735.874	6	43.8563	5
ASTEI06045	scaffold_00036:234127:234682:-1|gene:ASTEI06045	41.8018	37.6543	8	125	8	1	162	18.804	10.89	2178.75	8	192.998	8
ASTEI00958	ASTEI00958-PA#scaffold_00003:4668786:4676916:-1	41.747	34.6253	8	45	8	1	387	40.552	8.38	908.591	7	67.0143	8
ASTEI10762	ASTEI10762-PA#scaffold_00162:17078:28539:-1	41.7227	4.38799	9	18	9	1	3031	341.661	6.55	421.195	7	30.72	9
ASTEI07722	scaffold_00057:1048385:1049146:1|gene:ASTEI07722	41.7158	46.6403	12	51	12	1	253	28.801	8.54	907.981	11	68.5858	12
ASTEI10515	ASTEI10515-PA#scaffold_00136:249554:253618:-1	41.651	12.029	6	24	6	1	690	77.823	7.28	328.064	5	48.7167	6
ASTEI10796	scaffold_00165:61882:62752:-1|gene:ASTEI10796	41.6497	38.0952	6	47	6	1	147	16.124	10.08	456.22	6	64.1642	6
ASTEI02630	scaffold_00010:1464511:1467611:-1|gene:ASTEI02630	41.582	22.7545	8	26	8	1	501	53.063	7.03	560.214	8	46.6767	8
ASTEI05856	scaffold_00034:1193495:1203103:1|gene:ASTEI05856	41.5107	9.14907	13	32	13	1	1563	183.127	6.76	471.575	13	41.9165	13
ASTEI09182	ASTEI09182-PA#scaffold_00084:479725:480666:-1	41.503	41.5335	10	41	10	1	313	34.727	6.46	798.337	8	47.7727	10
ASTEI08346	ASTEI08346-PA#scaffold_00066:612944:616466:1	41.4424	14.3704	7	44	6	1	675	73.383	8.44	872.695	5	92.8636	7
ASTEI08847	ASTEI08847-PA#scaffold_00076:664310:666550:-1	41.4301	25	10	36	8	1	404	44.993	6.65	589.04	8	54.8333	10
ASTEI03893	scaffold_00018:1168310:1176730:-1|gene:ASTEI03893	41.4233	11.3889	6	21	6	1	720	78.295	8.32	518.026	3	48.222	6
ASTEI05783	scaffold_00033:1369251:1370360:1|gene:ASTEI05783	41.3624	28.7263	7	32	7	1	369	40.76	6.06	618.761	7	45.6799	7
ASTEI03835	scaffold_00017:2170223:2171142:1|gene:ASTEI03835	41.3336	41.7266	8	36	8	1	278	32.003	4.89	588.595	8	56.1625	8
ASTEI08739	ASTEI08739-PA#scaffold_00074:293862:304413:-1	41.3148	4.41331	10	23	9	1	2855	320.055	5.19	412.279	9	37.2957	10
ASTEI06742	scaffold_00043:1266758:1269274:-1|gene:ASTEI06742	41.3101	17.5231	9	28	9	1	759	80.519	8.06	688.308	9	43.6391	9
ASTEI01398	ASTEI01398-PA#scaffold_00005:1895910:1899641:1	41.2725	9.15312	7	22	7	1	1169	122.236	9.55	466.239	7	34.3532	7
ASTEI10324	scaffold_00126:159741:172104:1|gene:ASTEI10324	41.2653	32.13	7	40	7	1	277	30.571	6.55	765.184	7	53.6716	7
ASTEI01049	scaffold_00004:555105:556675:-1|gene:ASTEI01049	41.2423	34.7432	10	33	8	1	331	38.876	9.19	562.879	9	39.8333	10
ASTEI08376	scaffold_00066:890508:891023:1|gene:ASTEI08376	41.2401	40.9722	6	37	6	1	144	15.853	5.31	811.661	5	68.4714	6
ASTEI06635	scaffold_00042:1504228:1505327:-1|gene:ASTEI06635	41.1251	36.9338	9	44	9	1	287	33.006	8.66	356.574	7	49.507	9
ASTEI07134	scaffold_00049:1166763:1169515:-1|gene:ASTEI07134	41.0987	19.4053	8	21	8	1	639	71.317	7.99	391.941	7	28.7445	8
ASTEI01420	ASTEI01420-PA#scaffold_00005:2042669:2044161:-1	41.0963	20.3991	7	21	7	1	451	49.182	7.96	410.362	5	40.2162	7
ASTEI01727	ASTEI01727-PA#scaffold_00006:1485478:1495426:1	41.065	41.3043	5	17	5	1	184	21.053	4.79	366.977	4	28.6476	5
ASTEI02582	scaffold_00010:1150047:1156445:1|gene:ASTEI02582	41.0621	10.6655	10	24	10	1	1172	127.341	9.35	415.396	9	31.8058	9
ASTEI02255	scaffold_00008:2937658:2938394:-1|gene:ASTEI02255	40.9752	39.6396	8	34	8	1	222	25.102	4.87	622.759	7	44.0654	8
ASTEI06893	ASTEI06893-PA#scaffold_00045:1149300:1150589:-1	40.9648	32.6087	8	26	8	1	322	36.047	8.56	466.164	7	35.1998	8
ASTEI06868	scaffold_00045:673466:676198:1|gene:ASTEI06868	40.8961	13.2018	5	27	5	1	659	72.503	6.37	640.777	4	48.2137	5
ASTEI10228	ASTEI10228-PA#scaffold_00119:213342:221451:1	40.8221	11.7579	9	44	9	1	859	91.277	7.08	852.214	9	52.8122	9
ASTEI10699	scaffold_00153:39303:39926:-1|gene:ASTEI10699	40.7814	41.5459	9	31	9	1	207	23.179	9.58	373.941	9	35.8151	9
ASTEI03860	scaffold_00018:255093:258116:-1|gene:ASTEI03860	40.7566	9.00524	7	19	7	1	955	105.957	5.83	364.654	6	26.7208	7
ASTEI01837	scaffold_00006:3368369:3372299:1|gene:ASTEI01837	40.7318	10.0731	10	27	10	1	1231	138.366	7.02	529.183	9	46.1706	10
ASTEI03704	ASTEI03704-PA#scaffold_00016:2382852:2383952:1	40.6964	42.2222	8	56	7	1	225	24.776	6.35	1291.95	8	78.8696	8
ASTEI03479	scaffold_00015:163021:164301:1|gene:ASTEI03479	40.6961	26.8657	8	24	8	1	402	45.333	5.8	464.677	8	33.8175	8
ASTEI06178	scaffold_00037:689076:689949:-1|gene:ASTEI06178	40.6821	41.1483	8	47	8	1	209	20.453	10.3	1273.19	8	70.6869	8
ASTEI04724	ASTEI04724-PA#scaffold_00025:726690:734324:1	40.6368	15.5756	7	25	7	1	443	50.072	5.95	685.406	7	39.9107	7
ASTEI01538	ASTEI01538-PA#scaffold_00005:3483723:3492231:-1	40.6326	14.5425	9	38	9	1	612	67.035	8.05	707.554	8	52.9329	8
ASTEI10138	ASTEI10138-PA#scaffold_00114:223885:226787:-1	40.5944	68.8679	5	29	5	1	106	11.925	7.88	692.97	4	60.8936	5
ASTEI09702	scaffold_00101:164530:166414:-1|gene:ASTEI09702	40.5798	21.4156	9	28	9	1	551	60.758	5.86	463.295	9	41.9215	9
ASTEI02244	scaffold_00008:2717766:2724125:1|gene:ASTEI02244	40.5642	13.4722	9	78	1	1	720	76.472	9.38	1303.11	9	83.1978	8
ASTEI06006	scaffold_00035:1550713:1553736:1|gene:ASTEI06006	40.4981	28.8462	5	27	5	1	208	21.579	6.13	520.183	3	63.0411	5
ASTEI02980	scaffold_00012:1077616:1082406:1|gene:ASTEI02980	40.4973	20.7856	10	28	10	1	611	68.818	5.44	407.337	8	40.0126	10
ASTEI08357	ASTEI08357-PA#scaffold_00066:692604:697562:-1	40.4962	6.59631	8	27	8	1	1516	171.377	7.4	364.155	7	35.3958	8
ASTEI00558	ASTEI00558-PA#scaffold_00002:3518358:3521210:-1	40.4737	17.1154	7	27	7	1	520	56.434	6.43	442.93	5	50.042	7
ASTEI09383	scaffold_00090:145264:148524:1|gene:ASTEI09383	40.4167	8.27887	3	83	3	1	459	50.943	5.74	1431.14	3	111.744	3
ASTEI10369	ASTEI10369-PA#scaffold_00127:295834:296423:1	40.3649	70.4142	7	19	7	1	169	19.007	5.34	369.852	6	31.4021	7
ASTEI025761	ASTEI025761-PA#scaffold_00010:1133434:1133826:-1	40.2334	81.5385	4	41	3	1	130	14.598	5.39	1092.53	3	82.565	4
ASTEI03440	ASTEI03440-PA#scaffold_00014:2516672:2518943:-1	40.2067	41.791	7	24	7	1	201	22.952	6.06	520.385	6	37.0148	6
ASTEI03206	scaffold_00013:2746414:2754095:-1|gene:ASTEI03206	40.1549	7.58439	11	34	10	1	2281	251.7	4.86	691.899	9	48.6391	11
ASTEI09952	ASTEI09952-PA#scaffold_00107:404903:406060:1	40.1098	37.6623	7	24	7	1	308	34.906	7.18	553.266	5	37.6562	7
ASTEI05402	scaffold_00030:1601769:1603200:-1|gene:ASTEI05402	40.1082	43.1818	10	37	10	1	308	35.927	6.44	496.391	9	46.0024	10
ASTEI02552	scaffold_00010:384270:392676:1|gene:ASTEI02552	40.0928	9.78836	9	37	9	1	1134	124.729	7.46	799.291	8	61.8241	9
ASTEI02215	scaffold_00008:2398408:2399004:-1|gene:ASTEI02215	40.0758	66.6667	7	50	7	1	123	13.758	9.45	732.13	7	92.291	7
ASTEI00665	scaffold_00002:5788895:5789535:1|gene:ASTEI00665	40.0312	52.1739	5	23	5	1	161	18.286	6.55	662.253	4	58.8655	5
ASTEI07824	ASTEI07824-PA#scaffold_00058:931278:933411:-1	39.973	31.1856	12	42	12	1	388	44.655	5.87	794.127	12	47.6317	12
ASTEI01428	ASTEI01428-PA#scaffold_00005:2152455:2153584:-1	39.9652	25.641	8	24	8	1	351	40.755	7.11	386.462	8	32.1019	8
ASTEI02098	scaffold_00008:751304:752328:-1|gene:ASTEI02098	39.8867	46.9298	6	20	6	1	228	25.654	9.58	319.964	5	30.3182	6
ASTEI03357	ASTEI03357-PA#scaffold_00014:1306524:1309052:1	39.8628	21.3523	9	13	9	1	562	63.151	8.5	119.709	3	29.3376	9
ASTEI07072	scaffold_00048:232880:237429:-1|gene:ASTEI07072	39.8447	7.47082	7	24	7	1	1285	142.111	6.71	471.473	7	34.5849	7
ASTEI02066	ASTEI02066-PA#scaffold_00008:238010:238588:-1	39.795	39.0625	8	43	7	1	192	21.347	8.32	530.848	5	56.2851	8
ASTEI08108	scaffold_00062:431989:433894:1|gene:ASTEI08108	39.789	26.5849	10	20	10	1	489	54.217	4.54	239.231	6	34.9221	10
ASTEI07398	scaffold_00054:169902:175228:-1|gene:ASTEI07398	39.7808	9.69845	11	26	11	1	1227	141.441	5.63	404.583	11	33.735	11
ASTEI08723	ASTEI08723-PA#scaffold_00074:181574:189036:1	39.7537	5.02934	9	24	9	1	2386	263.771	6.19	453.259	7	37.4828	9
ASTEI10569	scaffold_00141:58005:58529:-1|gene:ASTEI10569	39.7505	52.2989	6	25	2	1	174	19.911	4.81	528.843	5	47.5796	6
ASTEI09968	ASTEI09968-PA#scaffold_00107:463578:464534:1	39.6879	25.9259	5	16	5	1	297	33.684	4.55	415.412	5	28.6588	5
ASTEI07055	ASTEI07055-PA#scaffold_00048:11399:11923:1	39.6777	54.5977	7	29	3	1	174	19.9	4.81	602.361	6	45.045	7
ASTEI10940	scaffold_00195:33984:35670:1|gene:ASTEI10940	39.5814	24.5322	9	19	8	1	481	54.87	7.97	268.204	7	29.2382	9
ASTEI02161	scaffold_00008:1561289:1571280:-1|gene:ASTEI02161	39.4977	16.0748	7	32	7	1	535	61.373	6.76	736.315	6	49.1702	6
ASTEI06459	scaffold_00040:1457808:1459715:1|gene:ASTEI06459	39.4499	13.3858	7	15	7	1	635	72.353	7.96	260.418	4	29.3406	7
ASTEI00851	scaffold_00003:3013052:3013842:-1|gene:ASTEI00851	39.402	46.7033	6	28	6	1	182	20.335	8.88	451.338	5	44.872	6
ASTEI02853	ASTEI02853-PA#scaffold_00011:2143724:2147656:1	39.3416	9.52381	7	24	7	1	1050	117.981	5.82	448.63	4	51.0751	7
ASTEI10332	scaffold_00126:217557:219551:1|gene:ASTEI10332	39.3216	20.7455	12	31	12	1	617	70.914	7.81	602.316	12	35.9898	12
ASTEI05497	ASTEI05497-PA#scaffold_00031:905723:910204:-1	39.2892	7.78443	8	26	8	1	1336	143.252	6.15	587.115	7	41.7921	8
ASTEI07454	ASTEI07454-PA#scaffold_00054:1113657:1122283:-1	39.2852	12.3043	8	21	8	1	894	101.267	6.37	453.272	7	37.4921	8
ASTEI09679	ASTEI09679-PA#scaffold_00100:444117:455099:-1	39.2596	11.1111	7	26	7	1	495	55.968	9.1	368.093	5	47.7398	7
ASTEI06032	ASTEI06032-PA#scaffold_00035:1811941:1814232:1	39.1941	24.2908	9	21	9	1	564	63.191	7.33	444.318	6	31.7759	9
ASTEI00510	ASTEI00510-PA#scaffold_00002:2533715:2535181:-1	39.1389	13.7295	7	26	7	1	488	57.349	4.82	505.298	6	60.2956	7
ASTEI05045	ASTEI05045-PA#scaffold_00027:1855649:1856770:-1	39.1383	37.5415	7	29	7	1	301	32.925	4.37	327.676	5	36.4718	7
ASTEI11343	ASTEI11343-PA#scaffold_01505:904:1623:-1	39.1154	52.7197	10	29	10	1	239	28.005	8.48	368.909	9	35.4485	10
ASTEI01237	ASTEI01237-PA#scaffold_00004:4685161:4700462:1	39.0523	7.09127	7	16	7	1	1523	165.8	6.52	238.293	3	37.742	7
ASTEI01377	ASTEI01377-PA#scaffold_00005:1714994:1718032:-1	39.0113	16.3452	9	21	9	1	985	107.291	6.84	392.874	8	27.8499	8
ASTEI02350	scaffold_00009:768561:770534:-1|gene:ASTEI02350	39.0042	21.4035	10	30	10	1	570	64.187	9.64	562.257	8	43.0268	10
ASTEI01497	ASTEI01497-PA#scaffold_00005:3094768:3099522:-1	39.0011	14.5374	9	30	9	1	681	74.855	8.69	642.033	9	35.1053	9
ASTEI02340	ASTEI02340-PA#scaffold_00009:717534:720216:1	38.9918	12.6728	10	25	10	1	868	101.333	5.59	480.271	9	30.5456	10
ASTEI10488	ASTEI10488-PA#scaffold_00136:34166:36699:1	38.9333	21.2314	9	45	9	1	471	55.295	9.99	416.23	6	68.3685	8
ASTEI00672	scaffold_00003:13285:24669:-1|gene:ASTEI00672	38.8744	7.92648	10	30	10	1	1741	196.819	5.59	508.011	10	36.4719	10
ASTEI05665	ASTEI05665-PA#scaffold_00032:1862877:1863619:1	38.8315	42.723	6	30	6	1	213	22.233	4.63	716.198	6	46.6145	5
ASTEI07979	scaffold_00060:896238:897324:-1|gene:ASTEI07979	38.8148	29.3375	9	25	9	1	317	34.623	5.97	485.633	7	31.5436	9
ASTEI02202	ASTEI02202-PA#scaffold_00008:2278504:2279163:1	38.7916	61.6438	9	17	9	1	219	24.321	8.25	309.423	7	22.4638	7
ASTEI07416	scaffold_00054:377414:378958:1|gene:ASTEI07416	38.791	26.4317	10	27	10	1	454	51.356	9.09	561.148	9	39.7334	10
ASTEI06688	ASTEI06688-PA#scaffold_00043:353586:354539:1	38.7656	41.7582	8	32	8	1	273	31.206	4.89	927.106	7	35.228	7
ASTEI03324	ASTEI03324-PA#scaffold_00014:1148232:1149379:1	38.7494	27.3649	10	32	10	1	296	33.277	4.82	566.906	10	41.542	10
ASTEI01180	scaffold_00004:3282406:3284019:-1|gene:ASTEI01180	38.7453	22.1918	7	26	7	1	365	40.202	8.22	445.092	7	32.8905	7
ASTEI04290	scaffold_00022:349473:350431:-1|gene:ASTEI04290	38.7113	52.7027	7	22	7	1	148	16.908	6.73	339.657	4	38.9921	7
ASTEI00371	scaffold_00001:5971389:5972616:-1|gene:ASTEI00371	38.6982	32.5648	9	23	9	1	347	38.03	8.41	511.034	7	36.1332	9
ASTEI10824	ASTEI10824-PA#scaffold_00168:5770:9350:1	38.6668	17.5926	5	17	5	1	540	59.317	6.32	500.344	4	34.1635	5
ASTEI01593	scaffold_00005:3906591:3907384:1|gene:ASTEI01593	38.5264	41.8605	8	34	8	1	215	24.054	5.25	882.506	8	56.2323	8
ASTEI06012	scaffold_00035:1665224:1667647:-1|gene:ASTEI06012	38.5253	16.6898	8	29	8	1	719	76.878	9.22	566.195	7	50.7603	8
ASTEI00464	scaffold_00002:1591213:1601687:-1|gene:ASTEI00464	38.5219	6.79348	8	31	8	1	1840	204.463	6.1	691.08	7	49.6452	8
ASTEI09484	scaffold_00093:531316:534781:1|gene:ASTEI09484	38.4412	35.468	6	48	6	1	203	23.236	5.69	1074.48	6	58.7204	6
ASTEI08527	scaffold_00070:190191:190619:1|gene:ASTEI08527	38.4317	57.7465	6	25	6	1	142	14.759	4.94	657.963	6	39.2101	6
ASTEI00492	ASTEI00492-PA#scaffold_00002:2305168:2306882:-1	38.3972	35.7377	10	30	10	1	305	33.34	9.69	503.018	10	27.1679	10
ASTEI04238	scaffold_00021:1547074:1565840:-1|gene:ASTEI04238	38.3859	7.06231	10	32	10	1	1685	181.747	7.96	530.48	8	34.9868	10
ASTEI07883	scaffold_00059:839650:840447:1|gene:ASTEI07883	38.3458	46.6667	7	28	7	1	210	23.595	6.1	517.867	6	40.9741	7
ASTEI08742	scaffold_00074:328460:330696:1|gene:ASTEI08742	38.2114	15.4483	9	26	9	1	725	87.2	5.44	725.989	9	40.2418	9
ASTEI04559	scaffold_00024:635421:637833:-1|gene:ASTEI04559	38.1931	21.1813	8	19	8	1	491	54.593	5.68	303.954	5	37.6499	8
ASTEI09309	ASTEI09309-PA#scaffold_00088:553390:556473:1	38.1872	13.9423	9	18	9	1	832	93.483	7.12	256.981	4	41.8119	8
ASTEI04855	ASTEI04855-PA#scaffold_00026:730826:740289:1	38.1809	25.6554	10	30	10	1	534	60.675	7.47	485.705	8	39.3178	10
ASTEI02594	ASTEI02594-PA#scaffold_00010:1209911:1216855:-1	38.1412	5.88547	9	22	9	1	1886	214.932	6.32	572.415	9	31.6614	9
ASTEI07289	ASTEI07289-PA#scaffold_00051:1128724:1131194:-1	38.073	28.8525	5	52	5	1	305	33.453	3.89	1030.6	5	85.3216	5
ASTEI07776	scaffold_00058:532093:533328:-1|gene:ASTEI07776	38.072	27.9805	7	28	7	1	411	45.148	4.77	361.476	5	59.9242	7
ASTEI02280	scaffold_00008:3536167:3537032:-1|gene:ASTEI02280	38.0085	30.3371	8	28	8	1	267	30.501	8.98	483.454	8	41.691	8
ASTEI10850	ASTEI10850-PA#scaffold_00175:42015:42739:-1	38.0075	43.8776	8	32	8	1	196	22.757	9.6	562.277	8	42.4065	8
ASTEI04553	scaffold_00024:570273:581830:-1|gene:ASTEI04553	37.9757	14.0652	6	29	6	1	583	64.244	7.28	711.066	5	50.1007	6
ASTEI09598	ASTEI09598-PA#scaffold_00098:21133:23048:-1	37.9694	17.4658	10	28	10	1	584	66.501	5.96	580.034	9	41.6759	10
ASTEI04461	ASTEI04461-PA#scaffold_00023:929369:930284:-1	37.9553	31.2057	6	29	6	1	282	31.708	5.11	422.237	4	56.5738	6
ASTEI08831	ASTEI08831-PA#scaffold_00076:497073:498253:-1	37.9495	20.5882	6	21	6	1	340	38.836	5.78	345.962	5	32.7624	6
ASTEI09053	scaffold_00081:455391:469547:-1|gene:ASTEI09053	37.8927	36.6162	8	31	8	1	396	39.896	9.51	317.483	5	57.0552	8
ASTEI05090	scaffold_00028:735239:737147:-1|gene:ASTEI05090	37.8695	31.6327	9	21	9	1	392	43.97	6.25	411.402	8	31.1106	9
ASTEI05544	scaffold_00031:1427311:1441531:1|gene:ASTEI05544	37.8547	15.6559	10	32	10	1	709	80.757	7.3	612.063	8	43.0012	10
ASTEI06190	ASTEI06190-PA#scaffold_00038:64743:66025:-1	37.8167	25.4321	7	32	7	1	405	44.51	5.1	625.543	6	48.1641	7
ASTEI08385	ASTEI08385-PA#scaffold_00067:49610:52650:1	37.8073	9.82776	9	22	9	1	987	105.914	6.43	284.246	5	37.9785	9
ASTEI06270	ASTEI06270-PA#scaffold_00038:1222438:1228236:1	37.7854	8.49835	7	20	7	1	1212	129.827	7.81	436.682	5	36.595	7
ASTEI09847	scaffold_00105:167010:167647:-1|gene:ASTEI09847	37.7367	48.3871	11	31	11	1	186	21.337	5.82	279.013	6	28.2227	11
ASTEI09512	ASTEI09512-PA#scaffold_00095:319879:321299:1	37.7273	26.8473	8	26	8	1	406	46.638	6.96	413.023	8	37.3125	8
ASTEI03965	scaffold_00019:711220:712339:1|gene:ASTEI03965	37.6898	40.0685	9	30	9	1	292	33.647	6.68	446.943	7	39.4219	9
ASTEI07489	ASTEI07489-PA#scaffold_00055:141873:154559:-1	37.6697	4.66606	7	20	7	1	2186	231.116	5.11	485.739	7	38.4879	7
ASTEI03130	scaffold_00013:1578400:1579820:-1|gene:ASTEI03130	37.6671	21.5556	7	26	7	1	450	48.567	7.3	422.698	5	39.045	7
ASTEI08271	ASTEI08271-PA#scaffold_00065:8261:12038:-1	37.576	32.4895	7	22	7	1	237	27.133	6.52	477.308	7	34.672	7
ASTEI09268	ASTEI09268-PA#scaffold_00086:688449:689295:1	37.4974	59.4595	6	32	6	1	148	15.539	8.25	742.486	5	60.516	6
ASTEI11772	scaffold_20307:7:210:1|gene:ASTEI11772	37.4748	77.6119	7	194	2	1	67	7.435	9.88	3410.02	7	119.171	6
ASTEI09014	scaffold_00080:379561:380874:-1|gene:ASTEI09014	37.4462	26.7647	8	21	8	1	340	37.159	7.14	412.185	6	39.4083	8
ASTEI03335	scaffold_00014:1231708:1244716:1|gene:ASTEI03335	37.4121	9.92148	6	20	6	1	1401	157.427	8.97	468.305	5	42.7041	6
ASTEI00949	ASTEI00949-PA#scaffold_00003:4492893:4499048:-1	37.4113	9.12863	7	36	7	1	723	81.714	5.87	484.035	5	68.064	7
ASTEI11256	ASTEI11256-PA#scaffold_00918:960:3631:1	37.3843	11.4522	8	20	8	1	847	94.193	8.06	401.552	6	34.9821	8
ASTEI09279	scaffold_00087:363550:379494:1|gene:ASTEI09279	37.3775	7.8238	9	28	9	1	1521	166.614	9.35	443.337	9	40.9384	9
ASTEI06434	ASTEI06434-PA#scaffold_00040:848770:850695:1	37.3573	25.7353	8	32	8	1	408	43.629	5.36	814.21	8	52.4171	8
ASTEI09354	scaffold_00089:506096:508540:-1|gene:ASTEI09354	37.3114	18.0754	8	18	8	1	769	86.488	7.88	400.598	7	30.4165	8
ASTEI03212	scaffold_00013:2777459:2785986:1|gene:ASTEI03212	37.2981	5.75806	7	18	7	1	1893	210.509	7.64	456.888	7	27.8434	7
ASTEI07894	scaffold_00059:1083509:1084225:-1|gene:ASTEI07894	37.2853	36.5546	7	23	7	1	238	26.257	8.34	466.065	6	33.4254	7
ASTEI01665	ASTEI01665-PA#scaffold_00006:586521:592986:1	37.2819	41.5625	11	50	10	1	320	36.189	7.61	512.543	7	65.0528	10
ASTEI08261	ASTEI08261-PA#scaffold_00064:813377:829376:1	37.1221	7.76836	8	20	8	1	1416	155.706	5.69	493.55	7	30.2101	7
ASTEI05968	scaffold_00035:918856:920929:1|gene:ASTEI05968	37.1045	16.2075	9	25	9	1	617	68.75	5.3	425.342	7	40.0652	9
ASTEI00243	scaffold_00001:3816390:3818106:-1|gene:ASTEI00243	36.9602	23.6162	8	25	8	1	542	58.552	8.97	482.128	7	35.8675	8
ASTEI10564	scaffold_00140:236278:238177:-1|gene:ASTEI10564	36.8771	18.8641	7	20	7	1	493	55.427	5.73	201.833	4	44.6765	7
ASTEI10518	ASTEI10518-PA#scaffold_00137:110040:110917:1	36.7397	37.6238	7	30	7	1	202	22.232	8.98	671.379	7	44.626	7
ASTEI00221	ASTEI00221-PA#scaffold_00001:3596026:3596848:-1	36.7353	50.4274	9	29	9	1	117	13.229	4.98	288.227	6	38.1714	9
ASTEI05340	ASTEI05340-PA#scaffold_00030:350532:353896:-1	36.6431	16.899	6	18	6	1	574	63.066	6.49	348.315	6	30.8022	6
ASTEI09065	scaffold_00082:236551:246753:-1|gene:ASTEI09065	36.6308	5.62181	7	25	6	1	1761	199.532	6.19	284.895	5	39.6884	7
ASTEI06798	scaffold_00044:702148:703185:1|gene:ASTEI06798	36.6165	39.3939	9	31	9	1	297	33.214	7.84	588.193	8	41.9643	9
ASTEI05117	scaffold_00028:1371749:1373030:1|gene:ASTEI05117	36.6048	20.202	6	24	6	1	396	44.445	8.84	478.034	6	35.5237	6
ASTEI06041	ASTEI06041-PA#scaffold_00036:164651:181129:1	36.576	18.5792	5	18	5	1	366	42.053	6.54	240.788	4	35.7522	5
ASTEI03111	scaffold_00013:1363435:1364155:-1|gene:ASTEI03111	36.5287	42.1348	6	30	6	1	178	20.417	8.63	729.326	6	54.7196	6
ASTEI00001	ASTEI00001-PA#scaffold_00001:455:1419:-1	36.5237	38.2488	7	53	7	1	217	23.217	9.6	578.365	7	58.1757	7
ASTEI02225	ASTEI02225-PA#scaffold_00008:2480999:2482562:1	36.485	27.3256	7	14	7	1	344	37.762	6.15	290.849	5	28.628	7
ASTEI08824	ASTEI08824-PA#scaffold_00076:427902:428543:-1	36.4386	47.1264	6	28	6	1	174	19.725	6.23	602.35	6	36.6765	6
ASTEI06310	scaffold_00039:250280:251780:1|gene:ASTEI06310	36.4236	20.9091	5	22	5	1	440	45.249	4.09	830.434	5	40.0188	5
ASTEI11534	ASTEI11534-PA#scaffold_04346:1:743:1	36.3946	41.206	8	19	8	1	199	22.341	9.79	316.987	7	27.9405	8
ASTEI02893	scaffold_00011:2494448:2516094:-1|gene:ASTEI02893	36.3629	33.3333	8	20	8	1	324	36.845	6.15	430.194	7	32.5658	8
ASTEI07371	scaffold_00053:894624:897319:-1|gene:ASTEI07371	36.3318	14.77	8	22	8	1	826	94.08	6.84	440.977	8	37.7529	8
ASTEI07286	ASTEI07286-PA#scaffold_00051:1039393:1040174:1	36.2796	41.7391	5	36	5	1	230	24.975	5.4	717.103	4	54.3932	5
ASTEI11391	scaffold_01806:385:1952:-1|gene:ASTEI11391	36.279	26.9592	8	32	8	1	319	36.938	6.19	456.64	6	47.0522	8
ASTEI03404	scaffold_00014:1933498:1944864:-1|gene:ASTEI03404	36.2716	7.93534	7	28	7	1	1361	152.37	7.64	497.728	4	44.6222	7
ASTEI06874	scaffold_00045:788949:790523:1|gene:ASTEI06874	36.2537	20.4167	8	25	8	1	480	54.679	5.81	485.463	6	41.3827	8
ASTEI07552	scaffold_00055:1145524:1146751:1|gene:ASTEI07552	36.2189	23.3161	8	31	8	1	386	42.955	6.9	606.621	4	55.73	8
ASTEI08302	scaffold_00065:638418:653971:1|gene:ASTEI08302	36.1794	10.1167	9	26	9	1	1028	118.648	9.51	476.645	9	33.5631	9
ASTEI02055	ASTEI02055-PA#scaffold_00008:129234:130654:1	36.1387	41.4634	6	90	6	1	164	17.95	11.27	2058.61	6	173.321	6
ASTEI08332	ASTEI08332-PA#scaffold_00066:375688:377622:-1	36.136	11.5566	4	32	4	1	424	47.51	7.71	592.481	4	49.9498	4
ASTEI08518	scaffold_00070:61907:63319:1|gene:ASTEI08518	36.1054	22.1277	10	23	10	1	470	52.135	6.07	350.71	9	33.605	10
ASTEI00059	ASTEI00059-PA#scaffold_00001:820156:820792:-1	36.0898	32.7434	5	47	5	1	113	13.258	11.24	600.369	5	72.0755	5
ASTEI09616	scaffold_00098:152713:159022:-1|gene:ASTEI09616	36.0386	11.9748	7	18	7	1	952	99.623	6.81	257.425	7	25.483	7
ASTEI04368	ASTEI04368-PA#scaffold_00022:1371968:1376973:1	35.909	11.6728	9	21	9	1	1088	116.756	7.27	303.805	7	27.6604	9
ASTEI02079	scaffold_00008:491092:491721:1|gene:ASTEI02079	35.89	50	5	22	5	1	144	15.572	4.74	658.535	5	39.7181	5
ASTEI02289	scaffold_00009:16220:21025:-1|gene:ASTEI02289	35.7817	12.4324	6	14	6	1	740	84.032	7.18	261.65	3	33.4892	6
ASTEI05196	scaffold_00029:481279:492640:-1|gene:ASTEI05196	35.7665	6.57256	10	22	10	1	2267	253.71	6.6	402.795	10	25.6395	10
ASTEI10513	scaffold_00136:241659:242684:1|gene:ASTEI10513	35.7393	42.723	7	39	7	1	213	23.932	5.38	616.249	6	50.5147	7
ASTEI10540	ASTEI10540-PA#scaffold_00139:127888:128520:1	35.7106	49.0476	8	21	8	1	210	24.431	5.02	332.183	5	30.754	8
ASTEI08379	scaffold_00066:895213:896990:-1|gene:ASTEI08379	35.7095	21.6216	7	44	7	1	407	45.035	6.8	1033.27	6	74.9431	7
ASTEI08347	ASTEI08347-PA#scaffold_00066:617898:619277:-1	35.6537	38.5749	12	27	12	1	407	45.711	8.41	308.51	7	30.4122	12
ASTEI00386	scaffold_00002:278898:286879:1|gene:ASTEI00386	35.6296	15.5698	6	22	6	1	623	70.094	7.56	655.147	6	38.3652	6
ASTEI09969	ASTEI09969-PA#scaffold_00107:464724:465935:-1	35.6194	32.4538	7	28	7	1	379	42.773	6.47	724.527	7	43.1533	7
ASTEI01277	ASTEI01277-PA#scaffold_00005:311008:311903:1	35.608	36.5314	8	19	8	1	271	28.79	9.28	350.082	7	29.1534	8
ASTEI07663	ASTEI07663-PA#scaffold_00057:344709:354511:1	35.5812	5.32663	8	16	8	1	1990	227.822	6.77	279.654	5	27.2557	8
ASTEI09189	ASTEI09189-PA#scaffold_00084:642268:643844:1	35.576	18.0401	6	22	6	1	449	49.399	8.53	356.135	6	31.5136	6
ASTEI11399	ASTEI11399-PA#scaffold_01881:559:1716:-1	35.5559	31.1644	7	20	7	1	292	32.927	7.44	365.683	7	24.3032	7
ASTEI09955	ASTEI09955-PA#scaffold_00107:409462:410459:1	35.542	25.3205	8	26	8	1	312	36.443	9.16	483.682	7	38.3457	8
ASTEI03532	ASTEI03532-PA#scaffold_00015:1269492:1272847:-1	35.4815	10.1923	6	14	6	1	1040	112.432	7.25	318.059	3	32.3762	6
ASTEI06935	scaffold_00046:691903:693919:-1|gene:ASTEI06935	35.4513	19.3431	8	23	8	1	548	60.668	6.86	500.243	8	31.546	8
ASTEI04183	ASTEI04183-PA#scaffold_00021:985851:1012882:1	35.3812	2.30088	7	12	7	1	5085	575.128	5.6	234.391	5	23.805	7
ASTEI04034	scaffold_00019:2257015:2257858:-1|gene:ASTEI04034	35.3425	67.6301	7	24	7	1	173	19.142	4.27	611.98	7	41.5804	7
ASTEI00731	scaffold_00003:707227:711217:1|gene:ASTEI00731	35.3214	39.267	7	24	6	1	191	21.399	7.15	303.387	4	42.7528	7
ASTEI06095	ASTEI06095-PA#scaffold_00036:772279:772944:1	35.3188	40.724	7	21	7	1	221	23.925	7.43	400.235	6	27.717	7
ASTEI05195	scaffold_00029:477711:480806:1|gene:ASTEI05195	35.2901	9.2	5	16	5	1	1000	112.779	8.69	507.488	5	31.8887	5
ASTEI04520	scaffold_00023:1867459:1869055:1|gene:ASTEI04520	35.2793	24.6528	7	23	7	1	288	34.401	4.94	446.622	5	34.4557	7
ASTEI00543	ASTEI00543-PA#scaffold_00002:3164951:3166958:1	35.2691	16.6337	6	20	6	1	505	56.808	7.52	467.191	5	34.6076	6
ASTEI10772	scaffold_00162:94210:110905:1|gene:ASTEI10772	35.2027	14.5763	8	19	8	1	590	65.369	6.48	459.933	7	29.6613	8
ASTEI04823	scaffold_00026:468879:469825:1|gene:ASTEI04823	35.1745	37.1429	8	28	8	1	245	28.098	9.96	368.225	8	31.4805	8
ASTEI09008	ASTEI09008-PA#scaffold_00080:349762:350641:1	35.1566	42.2886	7	18	7	1	201	22.784	5.77	412.269	7	27.1453	7
ASTEI03297	ASTEI03297-PA#scaffold_00014:960390:961722:1	35.0885	37.1711	8	19	8	1	304	34.889	5.31	258.01	5	33.6219	7
ASTEI06661	ASTEI06661-PA#scaffold_00043:136611:138157:-1	35.0699	29.1667	8	19	8	1	336	36.07	7.39	397.126	2	41.3445	8
ASTEI02737	ASTEI02737-PA#scaffold_00011:536914:537168:1	35.0075	42.8571	4	87	4	1	84	9.414	9.45	892.277	4	116.479	3
ASTEI04250	scaffold_00021:1844482:1845383:1|gene:ASTEI04250	34.9578	30.6859	8	29	8	1	277	32.371	9.13	594.269	8	36.8659	7
ASTEI06621	ASTEI06621-PA#scaffold_00042:1357185:1358264:1	34.9268	26.5823	7	32	7	1	316	35.381	4.86	770.855	7	43.584	7
ASTEI09030	scaffold_00080:783986:785071:1|gene:ASTEI09030	34.902	21.2245	5	44	5	1	245	27.833	5.17	774.623	5	72.821	5
ASTEI04807	scaffold_00026:351131:352843:-1|gene:ASTEI04807	34.8319	17.8947	9	36	9	1	570	64.274	9.01	735.417	9	49.8482	9
ASTEI04968	ASTEI04968-PA#scaffold_00027:237256:238342:1	34.8241	41.502	8	18	8	1	253	27.597	4.86	280.146	6	34.9914	8
ASTEI06670	scaffold_00043:220060:221526:-1|gene:ASTEI06670	34.7492	26.8623	9	29	9	1	443	50.361	6.68	250.83	6	37.3841	9
ASTEI02878	ASTEI02878-PA#scaffold_00011:2337647:2338840:-1	34.7355	15.1134	4	41	4	1	397	42.911	10.86	1105.74	4	70.9589	4
ASTEI11305	scaffold_01196:2390:3152:-1|gene:ASTEI11305	34.7186	42.7948	8	51	8	1	229	26.085	9.16	934.489	7	67.9258	8
ASTEI05801	ASTEI05801-PA#scaffold_00033:1802365:1803918:1	34.6195	21.0832	10	31	10	1	517	57.739	5.96	559.474	9	39.4609	10
ASTEI06886	ASTEI06886-PA#scaffold_00045:1061425:1062534:1	34.6006	31.3305	6	23	6	1	233	25.711	6.54	289.163	4	38.4278	6
ASTEI06096	scaffold_00036:773045:774148:-1|gene:ASTEI06096	34.5962	25.6131	8	20	8	1	367	42.05	6.09	507.954	7	31.0803	7
ASTEI09377	ASTEI09377-PA#scaffold_00090:56258:56918:1	34.5928	43.75	6	15	6	1	176	20.186	7.18	381.204	6	19.7978	5
ASTEI04741	scaffold_00025:825279:826154:1|gene:ASTEI04741	34.5858	43.8017	8	25	8	1	242	25.938	6.9	417.457	6	37.9362	8
ASTEI075884	ASTEI075884-PA#scaffold_00056:451546:452322:-1	34.5718	39.2344	8	24	8	1	209	23.409	10.07	424.576	8	29.0708	8
ASTEI03664	ASTEI03664-PA#scaffold_00016:1250350:1262112:-1	34.5686	12.5587	8	35	8	1	852	94.251	8.13	459.016	6	42.4857	8
ASTEI08481	scaffold_00069:2875:17415:-1|gene:ASTEI08481	34.5665	32.4503	7	26	7	1	302	33.019	9.92	481.776	7	40.6774	7
ASTEI02794	ASTEI02794-PA#scaffold_00011:1007152:1008692:-1	34.5599	22.2749	6	38	6	1	422	45.172	7.08	869.255	5	65.9597	6
ASTEI11251	scaffold_00880:243:3541:1|gene:ASTEI11251	34.5457	13.6426	7	14	6	1	733	84.182	5.22	297.573	7	29.1987	7
ASTEI03287	ASTEI03287-PA#scaffold_00014:813781:814919:-1	34.497	23.5294	7	33	7	1	289	34.03	9.89	528.304	7	49.9148	6
ASTEI05890	ASTEI05890-PA#scaffold_00034:1600965:1601963:1	34.4504	31.9149	6	30	6	1	188	22.133	9.38	629.548	6	44.0963	6
ASTEI01083	ASTEI01083-PA#scaffold_00004:1559782:1564548:-1	34.4374	14.7482	6	25	6	1	556	60.833	6.09	621.349	5	45.1901	6
ASTEI03228	ASTEI03228-PA#scaffold_00014:183797:185173:1	34.426	23.7991	7	19	7	1	458	48.966	7.3	307.654	5	36.5595	7
ASTEI04742	scaffold_00025:827159:828524:-1|gene:ASTEI04742	34.3794	36.2069	6	27	6	1	174	18.654	9.32	645.13	5	48.9358	6
ASTEI05237	ASTEI05237-PA#scaffold_00029:1318640:1340476:-1	34.3318	5.11147	6	16	6	1	1839	206.675	5.12	513.359	6	28.2411	6
ASTEI04873	ASTEI04873-PA#scaffold_00026:1074032:1074676:1	34.3122	29.9065	6	26	6	1	214	25.096	9.57	536.679	6	39.5306	6
ASTEI07843	ASTEI07843-PA#scaffold_00059:145818:156428:-1	34.2771	30.1242	8	31	8	1	322	35.697	9.82	634.692	7	45.3627	8
ASTEI06988	ASTEI06988-PA#scaffold_00046:1227927:1229366:-1	34.2356	26.7223	8	19	8	1	479	53.332	8.82	396.982	7	29.0848	8
ASTEI10789	scaffold_00164:79873:82138:1|gene:ASTEI10789	34.2293	34.0326	7	20	7	1	429	47.529	6.86	206.601	3	38.4127	7
ASTEI03578	scaffold_00015:2154745:2156729:1|gene:ASTEI03578	34.1984	16.819	9	32	9	1	547	62.947	5.71	604.074	7	45.343	9
ASTEI078091	scaffold_00058:821383:822057:-1|gene:ASTEI078091	34.1528	52	9	27	9	1	200	22.593	7.33	353.103	9	27.4958	9
ASTEI11150	ASTEI11150-PA#scaffold_00493:3084:3595:-1	34.0553	84	5	11	5	1	75	8.939	6	220.786	3	24.3813	4
ASTEI02935	scaffold_00012:183470:188592:-1|gene:ASTEI02935	34.0329	7.41797	8	19	8	1	1402	157.097	6.68	448.634	7	28.4076	8
ASTEI07848	ASTEI07848-PA#scaffold_00059:237506:250344:-1	34.0271	6.13208	9	13	9	1	2120	232.792	5.05	163.066	4	25.0002	9
ASTEI10176	scaffold_00117:105949:107975:-1|gene:ASTEI10176	33.9767	15.3727	8	22	8	1	644	71.963	9.28	462.194	8	33.2114	8
ASTEI00501	scaffold_00002:2470091:2473982:-1|gene:ASTEI00501	33.9596	13.3558	8	23	8	1	891	99.574	10.23	364.728	7	33.8559	7
ASTEI09238	ASTEI09238-PA#scaffold_00085:730493:730945:1	33.8715	48.9796	3	30	3	1	98	10.261	9.19	799.882	3	72.6943	3
ASTEI08982	scaffold_00079:759718:767384:1|gene:ASTEI08982	33.8093	9.60503	9	17	9	1	1114	128.213	8.98	300.994	8	24.7006	9
ASTEI06795	ASTEI06795-PA#scaffold_00044:690755:697283:1	33.8057	7.2	6	16	6	1	1000	112.318	5.77	425.068	5	36.5594	6
ASTEI04519	ASTEI04519-PA#scaffold_00023:1866118:1866933:1	33.7999	33.3333	4	34	4	1	249	27.463	6.34	727.167	3	66.9124	4
ASTEI09718	scaffold_00101:294790:295303:-1|gene:ASTEI09718	33.7636	34.9206	4	50	4	1	126	13.788	11.62	861.522	4	89.1098	4
ASTEI09208	ASTEI09208-PA#scaffold_00085:178951:180794:1	33.7542	17.5768	6	26	6	1	586	63.898	8.43	636.024	6	43.1548	6
ASTEI05468	ASTEI05468-PA#scaffold_00031:543450:545393:1	33.6735	13.6012	5	15	5	1	647	69.987	4.87	484.369	5	28.1373	5
ASTEI11505	scaffold_03412:384:1292:1|gene:ASTEI11505	33.6224	29.5359	6	42	6	1	237	26.72	5.53	855.25	5	62.4104	6
ASTEI04147	ASTEI04147-PA#scaffold_00020:2111808:2115914:1	33.6086	10.4717	8	19	8	1	1060	119.883	6.86	313.665	7	33.101	8
ASTEI07988	scaffold_00060:932871:934275:1|gene:ASTEI07988	33.5989	23.416	7	22	7	1	363	40.647	8.53	497.066	6	35.8606	7
ASTEI01711	ASTEI01711-PA#scaffold_00006:1262730:1265764:-1	33.5748	13.7755	9	22	9	1	784	88.026	7.31	414.596	9	24.6401	9
ASTEI06896	scaffold_00045:1157798:1159177:-1|gene:ASTEI06896	33.5422	8.49673	4	27	2	1	459	50.899	5.58	606.179	3	59.6333	4
ASTEI09688	scaffold_00101:81680:82256:1|gene:ASTEI09688	33.5077	61.5942	7	34	7	1	138	15.557	8.46	558.384	6	51.46	7
ASTEI11027	scaffold_00261:282:19267:1|gene:ASTEI11027	33.4568	2.9635	7	24	7	1	2767	298.109	9.22	342.061	6	34.1842	7
ASTEI06331	ASTEI06331-PA#scaffold_00039:468178:469322:-1	33.4359	27.8788	8	19	8	1	330	36.659	8.73	408.483	7	29.2101	8
ASTEI07698	scaffold_00057:812876:813925:1|gene:ASTEI07698	33.4327	21.7765	9	23	9	1	349	40.375	9.6	292.539	7	30.0274	8
ASTEI10072	ASTEI10072-PA#scaffold_00111:276241:277289:-1	33.4066	31.982	6	46	6	1	222	23.038	4.51	1159.97	6	66.1879	6
ASTEI04852	scaffold_00026:703991:708796:-1|gene:ASTEI04852	33.3661	6.84062	7	20	7	1	1418	158.804	5.36	518.515	7	33.0209	7
ASTEI03399	ASTEI03399-PA#scaffold_00014:1895721:1898469:-1	33.3252	12.0879	8	21	8	1	728	79.539	6.4	281.226	7	24.984	8
ASTEI01449	scaffold_00005:2445003:2445935:-1|gene:ASTEI01449	33.3243	23.5484	7	26	7	1	310	34.174	5.4	544.715	5	46.7857	7
ASTEI09181	scaffold_00084:478137:478997:-1|gene:ASTEI09181	33.3217	53.3333	7	28	7	1	180	20.142	6.18	597.885	7	35.8972	7
ASTEI05058	scaffold_00028:76486:77260:1|gene:ASTEI05058	33.3	34.5622	7	30	7	1	217	24.304	7.33	784.3	7	46.3894	7
ASTEI08564	ASTEI08564-PA#scaffold_00071:219211:221395:1	33.2647	11.828	5	16	5	1	651	73.56	6.87	404.685	5	28.6084	5
ASTEI09958	scaffold_00107:421936:422412:-1|gene:ASTEI09958	33.2433	56.3291	5	14	5	1	158	17.886	9.23	333.224	4	32.7248	5
ASTEI05403	scaffold_00030:1607738:1609236:-1|gene:ASTEI05403	33.2363	20.6208	8	36	8	1	451	50.809	7.93	855.961	8	51.3484	8
ASTEI04323	ASTEI04323-PA#scaffold_00022:688810:689610:1	33.0918	39.4737	5	22	5	1	266	28.787	6.99	569.633	5	38.3992	5
ASTEI07088	ASTEI07088-PA#scaffold_00048:1210472:1212596:-1	33.0843	29.1667	7	25	7	1	312	35.967	8.19	638.281	6	42.2465	7
ASTEI07217	ASTEI07217-PA#scaffold_00051:23626:24595:1	33.0779	18.1208	6	14	6	1	298	34.166	9.17	335.325	6	23.6195	6
ASTEI02649	scaffold_00010:2157597:2161663:-1|gene:ASTEI02649	33.0433	8.57909	8	18	8	1	1119	125.58	4.45	342.944	8	26.3932	8
ASTEI02936	ASTEI02936-PA#scaffold_00012:192034:193609:-1	32.9702	25.1029	6	21	6	1	486	54.047	7.09	655.672	5	37.9023	6
ASTEI05312	ASTEI05312-PA#scaffold_00030:147156:148023:-1	32.9699	23.7069	7	32	7	1	232	26.669	9.38	596.332	7	43.1618	7
ASTEI04930	ASTEI04930-PA#scaffold_00026:1928510:1929646:-1	32.9647	33.1915	6	16	6	1	235	26.979	7.56	341.88	6	20.068	6
ASTEI09641	scaffold_00099:227798:228398:1|gene:ASTEI09641	32.9283	56.1983	6	40	6	1	121	13.405	4.88	743.747	6	53.0207	6
ASTEI02734	ASTEI02734-PA#scaffold_00011:518495:519225:1	32.9277	59.375	9	41	9	1	192	21.653	6.7	606.279	8	44.7756	9
ASTEI08849	ASTEI08849-PA#scaffold_00076:717615:720148:1	32.8416	16.4751	4	35	4	1	261	30.022	9.26	641.404	3	71.8346	4
ASTEI06457	scaffold_00040:1446518:1447754:1|gene:ASTEI06457	32.8252	40.4959	5	37	5	1	121	14.034	4.3	472.894	2	76.0867	5
ASTEI00475	scaffold_00002:1926393:1926911:-1|gene:ASTEI00475	32.7738	41.2281	5	28	5	1	114	12.802	8.66	742.695	5	53.1732	5
ASTEI04884	ASTEI04884-PA#scaffold_00026:1147724:1149942:-1	32.763	16.7638	8	16	8	1	686	78.582	5.73	184.209	6	25.8123	8
ASTEI10794	scaffold_00165:58069:59378:-1|gene:ASTEI10794	32.7339	19.1816	7	30	7	1	391	44.412	9	494.474	7	41.1364	7
ASTEI02195	scaffold_00008:2074825:2082257:1|gene:ASTEI02195	32.7049	5.0856	6	18	6	1	1986	202.78	7.11	331.622	4	34.143	6
ASTEI06506	ASTEI06506-PA#scaffold_00041:544532:545612:-1	32.6956	24.43	8	21	8	1	307	33.555	5.96	341.521	7	29.2979	8
ASTEI04914	scaffold_00026:1791877:1792573:1|gene:ASTEI04914	32.6787	28.8557	6	30	6	1	201	23.869	10.23	417.973	5	44.6748	6
ASTEI10628	scaffold_00144:114248:121536:-1|gene:ASTEI10628	32.6556	8.57605	9	20	8	1	1236	135.759	6.99	338.457	6	30.0894	9
ASTEI05269	ASTEI05269-PA#scaffold_00029:1748763:1750097:-1	32.641	34.4186	6	42	4	1	215	24.176	7.42	965.143	6	54.4156	6
ASTEI03411	scaffold_00014:2047225:2056643:-1|gene:ASTEI03411	32.633	4.18753	7	22	7	1	2197	238.589	6.54	535.278	7	33.2254	7
ASTEI09870	ASTEI09870-PA#scaffold_00105:454188:455778:-1	32.5753	28.9753	6	19	6	1	283	31.922	8.81	375.004	3	35.137	6
ASTEI06555	ASTEI06555-PA#scaffold_00041:1391126:1391777:1	32.4694	36.9863	6	40	6	1	146	17.516	9.44	626.901	5	48.0152	6
ASTEI03361	ASTEI03361-PA#scaffold_00014:1435789:1441965:-1	32.456	6.25	8	20	7	1	1792	198.665	7.31	385.807	8	30.8836	8
ASTEI00018	scaffold_00001:190981:192842:-1|gene:ASTEI00018	32.4291	14.7368	6	22	6	1	570	63.862	8.81	742.338	6	45.6375	6
ASTEI03295	scaffold_00014:943575:944392:1|gene:ASTEI03295	32.427	35.3591	8	19	8	1	181	20.688	7.52	245.733	5	36.2012	8
ASTEI09148	ASTEI09148-PA#scaffold_00084:100031:101280:-1	32.4069	29.4985	8	28	8	1	339	39.821	5.05	378.939	7	36.4348	8
ASTEI02179	ASTEI02179-PA#scaffold_00008:1870795:1874484:-1	32.4015	11.4317	8	15	8	1	901	102.125	6.28	242.647	7	22.1205	8
ASTEI04251	scaffold_00021:1845504:1846420:-1|gene:ASTEI04251	32.3723	28.5714	4	41	4	1	231	26.047	5.92	1058.12	4	76.4271	4
ASTEI02882	ASTEI02882-PA#scaffold_00011:2398248:2399153:-1	32.3567	27.907	6	17	6	1	301	32.259	9.44	262.026	5	28.5328	6
ASTEI04447	ASTEI04447-PA#scaffold_00023:775388:778371:1	32.3527	7.35608	7	13	7	1	938	108.233	6.39	242.714	6	25.3521	7
ASTEI03672	scaffold_00016:1446922:1449169:-1|gene:ASTEI03672	32.3425	19.3853	7	29	7	1	423	48.997	8.91	449.298	6	33.0286	7
ASTEI07337	scaffold_00052:1065470:1066786:1|gene:ASTEI07337	32.3096	16.4649	6	26	6	1	413	46.546	9.42	692.915	6	35.7774	6
ASTEI03421	ASTEI03421-PA#scaffold_00014:2151741:2152668:-1	32.3042	28.8	6	18	6	1	250	28.576	7.39	326.22	6	29.9182	6
ASTEI11065	scaffold_00306:6697:8397:1|gene:ASTEI11065	32.2711	11.1307	5	19	5	1	566	58.473	7.34	441.384	5	27.8756	5
ASTEI03737	scaffold_00017:391199:391705:-1|gene:ASTEI03737	32.2525	41.1348	5	33	5	1	141	16.393	6.04	734.203	4	53.1784	5
ASTEI04865	ASTEI04865-PA#scaffold_00026:1014194:1015196:1	32.2165	24.3056	8	36	8	1	288	32.061	5.57	463.091	6	54.2679	8
ASTEI00143	scaffold_00001:2071733:2072367:-1|gene:ASTEI00143	32.153	36.2069	4	28	4	1	116	13.32	9.52	520.652	4	54.9799	4
ASTEI05097	ASTEI05097-PA#scaffold_00028:897230:901241:1	32.1366	9.54064	8	19	8	1	1132	129.821	5.48	253.348	7	29.1092	8
ASTEI10280	ASTEI10280-PA#scaffold_00122:110036:112515:1	32.1324	19.7393	7	18	7	1	537	60.85	8.95	328.578	7	32.6171	7
ASTEI012841	scaffold_00005:534985:535605:-1|gene:ASTEI012841	32.1229	60.274	6	39	6	1	73	8.294	5.41	958.134	5	67.9258	6
ASTEI01450	ASTEI01450-PA#scaffold_00005:2446410:2447256:1	32.1217	25	6	40	5	1	260	28.958	7.2	687.93	6	48.282	6
ASTEI03069	scaffold_00013:188362:190227:-1|gene:ASTEI03069	32.0387	17.5523	8	18	8	1	621	68.079	5.92	298.334	7	29.4866	8
ASTEI07720	scaffold_00057:1044115:1044979:-1|gene:ASTEI07720	32.0352	26.4151	6	27	6	1	265	29.699	8.85	572.521	6	34.7279	5
ASTEI02614	ASTEI02614-PA#scaffold_00010:1298211:1299319:1	32.004	30.4348	9	22	9	1	345	38.164	7.39	281.95	8	29.9995	8
ASTEI05697	scaffold_00033:195374:200113:-1|gene:ASTEI05697	31.9939	7.51252	9	19	9	1	1198	136.627	7.74	296.252	8	25.9263	9
ASTEI04392	ASTEI04392-PA#scaffold_00022:2166513:2167762:-1	31.9753	20.2046	5	18	5	1	391	44.377	4.79	383.061	4	40.8756	5
ASTEI05775	ASTEI05775-PA#scaffold_00033:1216220:1217107:1	31.9043	29.8305	7	20	7	1	295	33.338	5.26	425.989	5	34.1905	7
ASTEI01150	ASTEI01150-PA#scaffold_00004:2712315:2712775:-1	31.8783	75.3623	5	52	5	1	69	7.588	9.72	747.166	4	83.4914	5
ASTEI03409	ASTEI03409-PA#scaffold_00014:2010356:2010941:1	31.8758	32.3529	5	40	5	1	170	18.172	8.43	747.756	5	61.2209	5
ASTEI00838	ASTEI00838-PA#scaffold_00003:2732337:2732833:1	31.872	51.6129	7	40	7	1	124	14.974	9.63	378.232	7	39.7091	7
ASTEI09807	ASTEI09807-PA#scaffold_00104:213119:219043:-1	31.8171	7.33945	8	17	8	1	1635	179.498	8	376.673	7	28.3071	8
ASTEI05903	ASTEI05903-PA#scaffold_00034:1773703:1774575:-1	31.7933	26.2069	8	33	8	1	290	30.833	9.16	672.888	7	52.0985	7
ASTEI02346	scaffold_00009:740228:741478:1|gene:ASTEI02346	31.7742	24.9284	7	23	7	1	349	39.384	8.98	262.016	5	33.7063	7
ASTEI11456	scaffold_02600:1072:1332:1|gene:ASTEI11456	31.7722	65.1163	6	27	6	1	86	9.664	5.1	568.948	5	46.198	6
ASTEI11312	scaffold_01265:8:1822:1|gene:ASTEI11312	31.7608	17.7152	9	28	8	1	604	70.06	4.81	471.169	7	36.2373	9
ASTEI08857	scaffold_00076:786355:788795:1|gene:ASTEI08857	31.7547	10.8835	8	20	8	1	781	87.017	8.91	340.111	8	23.0082	8
ASTEI04502	ASTEI04502-PA#scaffold_00023:1595547:1596883:1	31.7413	25.3846	2	34	1	1	130	14.598	5.12	1152.07	2	72.6393	2
ASTEI05230	ASTEI05230-PA#scaffold_00029:1229028:1241746:1	31.7351	11.3636	6	18	6	1	616	68.547	7.71	314.246	6	31.4629	6
ASTEI06241	ASTEI06241-PA#scaffold_00038:837680:838757:1	31.7215	31.3131	7	15	7	1	297	32.681	8.57	246.722	3	32.83	7
ASTEI05408	scaffold_00030:1847969:1853055:1|gene:ASTEI05408	31.6393	33.758	2	22	2	1	157	16.079	8.38	296.257	2	21.2696	1
ASTEI05378	ASTEI05378-PA#scaffold_00030:1258640:1266883:1	31.6013	8.43278	9	22	9	1	1257	142.54	7.66	243.306	8	27.2074	9
ASTEI00890	ASTEI00890-PA#scaffold_00003:3606188:3607180:1	31.5978	24.7557	6	23	5	1	307	35.206	5.19	559.602	5	36.6269	5
ASTEI01940	scaffold_00007:817544:818770:1|gene:ASTEI01940	31.5871	22.0588	7	13	7	1	408	43.652	6.37	278.366	6	21.1451	7
ASTEI03480	scaffold_00015:165009:165777:-1|gene:ASTEI03480	31.5588	47.4359	8	22	8	1	234	27.196	8.06	259.878	6	29.4809	8
ASTEI04083	scaffold_00020:888237:889478:-1|gene:ASTEI04083	31.5427	23.0769	4	9	4	1	325	34.137	5.62	139.994	2	21.4836	4
ASTEI04192	ASTEI04192-PA#scaffold_00021:1080853:1084185:-1	31.527	7.72128	7	15	7	1	1062	120.392	5.19	269.889	6	27.4917	7
ASTEI03309	ASTEI03309-PA#scaffold_00014:1010063:1011695:-1	31.5204	21.1587	6	19	6	1	397	43.294	8.38	527.948	6	30.1888	5
ASTEI07547	ASTEI07547-PA#scaffold_00055:1132851:1133752:-1	31.4929	24.7863	5	21	5	1	234	26.422	9.61	462.99	5	29.2368	5
ASTEI02947	scaffold_00012:492505:493000:1|gene:ASTEI02947	31.4899	43.1193	4	19	4	1	109	12.218	10.13	800.066	3	27.8038	3
ASTEI03857	ASTEI03857-PA#scaffold_00018:238709:240365:1	31.4828	15.528	6	23	6	1	483	54.331	5.33	478.859	5	36.4305	6
ASTEI11216	scaffold_00731:621:1788:1|gene:ASTEI11216	31.4769	17.4927	5	24	5	1	343	38.483	5.27	479.232	5	31.9102	5
ASTEI07288	ASTEI07288-PA#scaffold_00051:1084365:1093614:-1	31.4583	13.8837	6	28	6	1	533	57.558	5.24	593.154	6	46.9089	6
ASTEI02888	scaffold_00011:2447166:2455013:1|gene:ASTEI02888	31.3502	19.1651	7	25	7	1	527	55.867	4.79	668.688	6	38.3147	7
ASTEI00957	ASTEI00957-PA#scaffold_00003:4644867:4652288:-1	31.3398	54.6961	7	19	7	1	181	20.756	9.55	217.928	6	31.8018	7
ASTEI09236	ASTEI09236-PA#scaffold_00085:718146:718646:-1	31.3329	57.1429	6	26	6	1	105	12.538	10.42	437.047	6	40.1413	6
ASTEI03904	ASTEI03904-PA#scaffold_00018:1683673:1684248:-1	31.323	25.6545	5	50	5	1	191	20.255	8.27	686.489	5	60.8662	5
ASTEI01761	ASTEI01761-PA#scaffold_00006:2084459:2090405:1	31.3144	15.7143	8	21	8	1	630	71.507	6.19	344.37	6	28.9921	8
ASTEI08416	scaffold_00067:493691:496870:-1|gene:ASTEI08416	31.2657	7.80591	6	24	6	1	948	103.345	6.73	475.927	6	30.0213	6
ASTEI02692	scaffold_00010:3079557:3086032:-1|gene:ASTEI02692	31.2553	5.14019	6	18	6	1	1498	157.412	5.4	438.537	6	32.3686	6
ASTEI08974	ASTEI08974-PA#scaffold_00079:737688:739183:-1	31.2405	19.0476	7	34	7	1	420	47.724	7.81	530.191	7	56.3433	7
ASTEI10753	ASTEI10753-PA#scaffold_00160:109354:115159:1	31.1523	14.4949	7	20	7	1	683	74.824	8.05	548.76	7	31.5086	7
ASTEI03470	ASTEI03470-PA#scaffold_00015:124682:128086:-1	31.1325	7.09677	6	18	5	1	1085	122.108	8.16	380.514	4	30.4172	6
ASTEI07949	ASTEI07949-PA#scaffold_00060:570977:574151:-1	31.1219	9.18033	7	17	6	1	915	104.945	6.86	365.485	6	26.0824	7
ASTEI06725	scaffold_00043:1168906:1169768:1|gene:ASTEI06725	31.1172	33.5878	6	17	6	1	262	28.442	6.43	187.106	2	35.1625	6
ASTEI00833	scaffold_00003:2719050:2719964:1|gene:ASTEI00833	31.0261	37.1711	7	19	7	1	304	35.925	5.21	428.566	6	30.4981	7
ASTEI04367	scaffold_00022:1369232:1370455:-1|gene:ASTEI04367	31.0133	21.9444	8	30	8	1	360	38.726	6.89	526.296	6	38.5043	8
ASTEI01532	ASTEI01532-PA#scaffold_00005:3442340:3443344:1	31.0102	31.6151	8	30	8	1	291	33.183	9.22	383.374	6	43.1144	8
ASTEI05323	ASTEI05323-PA#scaffold_00030:225734:231115:-1	30.9299	10.0928	7	13	7	1	862	99.238	6.48	260.415	4	24.3694	7
ASTEI06069	scaffold_00036:480188:481016:1|gene:ASTEI06069	30.9048	36.8421	8	68	8	1	228	25.705	5.03	749.444	7	84.4499	8
ASTEI03777	scaffold_00017:924092:925124:-1|gene:ASTEI03777	30.8921	20.2492	4	25	4	1	321	36.196	11.66	353.945	3	48.5717	4
ASTEI00181	ASTEI00181-PA#scaffold_00001:2795653:2799002:1	30.8229	9.94924	8	18	8	1	985	111.052	9.09	337.264	8	24.0666	8
ASTEI02782	ASTEI02782-PA#scaffold_00011:934901:936510:1	30.7586	16.4882	5	18	5	1	467	52.973	6.2	393.581	4	34.8763	5
ASTEI05996	ASTEI05996-PA#scaffold_00035:1306379:1320138:-1	30.7291	16.6023	6	16	6	1	518	54.699	5.55	313.636	6	25.9632	6
ASTEI02137	scaffold_00008:1233844:1247231:-1|gene:ASTEI02137	30.7275	2.83794	10	25	10	1	4017	451.214	7.81	386.202	9	24.3932	10
ASTEI07747	scaffold_00058:122573:124372:1|gene:ASTEI07747	30.7088	14.1903	7	15	7	1	599	68.737	7.72	177.507	6	23.5992	7
ASTEI04927	scaffold_00026:1905161:1911205:-1|gene:ASTEI04927	30.6584	5.83681	8	22	7	1	1679	190.222	7.18	415.464	6	33.9057	8
ASTEI00600	ASTEI00600-PA#scaffold_00002:4287445:4291125:-1	30.6473	13.229	7	15	7	1	703	80.015	6.07	232.407	6	21.3613	7
ASTEI07261	ASTEI07261-PA#scaffold_00051:535039:535806:-1	30.6323	32.4444	6	19	6	1	225	25.114	4.79	347.273	5	26.9785	6
ASTEI00696	ASTEI00696-PA#scaffold_00003:203061:203754:1	30.5342	38.5827	5	11	5	1	127	14.127	6.18	97.6433	3	35.3818	5
ASTEI07858	scaffold_00059:382045:382849:1|gene:ASTEI07858	30.5209	35.0649	8	111	8	1	154	17.459	11.22	1898.44	8	147.058	8
ASTEI01474	scaffold_00005:2763537:2767295:1|gene:ASTEI01474	30.4885	16.6924	7	13	7	1	647	73.095	7.56	256.899	6	21.8717	7
ASTEI07369	scaffold_00053:886941:891528:1|gene:ASTEI07369	30.4807	8.52792	7	20	7	1	985	113.636	8.4	338.293	7	22.5669	7
ASTEI04547	ASTEI04547-PA#scaffold_00024:506087:511651:1	30.4715	6.76746	6	13	6	1	1389	155.656	8.22	115.32	4	20.2038	6
ASTEI10847	scaffold_00175:4143:6686:-1|gene:ASTEI10847	30.4458	10.9489	7	17	7	1	822	89.58	6.65	213.76	5	26.6886	7
ASTEI04072	ASTEI04072-PA#scaffold_00020:831946:833828:1	30.4402	16.113	6	17	6	1	602	68.814	8.41	374.608	5	27.3674	6
ASTEI01319	ASTEI01319-PA#scaffold_00005:1212637:1213516:-1	30.3959	40	5	23	5	1	145	15.908	4.44	351.464	4	37.7486	5
ASTEI10281	ASTEI10281-PA#scaffold_00122:117026:125708:1	30.3943	4.45609	9	24	8	1	2289	255.854	7.06	420.666	8	24.3556	9
ASTEI00694	scaffold_00003:197799:199858:1|gene:ASTEI00694	30.3772	16.2832	7	19	7	1	565	64.132	5.21	205.332	4	25.867	7
ASTEI04140	scaffold_00020:2066791:2067618:-1|gene:ASTEI04140	30.3662	28.7273	5	20	5	1	275	31.826	6.54	381.439	5	29.7929	5
ASTEI04243	scaffold_00021:1732405:1736218:1|gene:ASTEI04243	30.3195	9.48192	8	27	7	1	1023	115.961	5.17	564.873	7	43.2985	8
ASTEI05870	scaffold_00034:1261432:1279102:1|gene:ASTEI05870	30.3137	3.87669	5	13	5	1	2141	235.128	5.62	283.351	4	22.157	5
ASTEI03611	scaffold_00016:258326:259928:-1|gene:ASTEI03611	30.2971	14.1454	7	20	7	1	509	57.027	7.56	287.365	6	28.642	7
ASTEI09180	scaffold_00084:474082:477433:1|gene:ASTEI09180	30.2885	10.0368	8	16	8	1	1086	122.807	7.28	214.957	6	28.2082	8
ASTEI01546	scaffold_00005:3570404:3582861:1|gene:ASTEI01546	30.2383	4.22139	8	20	8	1	2132	240.905	9.6	457.509	8	28.7629	8
ASTEI07326	scaffold_00052:648701:674290:-1|gene:ASTEI07326	30.2188	16.092	6	16	6	1	522	59.325	7.66	337.496	6	27.0989	6
ASTEI06730	scaffold_00043:1201762:1203845:-1|gene:ASTEI06730	30.2172	17.284	6	15	6	1	567	62.109	7.52	197.124	3	36.866	6
ASTEI06895	ASTEI06895-PA#scaffold_00045:1154099:1156239:1	30.2077	53.125	5	28	5	1	128	14.832	5.06	509.909	5	51.1785	5
ASTEI00788	ASTEI00788-PA#scaffold_00003:1705921:1706516:1	30.1153	30.7692	6	20	6	1	169	18.514	8.85	303.255	6	28.7643	6
ASTEI05970	scaffold_00035:930832:931534:1|gene:ASTEI05970	30.1076	50.7109	8	17	8	1	211	24.066	5.6	251.674	7	25.5576	8
ASTEI10361	ASTEI10361-PA#scaffold_00127:101538:108961:-1	30.089	22.0994	4	22	4	1	181	20.857	8.21	466.666	4	39.2969	4
ASTEI10272	scaffold_00121:287650:291031:-1|gene:ASTEI10272	30.0452	7.43427	6	18	6	1	1103	122.277	8.38	436.971	6	27.0937	6
ASTEI07869	scaffold_00059:749266:749861:-1|gene:ASTEI07869	30.043	54.3353	7	16	7	1	173	20.297	4.7	400.764	4	23.2668	6
ASTEI09538	ASTEI09538-PA#scaffold_00096:149643:150888:1	30.0339	26.615	6	15	6	1	387	44.746	6.83	237.653	3	27.7831	6
ASTEI09565	ASTEI09565-PA#scaffold_00097:206591:209084:-1	30.0309	13.354	8	16	8	1	644	73.422	7.46	232.406	7	23.2172	8
ASTEI10639	ASTEI10639-PA#scaffold_00146:18010:19620:-1	30.0213	17.2708	6	20	6	1	469	52.194	8	523.717	6	28.8617	6
ASTEI04603	scaffold_00024:1292300:1292871:-1|gene:ASTEI04603	29.9984	33.5329	4	30	4	1	167	18.959	10.24	687.254	2	60.6378	4
ASTEI00213	ASTEI00213-PA#scaffold_00001:3545042:3545662:-1	29.9858	40.5556	6	18	6	1	180	20.329	8.95	200.956	3	29.4295	6
ASTEI03531	ASTEI03531-PA#scaffold_00015:1264584:1267646:-1	29.9663	9.53437	8	20	8	1	902	98.983	8.02	445.968	8	27.8238	8
ASTEI00984	ASTEI00984-PA#scaffold_00003:5436040:5440936:1	29.9579	5.57295	6	16	6	1	1597	157.457	9.91	370.054	5	27.9819	5
ASTEI07136	scaffold_00049:1174350:1176206:1|gene:ASTEI07136	29.9468	19.1083	5	18	5	1	314	34.895	6.74	403.155	5	26.6542	5
ASTEI06343	ASTEI06343-PA#scaffold_00039:782016:787314:1	29.8948	7.32824	7	16	7	1	1310	138.693	6.32	311.431	7	25.3481	7
ASTEI10825	scaffold_00168:12136:20012:1|gene:ASTEI10825	29.8924	10.5461	7	12	7	1	1062	118.045	6.92	229.99	5	19.1048	7
ASTEI03371	ASTEI03371-PA#scaffold_00014:1481858:1482345:1	29.8678	36.2069	6	81	6	1	116	13.323	9.91	1673.49	4	106.049	6
ASTEI03060	scaffold_00012:2971384:2972951:1|gene:ASTEI03060	29.8428	18	7	14	7	1	500	57.211	8.28	266.683	7	18.033	7
ASTEI08136	ASTEI08136-PA#scaffold_00062:702340:704100:-1	29.811	13.5065	5	15	5	1	385	44.565	7.37	280.94	4	24.9279	5
ASTEI02294	ASTEI02294-PA#scaffold_00009:53553:56385:1	29.7069	9.88764	6	14	6	1	890	103.43	6.71	315.441	5	31.4498	6
ASTEI08121	ASTEI08121-PA#scaffold_00062:616483:618915:1	29.7069	12.8944	7	15	7	1	729	82.946	6.83	323.099	6	27.3861	7
ASTEI05963	ASTEI05963-PA#scaffold_00035:791284:792768:1	29.6954	17.2065	7	16	7	1	494	55.84	5.45	221.247	5	19.4929	6
ASTEI04531	scaffold_00023:2143085:2143727:1|gene:ASTEI04531	29.6474	43.4555	6	19	6	1	191	21.561	7.01	243.715	6	25.0877	6
ASTEI09500	ASTEI09500-PA#scaffold_00094:529081:529353:1	29.6449	65.5556	6	37	6	1	90	10.036	5.17	514.31	5	56.0081	6
ASTEI06089	scaffold_00036:722129:724498:-1|gene:ASTEI06089	29.5601	16.2011	6	14	6	1	537	55.149	8.98	327.96	6	21.3911	6
ASTEI08703	ASTEI08703-PA#scaffold_00073:862256:868876:-1	29.5109	12.2628	8	23	8	1	685	78.749	7.17	476.815	7	30.8181	8
ASTEI04536	ASTEI04536-PA#scaffold_00024:1476:3434:-1	29.5059	16.1972	3	20	3	1	284	31.418	4.55	602.12	3	46.3521	3
ASTEI02982	ASTEI02982-PA#scaffold_00012:1133769:1136428:1	29.4534	23.4783	6	70	6	1	230	25.561	11.81	1674.95	6	90.2465	6
ASTEI05868	scaffold_00034:1257040:1258003:1|gene:ASTEI05868	29.4356	20	6	20	6	1	295	32.969	5.92	404.882	5	25.3068	6
ASTEI04951	ASTEI04951-PA#scaffold_00027:61527:62221:-1	29.4027	38.0952	4	18	4	1	105	11.646	9.6	266.055	4	32.2105	4
ASTEI04750	ASTEI04750-PA#scaffold_00025:1145441:1148493:1	29.3938	10.8192	4	20	4	1	647	70.76	8.65	447.5	4	42.2186	4
ASTEI05212	ASTEI05212-PA#scaffold_00029:765897:767359:-1	29.3896	23.3735	7	22	7	1	415	44.429	7.75	364.576	7	24.2731	7
ASTEI07187	ASTEI07187-PA#scaffold_00050:1000822:1003281:1	29.3782	11.1979	7	17	7	1	768	86.292	4.88	376.859	6	28.181	7
ASTEI01842	scaffold_00006:3481918:3483152:-1|gene:ASTEI01842	29.3577	20.1238	7	24	7	1	323	36.53	7.03	376.66	7	29.7594	7
ASTEI08045	ASTEI08045-PA#scaffold_00061:838860:840193:1	29.338	35.4978	6	20	6	1	231	25.507	5.48	439.182	4	34.4992	6
ASTEI11535	ASTEI11535-PA#scaffold_04353:2:1156:-1	29.3332	26.8116	7	22	7	1	276	32.121	9.66	377.245	7	30.2176	7
ASTEI10182	scaffold_00118:13582:14808:1|gene:ASTEI10182	29.2962	26.2255	6	18	6	1	408	44.612	7.12	330.229	6	24.5373	6
ASTEI03213	scaffold_00013:2786470:2788234:-1|gene:ASTEI03213	29.2579	15.0442	6	17	6	1	565	63.195	8.28	351.379	5	27.0681	6
ASTEI08981	scaffold_00079:758227:759295:1|gene:ASTEI08981	29.2575	51.5528	6	17	6	1	161	17.975	6.89	279.803	4	33.6322	6
ASTEI04347	scaffold_00022:1030077:1030625:-1|gene:ASTEI04347	29.2536	38.4615	6	24	6	1	182	20.518	6.68	338.821	6	28.8522	6
ASTEI06669	ASTEI06669-PA#scaffold_00043:217821:219472:-1	29.2263	16.8342	5	18	4	1	398	44.315	5.11	429.044	5	21.7671	5
ASTEI01181	scaffold_00004:3286591:3287445:1|gene:ASTEI01181	29.2106	37.931	7	13	7	1	232	26.612	8	355.247	5	20.5019	6
ASTEI02993	scaffold_00012:1317670:1319140:1|gene:ASTEI02993	29.2064	17.234	6	14	6	1	470	51.787	4.68	260.024	4	21.1707	6
ASTEI03414	ASTEI03414-PA#scaffold_00014:2066615:2067558:1	29.2014	28.4091	8	36	8	1	264	31.645	9.8	525.1	8	49.7094	8
ASTEI01492	ASTEI01492-PA#scaffold_00005:3022305:3026252:-1	29.1926	9.75143	8	18	8	1	1046	116.851	9.11	318.937	7	22.4221	7
ASTEI11227	ASTEI11227-PA#scaffold_00794:2820:3727:1	29.1901	43.956	8	20	3	1	273	28.886	8.7	176.414	6	31.2764	8
ASTEI02266	ASTEI02266-PA#scaffold_00008:3110504:3111067:-1	29.0796	39.8734	6	19	6	1	158	18.977	10.15	394.973	6	24.791	6
ASTEI02018	ASTEI02018-PA#scaffold_00007:3293899:3294754:-1	29.0523	26.9461	5	76	5	1	167	19.778	11.41	1797.78	5	97.4834	5
ASTEI08064	ASTEI08064-PA#scaffold_00061:916190:916756:-1	29.0436	43.1655	7	17	7	1	139	16.09	4.79	335.723	6	27.8515	7
ASTEI02608	ASTEI02608-PA#scaffold_00010:1280529:1281013:-1	29.0337	42.7536	6	27	6	1	138	16.034	4.89	455.027	6	36.9637	6
ASTEI00032	scaffold_00001:409925:411557:1|gene:ASTEI00032	28.9165	18.4758	7	26	7	1	433	48.108	10.04	483.573	7	30.4084	7
ASTEI00255	scaffold_00001:3983348:3984139:-1|gene:ASTEI00255	28.9147	41.8919	6	40	6	1	148	17.073	5.22	1008.83	5	59.8979	6
ASTEI01675	scaffold_00006:697261:701462:1|gene:ASTEI01675	28.8903	64.7541	5	25	5	1	122	13.197	9.44	539.655	4	48.1983	5
ASTEI03790	ASTEI03790-PA#scaffold_00017:1126951:1129693:-1	28.8758	16.3339	7	17	7	1	551	60.945	6.11	278.177	5	32.2196	7
ASTEI04725	ASTEI04725-PA#scaffold_00025:744756:745504:1	28.8752	30.0448	4	17	4	1	223	24.715	9.94	357.972	3	26.9718	4
ASTEI02211	ASTEI02211-PA#scaffold_00008:2344431:2345410:1	28.8384	27.5986	8	17	8	1	279	33.748	9.63	315.246	7	23.8999	8
ASTEI04067	ASTEI04067-PA#scaffold_00020:743528:744453:1	28.8279	24.4726	4	29	4	1	237	27.251	5.83	497.494	3	50.8088	4
ASTEI01063	ASTEI01063-PA#scaffold_00004:692340:694967:-1	28.8207	10.2837	6	14	6	1	846	96.109	7.8	386.923	6	21.8962	6
ASTEI01926	scaffold_00007:461648:463387:1|gene:ASTEI01926	28.8155	27.451	8	21	8	1	408	45.813	7.53	214.106	6	26.2818	7
ASTEI06396	scaffold_00039:1535699:1536395:1|gene:ASTEI06396	28.8113	42.246	7	48	7	1	187	20.347	5.96	680.367	7	52.132	7
ASTEI01900	ASTEI01900-PA#scaffold_00007:28015:29987:1	28.7949	16.4835	6	18	6	1	455	50.953	5.5	516.6	6	25.5049	6
ASTEI02872	ASTEI02872-PA#scaffold_00011:2237861:2246471:-1	28.7577	5.15021	6	14	6	1	1398	154.967	6.67	401.817	6	20.0798	6
ASTEI04557	ASTEI04557-PA#scaffold_00024:631931:632972:-1	28.7496	22.5	7	18	7	1	320	36.691	9.19	361.234	6	30.3991	7
ASTEI11037	scaffold_00282:14060:16370:1|gene:ASTEI11037	28.7408	14.1768	9	23	9	1	656	73.798	9.03	362.976	8	26.844	8
ASTEI09647	ASTEI09647-PA#scaffold_00100:2912:4275:-1	28.7046	17.9361	7	20	7	1	407	44.659	4.64	187.265	3	39.3565	7
ASTEI10160	ASTEI10160-PA#scaffold_00115:187352:188069:-1	28.662	27.3256	5	60	5	1	172	20.032	5.78	1574.07	5	106.532	5
ASTEI08052	scaffold_00061:875602:879618:1|gene:ASTEI08052	28.6183	12.0958	6	20	6	1	835	95.007	5.27	413.984	5	44.1471	6
ASTEI01855	ASTEI01855-PA#scaffold_00006:3886062:3886776:-1	28.6154	35.9447	6	16	6	1	217	24.479	5.43	339.658	4	26.2409	6
ASTEI04477	scaffold_00023:1318851:1321549:1|gene:ASTEI04477	28.5524	11.8644	6	14	6	1	826	90.245	5.4	236.697	6	23.0221	6
ASTEI10373	ASTEI10373-PA#scaffold_00128:17899:22199:-1	28.5498	7.98419	8	18	8	1	1265	144.084	7.17	275.013	8	24.3321	8
ASTEI03567	scaffold_00015:1819978:1825716:-1|gene:ASTEI03567	28.5275	7.96703	2	16	2	1	364	41.793	9.25	230.3	2	23.3249	2
ASTEI03269	scaffold_00014:487387:488296:1|gene:ASTEI03269	28.5241	40	7	14	7	1	255	29.912	7.27	146.216	5	24.3662	7
ASTEI03191	ASTEI03191-PA#scaffold_00013:2316807:2329156:-1	28.4907	3.77662	8	17	8	1	2489	262.359	6.55	281.729	7	23.6153	8
ASTEI01534	scaffold_00005:3463825:3465133:-1|gene:ASTEI01534	28.461	20	6	13	6	1	380	43.532	4.87	342.372	5	20.2256	6
ASTEI03127	scaffold_00013:1535484:1537034:1|gene:ASTEI03127	28.3809	21.5385	9	20	9	1	455	50.759	6.52	255.474	7	21.2208	9
ASTEI01476	scaffold_00005:2786075:2786806:1|gene:ASTEI01476	28.3642	44	4	15	4	1	125	14.891	8.41	315.137	3	29.4053	4
ASTEI03033	ASTEI03033-PA#scaffold_00012:2314794:2318539:1	28.3494	7.58427	8	16	7	1	1068	122.641	7.88	251.914	7	18.673	8
ASTEI08965	ASTEI08965-PA#scaffold_00079:709357:712084:-1	28.3361	11.2091	8	24	8	1	794	89.385	8.87	373.112	7	32.3958	8
ASTEI04256	ASTEI04256-PA#scaffold_00021:1952785:1954815:1	28.2762	13.9053	7	21	7	1	676	75.332	6.57	294.356	6	31.7818	7
ASTEI07740	scaffold_00057:1172412:1173364:-1|gene:ASTEI07740	28.2589	16.6667	4	16	4	1	294	32.557	5.31	367.403	4	25.3744	4
ASTEI03253	ASTEI03253-PA#scaffold_00014:379636:380553:-1	28.2452	29.5082	7	19	7	1	305	34.242	4.74	330.93	5	27.5837	7
ASTEI08285	ASTEI08285-PA#scaffold_00065:455130:455663:1	28.2051	26.5537	5	24	5	1	177	20.448	4.75	515.341	5	35.9341	5
ASTEI07513	ASTEI07513-PA#scaffold_00055:459575:462205:1	28.1809	11.0731	6	19	6	1	876	94.411	8.19	297.284	6	24.3692	6
ASTEI03735	ASTEI03735-PA#scaffold_00017:383823:388265:1	28.1408	12.9834	6	18	6	1	724	78.366	6.34	344.408	5	29.4177	6
ASTEI04773	scaffold_00025:1798663:1799082:-1|gene:ASTEI04773	28.0746	41.7266	5	19	5	1	139	15.705	9.22	440.246	5	26.5965	4
ASTEI08611	scaffold_00072:369846:371482:1|gene:ASTEI08611	28.0583	17.3745	7	17	7	1	518	56.732	5.21	367.364	5	22.9159	6
ASTEI11396	scaffold_01873:6:1630:1|gene:ASTEI11396	28.042	13.8365	5	20	5	1	477	53.108	6.4	495.589	5	32.3317	5
ASTEI00811	scaffold_00003:2193678:2198917:-1|gene:ASTEI00811	28.0351	19.8847	5	18	5	1	347	39.182	5.35	446.754	5	30.037	5
ASTEI01417	scaffold_00005:2024053:2032832:1|gene:ASTEI01417	28.0092	3.53943	6	17	6	1	2232	234.661	8.48	340.249	6	28.8165	5
ASTEI06078	scaffold_00036:602704:603652:-1|gene:ASTEI06078	27.9766	36.5217	4	76	4	1	115	13.257	10.87	783.566	3	117.009	4
ASTEI07102	ASTEI07102-PA#scaffold_00049:431886:435315:-1	27.8882	9.17647	5	16	4	1	850	92.734	5.77	400.953	5	20.7518	5
ASTEI06467	scaffold_00040:1502262:1503488:1|gene:ASTEI06467	27.8621	19.6078	8	24	8	1	408	45.536	8.92	432.205	8	31.5662	8
ASTEI00048	scaffold_00001:636332:645261:1|gene:ASTEI00048	27.8469	5.70362	8	16	8	1	1876	209.663	7.05	237.358	8	20.3472	8
ASTEI09040	ASTEI09040-PA#scaffold_00081:269933:270682:1	27.743	51.5723	5	30	5	1	159	18.203	6.4	741.208	5	49.4984	5
ASTEI05792	ASTEI05792-PA#scaffold_00033:1511633:1514868:1	27.7158	7.3055	6	21	6	1	1054	116.207	9.41	429.529	5	33.0173	6
ASTEI04946	ASTEI04946-PA#scaffold_00026:2007318:2007921:1	27.6399	37.3563	6	24	6	1	174	19.912	8.97	384.379	6	26.1722	6
ASTEI03587	scaffold_00015:2342229:2345186:-1|gene:ASTEI03587	27.6166	7.71574	6	12	6	1	985	102.326	6.89	363.287	6	19.2587	6
ASTEI08131	scaffold_00062:657867:658958:1|gene:ASTEI08131	27.594	25.5814	6	22	6	1	344	39.093	6.3	580.306	6	31.9286	6
ASTEI08160	ASTEI08160-PA#scaffold_00062:924199:926043:-1	27.5922	14.4951	6	15	6	1	614	68.87	7.65	364.482	5	28.4687	6
ASTEI01676	ASTEI01676-PA#scaffold_00006:703995:704385:1	27.5899	60.9524	6	21	6	1	105	12.349	7.4	435.321	5	32.4544	6
ASTEI09451	ASTEI09451-PA#scaffold_00092:581174:582583:1	27.5864	30.3448	5	15	5	1	290	31.224	7.05	198.462	4	27.8225	5
ASTEI03906	ASTEI03906-PA#scaffold_00018:1697916:1704385:1	27.5862	8.85201	5	10	5	1	723	78.644	5.2	217.814	3	27.4084	5
ASTEI02960	ASTEI02960-PA#scaffold_00012:749997:751241:1	27.5679	12.8134	3	10	3	1	359	40.648	5.48	328.034	3	19.2111	3
ASTEI05898	scaffold_00034:1659763:1662243:-1|gene:ASTEI05898	27.5453	12.4658	6	14	6	1	730	80.772	6.14	301.207	6	22.5524	6
ASTEI06809	ASTEI06809-PA#scaffold_00044:849138:850091:1	27.5045	20.5047	6	17	6	1	317	36.553	7.33	358.487	5	25.9358	6
ASTEI01516	ASTEI01516-PA#scaffold_00005:3303815:3304733:1	27.4817	28.2158	6	22	6	1	241	27.05	9.25	510.801	6	27.1265	6
ASTEI10755	ASTEI10755-PA#scaffold_00161:9549:13262:1	27.4812	9.79929	5	12	5	1	847	93.565	6.52	176.04	4	19.9041	5
ASTEI08869	scaffold_00077:133427:137594:-1|gene:ASTEI08869	27.4576	5.88235	6	15	6	1	1258	142.064	7.34	267.606	4	29.9053	6
ASTEI09599	scaffold_00098:24776:26821:-1|gene:ASTEI09599	27.4186	26.1006	7	18	7	1	318	37.384	7.75	365.172	6	28.0786	7
ASTEI10601	ASTEI10601-PA#scaffold_00142:172786:174787:-1	27.3887	15.4891	4	20	4	1	368	41.352	6.76	534.675	3	48.385	4
ASTEI10212	ASTEI10212-PA#scaffold_00118:342137:343349:1	27.3682	20.4334	5	14	5	1	323	37.532	6.87	281.067	4	20.6639	5
ASTEI09918	ASTEI09918-PA#scaffold_00106:364743:365911:1	27.3496	23.1884	8	23	8	1	345	39.148	7.11	417.214	7	29.9894	8
ASTEI06317	scaffold_00039:291608:314309:1|gene:ASTEI06317	27.3481	6.57016	6	16	6	1	898	97.967	4.42	491.635	6	25.487	6
ASTEI06242	scaffold_00038:839030:840805:-1|gene:ASTEI06242	27.3309	17.7665	6	13	6	1	591	65.732	5.58	295.604	4	24.9909	6
ASTEI09123	scaffold_00083:630119:631507:-1|gene:ASTEI09123	27.3265	25.448	6	20	6	1	279	29.952	7.49	315.114	4	31.1575	6
ASTEI05564	scaffold_00031:1939720:1942881:1|gene:ASTEI05564	27.3118	9.78158	10	20	9	1	1053	118.193	7.36	251.527	10	18.2009	9
ASTEI00886	scaffold_00003:3468311:3492251:1|gene:ASTEI00886	27.2606	8.18363	7	25	7	1	1002	110.746	7.01	392.65	7	33.3631	7
ASTEI07514	scaffold_00055:481753:486446:1|gene:ASTEI07514	27.2522	7.09677	5	15	5	1	930	103.67	6.32	266.283	4	20.0496	5
ASTEI07680	ASTEI07680-PA#scaffold_00057:632343:634497:1	27.2436	12.3188	7	30	7	1	690	78.845	7.77	615.302	7	40.6001	7
ASTEI08700	scaffold_00073:855834:857300:1|gene:ASTEI08700	27.2152	17.6201	6	12	6	1	437	47.907	6.77	245.626	4	19.612	6
ASTEI04929	scaffold_00026:1915012:1925032:-1|gene:ASTEI04929	27.2112	8.48168	6	13	6	1	955	106.331	5.52	349.763	5	24.215	6
ASTEI01018	scaffold_00004:229272:233963:1|gene:ASTEI01018	27.1952	6.11321	5	10	5	1	1325	140.21	6.84	301.601	5	16.01	5
ASTEI08170	scaffold_00062:1083838:1085382:1|gene:ASTEI08170	27.1502	19.8492	7	19	7	1	398	46.723	9.5	303.169	6	23.1911	7
ASTEI03370	ASTEI03370-PA#scaffold_00014:1480172:1481425:-1	27.1344	17.2662	5	18	5	1	417	46.235	6.62	354.069	3	33.902	5
ASTEI00219	ASTEI00219-PA#scaffold_00001:3591106:3594176:-1	27.1226	8.04954	7	19	7	1	969	110.2	8.16	266.553	6	27.6475	7
ASTEI08662	ASTEI08662-PA#scaffold_00073:69886:71620:-1	27.1107	19.797	6	17	6	1	394	45.643	8.25	462.968	6	24.1768	6
ASTEI06909	scaffold_00046:2850:4102:-1|gene:ASTEI06909	27.1092	28.4768	5	12	5	1	302	34.626	6.62	245.75	2	21.002	5
ASTEI04031	ASTEI04031-PA#scaffold_00019:2223612:2225103:1	27.1	20.3125	7	24	7	1	448	48.928	7.91	399.539	7	31.1831	7
ASTEI02061	ASTEI02061-PA#scaffold_00008:153405:154859:-1	27.0996	13.0165	5	23	5	1	484	54.541	5.6	384.99	4	32.5123	5
ASTEI06610	ASTEI06610-PA#scaffold_00042:1190606:1211572:1	27.0896	9.47867	5	20	5	1	633	70.052	6.42	263.631	4	29.9218	5
ASTEI04354	ASTEI04354-PA#scaffold_00022:1315528:1316365:-1	27.0764	35.3175	5	11	5	1	252	29.37	4.39	191.4	4	20.4998	5
ASTEI01605	ASTEI01605-PA#scaffold_00005:3989184:3990031:-1	27.0485	38.6047	7	13	7	1	215	24.189	8.48	276.127	6	15.8276	7
ASTEI01419	scaffold_00005:2041091:2042536:1|gene:ASTEI01419	27.0174	18.5031	7	27	7	1	481	54.293	6.9	476.01	6	36.3859	7
ASTEI05257	ASTEI05257-PA#scaffold_00029:1641046:1643193:-1	27.0167	12.1678	6	14	6	1	715	81.498	5.52	234.7	5	21.3903	6
ASTEI10423	ASTEI10423-PA#scaffold_00130:110490:119926:1	27.0035	3.82538	7	14	7	1	2222	247.611	7.06	257.448	7	19.6781	7
ASTEI06613	scaffold_00042:1263124:1263944:1|gene:ASTEI06613	26.9856	32.6693	6	17	5	1	251	29.341	9.42	203.329	5	22.3836	6
ASTEI02060	scaffold_00008:136823:137411:-1|gene:ASTEI02060	26.9825	46.5116	6	20	6	1	129	14.886	4.98	429.246	6	28.0352	6
[truncated: 2,410 more rows]
