# Supplementary material for: Proteome data of Anopheles stephensi ovary using high-resolution mass spectrometry
Source: Data Brief. 2018 Aug 29;20:723–31. doi: 10.1016/j.dib.2018.08.066 (PMC6129740; doi:10.1016/j.dib.2018.08.066)
Supplement: Supplementary file 3 — Supplementary material Supplementary Table S2: List of peptides and their corresponding proteins that were identified in the ovaries of An. stephensi through high-resolution LC-MS/MS analysis. [file mmc3.xls]

## Sheet: Table_S2
Supplementary Table 2: S2
List of total identified peptides
Sequence	Modifications	# Protein Groups	# Proteins	# PSMs	Master Protein Accessions	# Missed Cleavages	Theo. MH+ [Da]	Ions Score Mascot	XCorr Sequest HT
THINIVVIGHVDSGK		2	2	363	ASTEI01359-PA	0	1588.88	93.05	6.20633
VETGVLKPGTVVVFAPVNLTTEVK		1	1	246	ASTEI01359-PA	0	2497.43	91.53	7.53818
SYELPDGQVITIGNER		5	7	231	ASTEI07742-PA	0	1790.89	121.17	4.2894
IGGIGTVPVGR		2	2	226	ASTEI01359-PA	0	1025.61	74.72	3.35112
NNDDEQYVWESSAGGSFTVR		2	2	200	ASTEI11432-PA	0	2260.97	119.69	6.09882
AAVETDGATAATTEAAEVTEK		1	1	182	ASTEI07536-PA	0	2035.97	169.15	5.73389
AGAEYVVESTGVFTTTDK		1	1	176	ASTEI04722-PA	0	1874.9	117.42	5.19765
ELAEDGYSGVEVR		1	1	173	ASTEI08714-PA	0	1423.67	116.04	3.53317
VAPEEHPVLLTEAPLNPK		5	7	167	ASTEI07742-PA	0	1954.06	79.59	6.73348
LPLQDVYK		2	2	166	ASTEI01359-PA	0	975.551	57.05	2.62196
YYVTIIDAPGHR		2	2	158	ASTEI01359-PA	0	1404.73	87.47	4.48581
AAFDDAIAELDTLSEESYK		1	1	153	ASTEI09967-PA	0	2087.97	149.81	6.04627
EVAAFAQFGSDLDAATQQLLNR		1	1	152	ASTEI10101-PA	0	2365.18	151.97	6.79764
TIGGGDDSFNTFFSETGAGK		2	2	151	ASTEI11367-PA	0	2007.89	135.35	5.43453
VFEVSLADLQNEPDAER		1	1	150	ASTEI09336-PA	0	1931.93	123.53	5.09392
ISGLIYEETR		1	2	150	ASTEI11786-PA	0	1180.62	84.75	3.82779
LLSGVTIAQGGVLPNIQAVLLPK		1	2	147	ASTEI05246-PA	0	2301.39	72.91	5.59107
AVFVDLEPTVVDEVR		2	2	138	ASTEI11367-PA	0	1687.89	116.1	4.68406
DNIQGITKPAIR		1	2	136	ASTEI11786-PA	0	1325.75	88.41	4.02207
IHFPLVTYAPVISAEK		2	3	132	ASTEI11367-PA	0	1784.99	94.38	4.9042
AIAELGIYPAVDPLDSTSR		1	1	132	ASTEI11539-PA	0	1988.03	110.17	5.18645
SGDAAIVNLVPSKPLCVESFQEFPPLGR	1xCarbamidomethyl [C16]	2	2	132	ASTEI01359-PA	0	3027.56		6.62289
EHALLAFTLGVK		2	2	130	ASTEI01359-PA	0	1298.75	101.56	4.90265
VFLGGLPPNITETDLR		1	1	130	ASTEI10178-PA	0	1741.95	101.55	4.20489
AGLQFPVGR		3	4	130	ASTEI05246-PA	0	944.531	76.71	3.00306
YALVSALAATGVPALVQSR		1	1	129	ASTEI00185-PA	0	1887.07	89.52	5.30272
FELSGIPPAPR		2	2	128	ASTEI05419-PA	0	1183.65	83.7	3.29998
LLLPGELAK		2	3	128	ASTEI11772-PA	0	953.603	60.38	2.3673
TIPQAVLDQEFAIGDK		1	1	124	ASTEI01393-PA	0	1744.91	114.19	4.23745
VGINYQPPTVVPGGDLAK		2	3	124	ASTEI11367-PA	0	1824.99	42.54	3.2712
TTGIVLDSGDGVSHTVPIYEGYALPHAILR		5	6	120	ASTEI07742-PA	0	3151.64	87.81	7.67982
HTVVDDSQAAYQDAFEISK		1	1	120	ASTEI01617-PA	0	2123.99	133.37	8.04785
FLSQPFQVAEVFTGHAGK		1	1	120	ASTEI11539-PA	0	1963.01	104.52	6.22262
FDGALNVDLTEFQTNLVPYPR		2	3	115	ASTEI11367-PA	0	2409.21	152.7	6.15203
YPDPAIHQHDSIQYDIATGK		1	1	114	ASTEI04628-PA	0	2269.09	79.94	6.8568
TVLIMELINNVAK		2	2	114	ASTEI06097-PA	0	1457.84	91.95	3.74391
GHIIDGLSELPLVVSDDIQK		1	1	114	ASTEI00185-PA	0	2148.15	121.58	6.19689
TPYQEFADFLDK		1	1	114	ASTEI00899-PA	0	1473.69	103.3	4.46119
LVLEVAQHLGENTVR		2	2	112	ASTEI06097-PA	0	1677.93	96.64	5.03033
TVTAMDVVYALK		1	1	112	ASTEI11786-PA	0	1310.7	82	3.49018
VAADFVFGETNASESFLQK		1	1	111	ASTEI03475-PA	0	2060	101.81	5.47419
GVVDSEDIPLNLSR		3	3	110	ASTEI11432-PA	0	1513.79	97.64	3.90822
IGYNPAAVAFVPISGWHGDNMLEPSTK		1	1	110	ASTEI01359-PA	0	2871.41	62.14	7.45271
ITANNFALGYSAGDFVLHTNVNDGR		1	1	109	ASTEI06526-PA	0	2666.3	120.59	8.24493
ILSSVGIEADSTR		1	1	108	ASTEI03304-PA	0	1347.71	116.66	3.58006
IGYNPAAVAFVPISGWHGDNMLEPSTK	1xOxidation [M21]	1	1	108	ASTEI01359-PA	0	2887.41	48.14	6.12788
LITPVVLQR		1	1	108	ASTEI00060-PA	0	1038.67	65.48	2.76433
DAVTYTEHAK		1	2	108	ASTEI11786-PA	0	1134.54	56.18	2.97089
IGLFGGAGVGK		2	2	107	ASTEI06097-PA	0	975.562	65.13	3.29418
FTQAGSEVSALLGR		2	2	106	ASTEI06097-PA	0	1435.75	118.85	4.40734
AYLPVNESFGFTADLR		1	1	106	ASTEI07373-PA	0	1799.9	107.53	5.36045
QVHPDTGISSK		1	1	106	ASTEI024940-PA	0	1168.6	68.13	4.14168
NPPPGTIVDDIITLPER		1	1	104	ASTEI06803-PA	0	1846.99	121.46	4.65793
VYEGIPPPYDK		1	1	104	ASTEI09829-PA	0	1277.64	61.73	2.91842
DFLAGGISAAVSK		1	1	104	ASTEI08607-PA	0	1235.66	96.06	3.25126
YFPTQALNFAFK		2	2	104	ASTEI08607-PA	0	1446.74	78.63	3.47428
AVFPSIVGRPR		6	8	102	ASTEI07742-PA	0	1198.71	67.51	3.21693
KGEQDIPGLTDVDVPR		1	1	101	ASTEI00060-PA	1	1738.9	119.51	5.47888
NLDIERPTYTNLNR		2	3	101	ASTEI11367-PA	0	1718.88	79.5	4.02982
VAPEEHPILLTEAPLNPK		1	1	100	ASTEI10166-PA	0	1968.08	46.34	4.57468
FPGQLNADLR		4	4	98	ASTEI10195-PA	0	1130.6	105.77	3.48093
IWHHTFYNELR		6	8	98	ASTEI07742-PA	0	1515.75	78.14	4.23784
DNYVPDVSALEQDIIEVDPETK		1	1	97	ASTEI10371-PA	0	2489.19	109.42	4.52023
GVQYLNEIKDSVVAGFQWASK		1	1	96	ASTEI07373-PA	1	2339.2	137.3	7.81995
EGLPDLSQYLDKL		1	1	96	ASTEI07373-PA	1	1490.77	69.21	3.31409
DGVFLYFEDNAGVIVNNK		1	1	95	ASTEI07898-PA	0	2013.99	96.2	4.6048
VIDPALYVPRPDDPNSAQEEQNVSK		1	1	95	ASTEI07149-PA	0	2781.37	64.73	4.98401
SGPFGQIFRPDNFVFGQSGAGNNWAK		1	1	95	ASTEI06416-PA	0	2798.34	81.68	8.99832
GPINTNLSAPIHAEAPEFIEMSVEQEILVTGIK		2	2	95	ASTEI06097-PA	0	3547.84	104.72	8.58633
TVTAMDVVYALK	1xOxidation [M5]	1	1	95	ASTEI11786-PA	0	1326.7	87.22	3.37769
IIDVVYNASNNELIR		1	1	94	ASTEI00735-PA	0	1732.92	127.95	4.61456
KPLVIIAEDVDGEALSTLVVNR		1	1	94	ASTEI08224-PA	0	2351.32	123.82	7.16091
TSFFQALSIPTK		1	1	94	ASTEI04359-PA	0	1339.73	81.12	3.88777
TGAIVDVPVGDEILGR		1	1	92	ASTEI10101-PA	0	1610.87	101.31	4.68497
LIGQIVSSITASLR		2	3	92	ASTEI11367-PA	0	1457.87	99.26	3.92987
AASDIAMTDLPPTHPIR	1xOxidation [M7]	1	1	92	ASTEI09967-PA	0	1821.92	115.24	4.99024
GHYTEGAELVDSVLDVVR		1	1	92	ASTEI06416-PA	0	1958.98	125.43	6.04265
LLLQVQAASK		1	1	92	ASTEI08607-PA	0	1070.66	77.61	2.95534
ALLQQIASEGK		1	1	92	ASTEI10101-PA	0	1157.65	75.24	3.34491
VFLENVIR		1	2	91	ASTEI11786-PA	0	989.578	61.86	2.63514
VTDGALVVVDCVSGVCVQTETVLR	2xCarbamidomethyl [C11; C16]	1	1	90	ASTEI07373-PA	0	2576.31		5.03452
IINEPTAAAIAYGLDK		3	4	88	ASTEI05419-PA	0	1659.9	107.99	5.01023
VALVYGQMNEPPGAR		2	2	88	ASTEI06097-PA	0	1601.81	117.47	4.19693
VVDALGNAIDGKGEIK		1	1	86	ASTEI10101-PA	1	1598.87	102.32	5.48149
INVYYNEASGGK		1	1	86	ASTEI06416-PA	0	1314.63	81.07	3.38713
EEYDESGPGIVHR		1	1	86	ASTEI07267-PA	0	1487.68	96.84	3.98948
SLTNDWEDHLAVK		2	2	86	ASTEI11432-PA	0	1527.74	93.8	4.41637
VGGSSEVEVNEK		1	1	86	ASTEI08224-PA	0	1233.6	89.24	3.67773
HLQLAIR		3	4	86	ASTEI05246-PA	0	850.526	43.41	2.66619
AIPGSTVFYPADAVSTER		1	1	85	ASTEI05662-PA	0	1880.94	92.75	4.18879
LEEAEGGAEGQLEINR		1	1	85	ASTEI05916-PA	0	1714.82	124.72	5.08394
GYSFTTTAER		5	7	85	ASTEI07742-PA	0	1132.53	57.28	2.89514
TLEEEDEEAFKR		1	1	84	ASTEI10247-PA	1	1495.69	98.59	4.31754
HQGVMVGMGQK	1xOxidation [M]	6	7	84	ASTEI07742-PA	0	1187.57	78.38	4.14656
AVLPPNWK		1	1	84	ASTEI06358-PA	0	924.53	39.62	1.94488
LVQDVANNTNEEAGDGTTTATVLAR		1	1	83	ASTEI08224-PA	0	2560.25	155.48	5.41858
VLSIGDGIAR		1	1	83	ASTEI10101-PA	0	1000.58	62.2	2.76977
AASDIAMTDLPPTHPIR		1	1	82	ASTEI09967-PA	0	1805.92	112.25	5.03545
EITALAPSTIK		3	3	82	ASTEI10166-PA	0	1143.66	55.57	2.96655
GSITSVQAIYVPADDLTDPAPATTFAHLDATTVLSR		2	2	81	ASTEI06097-PA	0	3714.89	53.29	5.04161
DGCLNYIEENDEVLVAGFGR	1xCarbamidomethyl [C3]	1	1	80	ASTEI05439-PA	0	2270.04		6.02488
EAYPGDVFYLHSR		1	1	80	ASTEI10101-PA	0	1553.74	86.24	3.38438
LAGADIETYLLEK		1	1	80	ASTEI08311-PA	0	1435.77	99.82	4.75944
VALVYGQMNEPPGAR	1xOxidation [M8]	2	2	80	ASTEI06097-PA	0	1617.81	100.23	3.42263
TTPSYVAFTDTER		1	1	80	ASTEI05419-PA	0	1487.7	82.02	3.49539
STTTGHLIYK		2	2	80	ASTEI01359-PA	0	1120.6	68.09	3.41747
LNPYAAVTTR		1	1	80	ASTEI00185-PA	0	1105.6	66.12	2.86482
VAFVIR		2	2	80	ASTEI01907-PA	0	704.445	52.61	2.04097
ADLVNNLGTIAK		2	2	79	ASTEI11432-PA	0	1228.69	91.55	3.55073
DFGDVNAFGNVDPTGEYVVSTR		1	1	78	ASTEI02221-PA	0	2359.08	166.36	5.44946
STAGDTHLGGEDFDNR		2	2	78	ASTEI05419-PA	0	1691.73	105.12	5.59376
LPPTFLDAAK		1	1	78	ASTEI01730-PA	0	1072.6	73.72	2.82836
TYAFLTPDLWK		1	2	78	ASTEI00899-PA	0	1354.7	76.08	3.28858
TNIIPIIEDAR		1	1	78	ASTEI06775-PA	0	1254.71	82.85	3.20792
AMSIMNSFVNDIFER	1xOxidation [M]	1	1	77	ASTEI024940-PA	0	1789.82	113.83	4.76265
DLYANTVLSGGTTMYPGIADR		2	3	76	ASTEI07742-PA	0	2215.07	118.5	5.61722
SGPPSVLVDMFGISAR		1	1	76	ASTEI05662-PA	0	1632.84	100.5	5.01837
AGAIAPLEVVIPAQNTGLGPEK		1	1	76	ASTEI04359-PA	0	2145.19	99.37	5.23738
KGSITSVQAIYVPADDLTDPAPATTFAHLDATTVLSR		2	2	76	ASTEI06097-PA	1	3842.98	84.44	6.91362
SPHDVIEDISSGAIEVPSE		1	1	76	ASTEI10778-PA	0	1980.94	102.54	4.67237
VSNFLWPFK		1	1	76	ASTEI01907-PA	0	1137.61	69.11	3.26874
AVDSLVPIGR		1	1	76	ASTEI10101-PA	0	1026.59	65.92	3.13095
VITVGFFR		1	1	76	ASTEI01321-PA	0	938.546	65.82	2.39997
ASIHDIVLVGGSTR		2	2	75	ASTEI05419-PA	0	1424.79	73.97	3.84535
TGAYSIPVLEQVDPTKDYIQALIIVPTR		1	1	75	ASTEI07149-PA	1	3100.69	104.59	5.62953
VQEDDTLDPETQFLIGR		1	1	74	ASTEI10180-PA	0	1975.96	143.62	5.04967
TVTNAVITVPAYFNDSQR		1	1	74	ASTEI05419-PA	0	1996.01	105.29	4.67076
AVQQQLIDDHFLFK		1	1	74	ASTEI02221-PA	0	1701.9	63.39	4.41835
IPITDNFVIER		1	1	74	ASTEI01907-PA	0	1316.72	103.42	3.32639
VVISLGDFLK		1	1	74	ASTEI06551-PA	0	1090.65	71.87	2.77948
VVDLLAPYAK		2	2	74	ASTEI06097-PA	0	1088.64	78.84	3.23724
LPVVANFIEQYAPGLPK		1	1	72	ASTEI06516-PA	0	1856.03	92.38	5.30931
NFAQTIGIAVDPR		1	1	72	ASTEI00128-PA	0	1401.75	94.62	3.67266
FKVPEPLVEAK		1	1	72	ASTEI08714-PA	1	1256.72	49	4.03932
TIAECLADELINAAK	1xCarbamidomethyl [C5]	1	1	72	ASTEI02958-PA	0	1631.83		4.70123
LVPLEETIK		1	1	72	ASTEI11539-PA	0	1041.62	50.16	2.37648
ILDVLK		2	2	72	ASTEI04628-PA	0	700.46	49.74	1.78082
MDSTEPPYNEAR		1	1	71	ASTEI01359-PA	0	1409.6	98.18	3.53878
KQQQQQQQPQQQSGATTGAAPAAAAAPQSQQAAK		1	1	71	ASTEI07534-PA	1	3431.7	106.17	7.74467
AHGGYSVFAGVGER		2	2	71	ASTEI06097-PA	0	1406.68	82.81	4.32276
MLVGLVDTVFADVAQPDQAR		1	1	70	ASTEI06775-PA	0	2145.1	149	5.92776
LITPSVVSER		1	1	70	ASTEI04889-PA	0	1100.63	69.8	2.88609
IPVGAETLGR		2	2	70	ASTEI06097-PA	0	1012.58	65.43	2.80282
TESSDVEVPDLVDAPGYLDPFSR		1	1	69	ASTEI10180-PA	0	2508.18	89.23	4.50577
IINVIGEPIDER		2	2	69	ASTEI06097-PA	0	1367.75	81.2	3.8851
TALAIDTIINQK		1	1	68	ASTEI10101-PA	0	1300.75	87.02	3.89514
AVVAQFDAGELITQR		1	1	68	ASTEI09998-PA	0	1617.86	111	4.69557
IYTFDQLALISPTGR		1	1	68	ASTEI01482-PA	0	1694.91	116.69	4.70047
VALTGLTVAEYFR		2	2	68	ASTEI06097-PA	0	1439.79	116.36	4.24964
AQAAAAAAAAAVKPSA		1	1	68	ASTEI04387-PA	0	1339.73	82.96	5.69272
IINEPTAAAIAYGLDKK		3	3	68	ASTEI05419-PA	1	1787.99	102.81	6.8297
YAHYTEATPIAGR		1	1	68	ASTEI09193-PA	0	1449.71	77.7	4.30037
DLNSENIVESIVSEGLVTVR		1	1	67	ASTEI02254-PA	0	2173.13	149.09	6.09147
IAQNYVIATDTR		1	1	67	ASTEI08713-PA	0	1364.72	131.2	4.4009
FESDPTLLIPATLAVSSEEDVR		1	1	66	ASTEI10045-PA	0	2389.21	102.2	5.69598
DVLSVAFSVDNR		1	1	66	ASTEI11137-PA	0	1321.67	100.14	3.13623
GTIEIINDVPILKPGDK		1	1	66	ASTEI04359-PA	0	1822.03	94.4	5.18212
TNSTTTTTTTTSHLNLEELTAEVNAATLLAAR		1	1	66	ASTEI03561-PA	0	3346.7	118.83	6.85231
LKDEVPVTGIIDQVVTYVER		1	1	66	ASTEI08147-PA	1	2273.24	120.44	6.92429
AAEPAAELPDAADELIAAEPK		1	1	66	ASTEI03475-PA	0	2092.04	101.86	5.34963
FGFAPGTVELYAEK		1	1	66	ASTEI08714-PA	0	1528.77	94.82	3.97525
GVILYGPPGTGK		3	3	66	ASTEI00005-PA	0	1158.65	55.6	3.16555
NSEVEVENVAAAEEK		1	1	65	ASTEI07734-PA	0	1617.76	89.09	4.07437
FASTSTAAAPAASAAAPAAK		1	1	65	ASTEI04359-PA	0	1732.89	100.6	5.26848
LKPQEQITLEPYER		1	1	65	ASTEI06775-PA	0	1743.93	86.8	5.33977
GHLENNQSLEK		1	1	65	ASTEI04359-PA	0	1268.62	71.69	4.58047
VLAESGHDYESLR		1	1	64	ASTEI01321-PA	0	1475.71	92.03	4.2097
GKPGGGGAVAGGGPAGNDK		1	1	64	ASTEI10689-PA	0	1523.76	133.04	6.15814
LSEASAAADESER		1	1	64	ASTEI00121-PA	0	1335.6	107.63	4.28318
AMSIMNSFVNDIFER	2xOxidation [M2; M5]	1	1	64	ASTEI024940-PA	0	1805.82	106.21	4.05856
EGVEAVINEIAELK		1	1	64	ASTEI01321-PA	0	1513.81	75.6	4.08623
SVVSYQVADIPIFSLK		1	1	64	ASTEI01730-PA	0	1765.97	89.85	4.00231
VVQLLDEYPR		1	1	64	ASTEI04359-PA	0	1231.67	73.58	3.25413
VLITTDLLAR		1	1	64	ASTEI06551-PA	0	1114.68	77.62	2.96038
AGFAGDDAPR		6	8	64	ASTEI07742-PA	0	976.448	80.17	2.53723
VQVIIATPGR		1	1	64	ASTEI07149-PA	0	1053.64	65.5	2.92464
DYDALDIANK		1	1	64	ASTEI10403-PA	0	1137.54	59.29	3.04003
VLILLAGR		1	1	64	ASTEI08713-PA	0	854.582	60.78	2.28416
IDPAVEEQFNSGR		1	1	63	ASTEI00735-PA	0	1461.7	86.92	3.98119
LCYVALDFEQEMATAAASTSLEK	1xCarbamidomethyl [C2]	2	3	63	ASTEI10166-PA	0	2548.19		6.0428
AVALPAIFK		1	1	63	ASTEI00185-PA	0	929.582	52.69	2.26786
VWLDPNEINEIGNTNSR		1	1	62	ASTEI04933-PA	0	1970.96	109.17	4.50759
IAEPYITYGYPTLK		1	1	62	ASTEI01907-PA	0	1628.86	75.49	4.06556
AMSIMNSFVNDIFER		1	1	62	ASTEI024940-PA	0	1773.83	109.1	4.90608
NTEALAELVLPHDEPVLEYLR		1	1	62	ASTEI10180-PA	0	2421.27	87.53	5.63872
QAADMILLDDNFASIVTGVEEGR		1	1	62	ASTEI00450-PA	0	2464.2	147.43	6.05584
AGIQLSDTFVK		1	1	62	ASTEI04722-PA	0	1178.64	92.34	3.47289
TDGVHIINLGR		1	1	62	ASTEI09193-PA	0	1194.66	81.24	3.70594
HALIIYDDLSK		1	1	62	ASTEI10101-PA	0	1287.69	77.86	4.6275
IPPPINQFTQTVDKPTAQQVMK	1xOxidation [M21]	1	1	61	ASTEI06346-PA	0	2497.31	38.89	3.95284
SVTETGVELSNEER		1	1	61	ASTEI01617-PA	0	1549.73	120.77	4.41236
SLITSIGSGVGSGGGAAPAAAAAGAGAAPAAAEK		1	1	61	ASTEI01713-PA	0	2737.41	120.14	4.95629
YLAEFATGGDRK		1	1	61	ASTEI09967-PA	1	1327.66	102.88	4.36652
DAGTISGLNVLR		1	1	61	ASTEI05419-PA	0	1215.67	77.64	3.70077
LLGSGMPPK		1	1	61	ASTEI08588-PA	0	899.502	75.11	2.64643
DHASIQINIVDVDPETGR		1	1	60	ASTEI07366-PA	0	1978.98	112.81	5.37312
EAIIAMSDAIQAAAR		1	1	60	ASTEI03561-PA	0	1530.79	85.75	4.30363
KPLPDNVSVVEPK		1	1	60	ASTEI08714-PA	0	1421.8	82.27	4.82941
FADTTEALSAATAAVEGK		1	1	60	ASTEI00563-PA	0	1752.87	141.31	5.04008
FTPGAFTNQVQTAFR		1	1	60	ASTEI09193-PA	0	1684.84	93.12	4.38477
VLIDGPTSGVPR		1	1	60	ASTEI06323-PA	0	1210.68	103.89	3.46013
ADGAAVEVDGAEHTTPEKK		1	1	60	ASTEI07536-PA	1	1924.92	84.49	5.86006
GTGGALVLVFYDEVK		1	1	60	ASTEI08607-PA	0	1567.84	76.13	4.4919
IVALNAHNFLK		1	1	60	ASTEI06775-PA	0	1239.72	59.13	4.63715
LQLWDTAGQER		10	12	60	ASTEI01149-PA	0	1316.66	74.42	3.06719
VIDPFTVKPLDR		1	1	60	ASTEI05662-PA	0	1399.79	74.76	3.94523
AELACVYSALILVDDDVAVTDEK	1xCarbamidomethyl [C5]	1	1	59	ASTEI01713-PA	0	2509.24		4.87733
NLADEVKDLLDQIGEGGR		1	1	59	ASTEI08310-PA	1	1941.99	131.04	5.81974
HGAAPPPPNRPMNR	1xOxidation [M12]	1	1	59	ASTEI03327-PA	0	1527.76	44.15	2.82268
LGEEFDEETVDGR		1	1	58	ASTEI11274-PA	0	1495.65	127.82	4.09383
GAVDGGLNIPHSVK		1	1	58	ASTEI10247-PA	0	1363.73	87.81	5.77945
FVTAQALPLIVDFSHETAQK		1	1	58	ASTEI02302-PA	0	2215.18	83.5	5.5137
TVTWDPDNKPEGYPR		1	1	58	ASTEI10689-PA	0	1774.84	88.24	4.21366
NSPAIIFIDEIDAIAPK		1	1	58	ASTEI02223-PA	0	1826.99	90.83	5.27183
IKPLEIDGLSADSLR		1	1	58	ASTEI04338-PA	0	1626.91	84.84	5.06738
LPAAGVGDMFVATVK		1	1	58	ASTEI07898-PA	0	1475.79	95.55	5.22446
LYGHSHFISDVVLSSDGNYALSGSWDK		1	1	58	ASTEI11137-PA	0	2954.4	89.07	5.84961
DLSSDQLDEILR		1	1	58	ASTEI00450-PA	0	1403.7	108.38	3.8941
ALTVPELTQQMFDAK		3	3	58	ASTEI07122-PA	0	1691.87	84.35	3.2881
IPASILAEFYPR		1	1	58	ASTEI00470-PA	0	1376.76	83.84	4.22708
LATTTTSQTVTDPDANTK		1	1	58	ASTEI03561-PA	0	1864.91	118.78	4.99202
NSSYFVEWIPNNVK		3	3	58	ASTEI07122-PA	0	1696.83	56.25	3.85146
HSQFIGYPIK		2	2	58	ASTEI11432-PA	0	1189.64	60.27	4.0875
ESLPLVIFLR		1	1	58	ASTEI04628-PA	0	1186.72	65.09	2.81207
NSAATEYDLTDK		1	1	58	ASTEI04387-PA	0	1327.6	83.08	4.14624
LIGGLAVR		1	1	58	ASTEI08714-PA	0	798.52	60.34	2.14505
STELLIR		2	4	58	ASTEI02499-PA	0	831.493	62.17	2.4926
IIDLHSPSEIVK		1	1	57	ASTEI05334-PA	0	1350.76	72.52	4.39642
LMGHPTMPDK	2xOxidation [M2; M7]	1	1	57	ASTEI10473-PA	0	1158.53	53.96	2.98985
VNNQSQIGLGYQQK		1	1	56	ASTEI06526-PA	0	1576.81	88.24	4.91141
VTTGNFGPAAQVFYETADEAK		1	1	56	ASTEI04137-PA	0	2216.05	125.03	5.25485
AVLVDLEPGTMDSVR	1xOxidation [M11]	2	2	56	ASTEI10195-PA	0	1617.82	72.02	3.303
IFVPSTIGAFGPDSPR		1	1	56	ASTEI05132-PA	0	1660.87	123.86	4.50033
GQLLGHSGWVTQIATNPK		1	1	56	ASTEI11137-PA	0	1907.01	129	8.2809
NIQADEMVEFSSGLK	1xOxidation [M7]	1	1	56	ASTEI10101-PA	0	1683.79	91.62	3.79959
ITIPQYGLELYPGYVTSIR		1	1	56	ASTEI06803-PA	0	2183.17	86.76	4.85333
SDLLAAVNAVTAGDVQAAAR		1	1	56	ASTEI02887-PA	0	1913.01	110.85	5.73743
LWDLAAGQSTR		1	1	56	ASTEI11137-PA	0	1217.63	71.97	3.0541
GFKDQIQDVFR		1	1	56	ASTEI06551-PA	1	1352.7	74.02	3.65537
AMVGIVAGGGR		1	1	56	ASTEI08489-PA	0	987.54	86.09	3.28394
LVNHFAQEFK		1	1	56	ASTEI05419-PA	0	1232.64	61.77	4.1726
LVPVGYGIHK		1	1	56	ASTEI05355-PA	0	1082.64	52.09	2.84028
TFEIPSDDHK		1	1	56	ASTEI00060-PA	0	1188.55	49.94	3.23212
IPDWFLNR		1	1	56	ASTEI06736-PA	0	1060.56	58.27	2.60785
YVAAYLLAVLGGNAAPSNSDIEK		1	1	55	ASTEI03304-PA	0	2336.21	81.94	5.91915
IAPLEADKPQEQQTER		1	1	55	ASTEI06076-PA	0	1852.94	91.93	4.68641
YTIQEDGHSDWVSCVR	1xCarbamidomethyl [C14]	1	1	55	ASTEI11137-PA	0	1951.86		5.25037
ADIAEDLIADGYLIADK		1	1	55	ASTEI02254-PA	0	1805.92	108.23	5.30249
IIAPPER		5	7	55	ASTEI07742-PA	0	795.472	64.93	2.07655
TQGPVIGPYIFDGTLLFLYNK		1	1	54	ASTEI06803-PA	0	2356.26	82.2	5.73063
LDVSPVSDIIGVQSADTFVR		1	1	54	ASTEI07395-PA	0	2118.11	129.15	5.35486
AIAQSGTAFNEWVWQR		1	1	54	ASTEI10045-PA	0	1863.91	129.97	4.90871
VLNSYWVAQDAAHK		1	1	54	ASTEI09035-PA	0	1601.81	92.19	4.49329
AVGLKPDIPEDLYFLIK		1	1	54	ASTEI06358-PA	0	1931.09	56.78	4.85264
ISILGLNNFAPGK		1	1	54	ASTEI10416-PA	0	1343.77	92.6	4.01191
LPVVPESWLK		1	1	54	ASTEI01907-PA	0	1167.68	69.21	3.08342
AFLWDLNDGK		1	1	54	ASTEI11137-PA	0	1178.58	65.26	2.73803
IVHTSSAVDDK		1	1	54	ASTEI02679-PA	0	1171.6	82.16	4.17484
SHGVNQLKPYR		1	1	54	ASTEI09035-PA	0	1298.7	87.6	4.55005
TAVCDIPPR	1xCarbamidomethyl [C4]	2	2	54	ASTEI06416-PA	0	1028.52		2.63539
LIDHIK		3	4	54	ASTEI05583-PA	0	738.451	25.3	1.61806
ELAPTDPDWFYVR		1	1	53	ASTEI09012-PA	0	1608.77	90.71	3.31157
SITTVLGDNLNTFPGYVATELHAR		1	1	53	ASTEI10045-PA	0	2589.33	115.85	5.55435
LDTLYAGCTDVTGEEYLVEAVDDGPAAFR	1xCarbamidomethyl [C8]	1	1	53	ASTEI10247-PA	0	3147.45		4.67026
DLYANTVMSGGTTMYPGIADR		1	1	53	ASTEI07267-PA	0	2233.03	133.87	5.31097
DFGEETPALDVIK		1	1	53	ASTEI05576-PA	0	1433.72	79.11	3.39666
IEDLTQQAHVAAAEK		1	1	52	ASTEI08624-PA	0	1623.83	124.63	6.38288
LVDDDVQNQLLVADAK		1	1	52	ASTEI00563-PA	0	1755.91	139.4	5.13471
VLIAAQYSGVPVK		1	1	52	ASTEI03475-PA	0	1344.79	104.18	3.94832
GFGFVTFADPENVER		1	1	52	ASTEI10178-PA	0	1684.8	88.33	4.15393
AAVAGVGVDHQLLVGFAQSLALESGAGSENK		1	1	52	ASTEI02887-PA	0	2995.55	90.7	5.48655
APENLDEIDLEQVQNQNIVK		1	1	52	ASTEI03561-PA	0	2309.16	113.23	6.86526
IGGVGDDVFAEGLHFR		1	1	52	ASTEI04705-PA	0	1688.84	129.42	5.73278
SPFVPYGPEAATKPVLIEESQELK		1	1	52	ASTEI00404-PA	0	2629.38	80	5.62352
EGADAPATATSTSSASRPLTEEDREK		1	1	52	ASTEI01321-PA	1	2677.25	41.39	5.49231
SDPSAWLAPDALEQLYQGFIK		1	1	52	ASTEI01631-PA	0	2349.18	86.78	5.36685
VTLEPITEAQKK		1	1	52	ASTEI00128-PA	1	1356.77	68.25	4.22484
FSAFQALHQAR		1	1	52	ASTEI00128-PA	0	1275.66	70.02	3.86936
KEELTLEGIR		1	1	52	ASTEI06551-PA	1	1187.66	84.06	3.68509
GAAQNIIPAATGAAK		1	1	52	ASTEI04722-PA	0	1353.75	67.49	3.95746
TIAMDGTEGLVR		2	2	52	ASTEI06097-PA	0	1262.64	92.88	2.97483
LIAHSGSLVNLAK		1	1	52	ASTEI00563-PA	0	1322.78	61.17	4.6981
NLLSVAYK		2	2	52	ASTEI09967-PA	0	907.525	65.3	2.46718
YRPGTVALR		2	6	52	ASTEI02499-PA	0	1032.59	44.97	2.89699
DLTDYLMK		6	8	52	ASTEI07742-PA	0	998.486	52.05	1.96239
TKPDVAEVETPDILNAGEFR		1	1	51	ASTEI03744-PA	0	2201.11	115.84	8.48826
IGITSPILLVPELCR	1xCarbamidomethyl [C14]	1	1	51	ASTEI06803-PA	0	1680.97		4.71606
TIAMDGTEGLVR	1xOxidation [M4]	2	2	51	ASTEI06097-PA	0	1278.64	86	2.79518
VCTLSITDAGDSDIIR	1xCarbamidomethyl [C2]	1	1	50	ASTEI00859-PA	0	1735.85		4.49736
TSGNYASVIAHNPDTKR		1	1	50	ASTEI08489-PA	1	1830.91	125.51	6.38542
VPWFQYPIIYDIR		1	1	50	ASTEI04705-PA	0	1709.9	77.29	3.91732
AFFEASSTTDRPTAIIAK		1	1	50	ASTEI05662-PA	0	1926	103.59	6.05798
TIAVVIGTITNDVR		1	1	50	ASTEI01482-PA	0	1471.85	88.21	4.36054
EELPVIVDAFDNTIR		1	1	50	ASTEI07419-PA	0	1730.9	90.19	4.06032
TIGVQWDLLSAR		1	1	50	ASTEI03561-PA	0	1358.74	94.51	3.54447
ELTSVLISDLYGR		1	1	50	ASTEI06289-PA	0	1465.79	106.68	3.91568
LGLKPVQGVNR		1	1	50	ASTEI08624-PA	0	1180.72	84.15	3.54168
ADLSVFDALGK		1	1	50	ASTEI05355-PA	0	1135.6	72.17	3.84192
DISDASVYSSYVLPK		1	1	50	ASTEI06078-PA	0	1643.82	74.25	3.72472
GAEISAILEER		1	1	50	ASTEI10101-PA	0	1187.63	91.48	3.30357
VDFEPTVEDTR		1	1	50	ASTEI06803-PA	0	1307.61	96.21	3.44344
DSYVGDEAQSK		5	6	50	ASTEI07742-PA	0	1198.52	63.14	3.00433
MDSTEPPYNEAR	1xOxidation [M1]	1	1	50	ASTEI01359-PA	0	1425.6	86.58	3.47132
TDFFLISQTVR		1	1	50	ASTEI06803-PA	0	1326.71	72.46	3.71467
DSTLIMQLLR		2	2	50	ASTEI09967-PA	0	1189.66	70.33	2.98512
VLQLFR		1	1	50	ASTEI01907-PA	0	775.482	52.61	1.85789
KLNTETFGVGSTR		1	1	49	ASTEI02597-PA	1	1409.74	101.97	4.5063
EQGIGAFWR		1	1	49	ASTEI08607-PA	0	1063.53	75.47	2.61242
VLYSHLDDPANQDIQR		1	1	48	ASTEI10416-PA	0	1883.92	99.42	5.9819
VVDALGNAIDGK		1	1	48	ASTEI10101-PA	0	1171.63	95.43	3.68092
FDKTDLSINTNPLPHGK		1	1	48	ASTEI01321-PA	1	1896.98	104.77	5.95742
TSGNYASVIAHNPDTK		1	1	48	ASTEI08489-PA	0	1674.81	120.91	5.84755
DNFSQTGNFGFGIQEHIDLGIK		1	1	48	ASTEI05673-PA	0	2437.18	67.18	4.39452
LHFFMPGFAPLTSR	1xOxidation [M5]	2	2	48	ASTEI07122-PA	0	1636.83	83.49	4.90315
LQDTIIEEEPEWVVGGPTSR		1	1	48	ASTEI10733-PA	0	2255.12	118.99	5.46587
LDGDAVPSGPEADWGQALHR		1	1	48	ASTEI06803-PA	0	2090.99	101.45	6.5294
NAGPIALAPPSPQK		1	1	48	ASTEI05662-PA	0	1360.76	80.4	4.00221
IPPPINQFTQTVDKPTAQQVMK		1	1	48	ASTEI06346-PA	0	2481.32	88.8	6.06069
FGQPEIALGTIPGAGGTQR		1	1	48	ASTEI09239-PA	0	1869.98	76.45	4.59736
VLEQLTNQTPVYSK		1	1	48	ASTEI05673-PA	0	1619.86	84.36	4.3393
ILAVNSGYDAQDTIVR		1	1	48	ASTEI11087-PA	0	1734.9	138.48	4.40663
GSLAEALTPLVLATQEQLK		1	1	48	ASTEI07395-PA	0	1982.12	63.91	5.29363
TNSGVEFSTSGHSNQDTGK		1	1	48	ASTEI06526-PA	0	1952.86	155.86	6.29128
IVGSKPLYVALAQR		1	1	48	ASTEI05590-PA	0	1514.91	99.23	4.62425
LEEAGGATSAQIELNK		1	1	48	ASTEI08310-PA	0	1630.83	124.24	4.99401
VSSTLSGLEGELK		1	1	48	ASTEI02221-PA	0	1319.71	108.28	3.94635
LFVLDEADEMLSR		1	1	48	ASTEI06551-PA	0	1537.76	101.71	3.89583
NIQADEMVEFSSGLK		1	1	48	ASTEI10101-PA	0	1667.79	95.02	4.29101
IKAPENLDEIDLEQVQNQNIVK		1	1	48	ASTEI03561-PA	1	2550.34	99.75	9.2944
IPSAVGYQPTLATDMGSMQER	1xOxidation [M]	2	2	48	ASTEI06097-PA	0	2268.06	95.59	4.82122
SGFSLISDYINPSVVAQALPAFNR		1	1	48	ASTEI07419-PA	0	2566.33	134.73	5.13955
ISSFPTIYLYR		1	1	48	ASTEI02302-PA	0	1359.73	74.51	3.47513
IVQAEGEAEAAK		1	1	48	ASTEI04705-PA	0	1215.62	88.49	3.36596
TVLIMELINNVAK	1xOxidation [M5]	2	2	48	ASTEI06097-PA	0	1473.83	72.07	3.34021
VAIYEYLFK		1	1	48	ASTEI07007-PA	0	1145.62	50.7	2.83966
HALGVIVNK		1	1	48	ASTEI06045-PA	0	950.578	57.41	3.70729
VWQVSVSAR		1	1	48	ASTEI11137-PA	0	1031.56	52.91	2.97113
TWFNQPAR		1	1	48	ASTEI00128-PA	0	1019.51	50.22	2.40003
LATFFK		1	1	48	ASTEI06813-PA	0	726.418	49.4	1.83408
LLIVTDPLTDHQPVTEASYVNIPVIAFCNTDSPVK	1xCarbamidomethyl [C28]	1	1	47	ASTEI09193-PA	0	3866.99		6.28287
SLQDIIAILGMDELSEEDKLTVAR		1	1	47	ASTEI11539-PA	1	2659.39	98.79	6.26427
LELAQYR		1	1	47	ASTEI10101-PA	0	892.489	55.18	2.23187
KLPFQR		2	4	47	ASTEI02499-PA	1	788.478	41.23	1.91679
YEDIPVEATGDDVPAHINTFDDIELTEIIDNNIK		1	1	46	ASTEI03327-PA	0	3828.83	35.42	4.35171
DPQGTVDADLAVEQAK		1	1	46	ASTEI08658-PA	0	1656.81	123.26	5.66257
NQVTGEWAGVPDVAR		1	1	46	ASTEI10416-PA	0	1598.79	102.77	4.1752
TVAFVSTFATFFTR		1	1	46	ASTEI05662-PA	0	1594.83	89.09	4.34461
EAVNASYEVSLNEGLR		1	1	46	ASTEI09239-PA	0	1750.86	110.56	4.73618
AVVQVFEGTSGIDAK		1	1	46	ASTEI00470-PA	0	1520.8	95.11	3.80783
FLADHSYVEGYTPSK		1	1	46	ASTEI05355-PA	0	1713.81	95.48	5.9176
WNTDNTLTSEVSVENQLVK		1	1	46	ASTEI06526-PA	0	2177.07	115.28	4.66579
FTEDSLTFSGVGKPEGK		1	1	46	ASTEI05659-PA	0	1798.89	120.53	5.64334
FNAATGNLLTLLAENGR		1	1	46	ASTEI04353-PA	0	1774.94	123.04	5.45781
FDLASLMELHGDGGGK		1	1	46	ASTEI09336-PA	0	1646.78	101.45	5.72163
GWAPTFFGYSAQGAFK		2	2	46	ASTEI04365-PA	0	1734.83	95.43	4.5449
VVPPILTELGK		1	1	46	ASTEI06118-PA	0	1165.72	76.11	2.30361
LAAAVLGGVDK		1	1	46	ASTEI06775-PA	0	1013.6	95.59	3.60695
YSVPDVSLDSK		1	1	46	ASTEI08573-PA	0	1209.6	82.16	3.43867
ILFRPVPDQLPK		1	1	46	ASTEI09998-PA	0	1422.85	45.79	4.32315
VYVNSDVHFSK		1	1	46	ASTEI11111-PA	0	1294.64	62.62	3.45213
GVTQYYAFVQER		1	1	46	ASTEI07149-PA	0	1460.72	91.69	3.80083
AAVEEGIVPGGGTALIR		1	1	46	ASTEI08224-PA	0	1609.89	81.77	4.6141
ALTVPELTQQMFDAK	1xOxidation [M11]	3	3	46	ASTEI07122-PA	0	1707.86	63.97	2.49808
AANLLAETPEFK		1	1	46	ASTEI03561-PA	0	1303.69	68.47	3.77143
YAIPIILAGR		1	1	46	ASTEI10473-PA	0	1086.67	71.91	2.66609
DVNAAIATIK		2	3	46	ASTEI11367-PA	0	1015.58	80.04	2.84578
LWGENFFNSK		1	1	46	ASTEI07373-PA	0	1241.59	61.06	2.78053
VIAYFATIGASGK		1	1	46	ASTEI08311-PA	0	1297.72	66.33	3.46768
KIPLFPDAEK		1	1	46	ASTEI03561-PA	1	1157.66	56.95	2.77635
VHIGQPIMSVR	1xOxidation [M8]	2	2	46	ASTEI01139-PA	0	1252.68	49.87	3.45877
IPIAVLK		1	1	46	ASTEI10689-PA	0	753.523	51.97	2.23109
YNRPVLNTVTPK		1	1	45	ASTEI09829-PA	0	1401.78	56.18	4.64882
LCYVALDFEQEMATAASSSSLEK	1xCarbamidomethyl [C2]	1	1	45	ASTEI07742-PA	0	2550.17		5.43823
GFTLAELK		1	1	45	ASTEI00128-PA	0	878.498	37.09	2.06827
LIDEIVQISAFTPDK		1	1	44	ASTEI01321-PA	0	1688.91	108.77	4.85407
VLGQDNAVVQFK		2	2	44	ASTEI03101-PA	0	1317.72	101.92	3.78137
LVLEQVVTTIASVADTTEK		1	1	44	ASTEI00898-PA	0	2017.11	104.03	5.51898
HGYIGEFEIVDDHR		1	2	44	ASTEI09827-PA	0	1686.79	114.84	5.62468
KYDAFLASESLIK		1	1	44	ASTEI04204-PA	1	1484.8	100.61	6.10467
LGANSLLDLVVFGR		1	1	44	ASTEI09457-PA	0	1473.84	120.69	4.82631
TMSTESFFNFFSPPR	1xOxidation [M2]	1	1	44	ASTEI10180-PA	0	1810.81	112.86	4.06898
KGSLEDQVVQTNPVLEAFGNAK		1	1	44	ASTEI08311-PA	1	2344.21	116.34	8.02721
GAYEEGQEQLEAVR		1	1	44	ASTEI08310-PA	0	1578.74	96.84	4.20634
FGLDATAVGDEGGFAPNILENK		1	1	44	ASTEI01631-PA	0	2235.09	97.6	5.67908
GIDVQQVSLVINYDLPTLR		1	1	44	ASTEI06551-PA	0	2143.18	135.25	5.24817
KTVTAMDVVYALK	1xOxidation [M6]	1	1	44	ASTEI11786-PA	1	1454.79	92.55	4.94433
GAGVAAAADANPQAATTVR		1	1	44	ASTEI06803-PA	0	1711.87	116.37	6.78692
EFELIDFFLNR		1	3	44	ASTEI00899-PA	0	1442.73	52.01	3.27662
AVFEGEATEEALKK		1	1	44	ASTEI02302-PA	1	1521.78	77.45	3.8975
HWGGGLLGPK		1	1	44	ASTEI06346-PA	0	1021.56	73.39	3.74947
DLVFITNPDQR		1	1	44	ASTEI07373-PA	0	1317.68	72.69	3.60003
LSNVFIIGK		1	1	44	ASTEI04628-PA	0	990.598	72.99	3.09457
EALNLIQDAIAK		1	1	44	ASTEI01631-PA	0	1298.73	74.53	4.28117
YLTVAAVFR		2	2	44	ASTEI07122-PA	0	1039.59	63.55	3.02388
IVIELRPDVVPK		1	1	44	ASTEI01010-PA	0	1377.85	44.26	3.77633
LNTPTGGWR		1	1	44	ASTEI01907-PA	0	1001.52	63.85	2.85091
IIGQYGLR		1	1	44	ASTEI08445-PA	0	919.536	62.69	2.36778
DLTDYLMK	1xOxidation [M7]	6	8	44	ASTEI07742-PA	0	1014.48	47.2	1.89985
YISLGIK		1	1	44	ASTEI10247-PA	0	793.482	41.36	2.02644
IFDLGR		2	2	44	ASTEI01139-PA	0	720.404	42.38	2.00345
QEYDESGPSIVHR		1	1	43	ASTEI07742-PA	0	1516.7	104.85	5.46972
FQQVPAQPGTNSPPLLQYFGILLDQGK		1	1	43	ASTEI03300-PA	0	2956.56	65.75	4.29281
IVCAAYSHELPR	1xCarbamidomethyl [C3]	1	1	43	ASTEI10247-PA	0	1415.71		4.30329
FSSAGPVLSIR		1	1	43	ASTEI05590-PA	0	1133.63	91.98	3.44253
LTQEAVADLER		1	1	43	ASTEI08310-PA	0	1244.65	102.92	3.31171
SDGIIGLYR		1	1	43	ASTEI08607-PA	0	993.536	70.8	3.08949
EGVEAVINEIAELKEDER		1	1	42	ASTEI01321-PA	1	2043.02	109.29	5.97829
DGITLTLSTLVDGK		1	1	42	ASTEI06526-PA	0	1432.79	82.66	3.15502
RIEAAEDIAYQMSR		1	1	42	ASTEI09998-PA	1	1652.81	105.99	6.15861
KPLPDNVSVVEPKDEIVYSSPR		1	1	42	ASTEI08714-PA	1	2468.3	103.48	5.76068
VLDTGSPIRIPVGAETLGR		2	2	42	ASTEI06097-PA	1	1951.1	67.94	4.23337
IFHTVTTTDDPIIR		1	1	42	ASTEI04348-PA	0	1628.86	79.71	4.95798
SNYNFEKPFLWLAR		1	1	42	ASTEI01564-PA	0	1784.91	77.02	4.85212
YGLLFNSTFIGR		1	1	42	ASTEI055272-PA	0	1387.74	98.23	3.66727
NLLAIAAVTEVEFK		1	1	42	ASTEI04359-PA	0	1517.86	98.75	3.91271
MDLEFSDAPVTFTLVEGK	1xOxidation [M1]	1	1	42	ASTEI10689-PA	0	2014.97	123.45	4.71983
MDLEFSDAPVTFTLVEGK		1	1	42	ASTEI10689-PA	0	1998.97	104.82	4.17257
KENVALQLEAAYR		1	1	42	ASTEI09954-PA	1	1504.81	91.58	5.20516
IPSAVGYQPTLATDMGSMQER		2	2	42	ASTEI06097-PA	0	2252.07	103.32	6.15413
IMDPNIIGAEHYNIAR		1	1	42	ASTEI11539-PA	0	1826.92	93.03	4.83891
IFVGGLTSEISDEEIK		1	1	42	ASTEI06261-PA	0	1736.9	129.6	4.68732
NTPSYQAILENANVLAR		1	1	42	ASTEI10732-PA	0	1873.98	135.72	4.68635
LNVLQLAAPQFR		1	1	42	ASTEI04345-PA	0	1369.8	84.71	4.09643
DLVDTTPTPLDTAASIAIAGAEAAIK		1	1	42	ASTEI07469-PA	0	2525.33	100.33	5.55307
GAADGGAAEEDDGNDTQNSKPAASSGGGGSGK		1	1	42	ASTEI07534-PA	0	2835.19	135.09	6.84703
LPVIAATIYR		1	1	42	ASTEI06118-PA	0	1116.68	76.6	3.43624
LFQGNALLR		1	1	42	ASTEI08445-PA	0	1031.6	66.81	2.52199
SIEMDGLLWGAAK		1	1	42	ASTEI05355-PA	0	1390.7	94.09	3.06304
YLAEVATGETR		1	1	42	ASTEI01617-PA	0	1209.61	81.53	3.23506
VELTPPSPGDIPAIR		1	1	42	ASTEI03849-PA	0	1561.86	91.07	3.58266
DILYECVNEVLK	1xCarbamidomethyl [C6]	1	1	42	ASTEI04204-PA	0	1494.75		3.12414
IVISGIPQHAK		1	1	42	ASTEI06076-PA	0	1162.69	59.28	2.84207
YDYDVTEAR		1	1	42	ASTEI07373-PA	0	1131.5	67.78	2.89035
AGNLGTNVSFER		1	1	42	ASTEI11111-PA	0	1264.63	96.42	3.64517
LLAQVETLTK		1	1	42	ASTEI03561-PA	0	1115.67	75.55	3.2153
STLTDSLVSK		1	1	42	ASTEI07373-PA	0	1050.57	70.64	3.30535
ISVLADALK		1	2	42	ASTEI09827-PA	0	929.567	65.61	3.01548
GNVGFVFTK		1	1	42	ASTEI04359-PA	0	968.52	49.15	2.66631
VVDPFTR		1	1	42	ASTEI09336-PA	0	833.452	55.79	2.1368
VINDNFGILEGLMTTVHATTATQK		1	1	41	ASTEI04722-PA	0	2574.32	103.09	7.46583
GPPILAEDFLDIQGQPINPWSR		1	1	41	ASTEI00470-PA	0	2463.27	136.35	5.68
EVESDEATPQVAPADATEESATTEK		1	1	41	ASTEI07536-PA	0	2605.16	86.3	5.13252
GFGFVAYESPEAAER		1	1	41	ASTEI05590-PA	0	1629.75	96.8	4.41867
SVGIISEGNETVEDIAQR		1	1	41	ASTEI00450-PA	0	1916.96	133.19	6.12831
EVLGTAQSVGCTIDGR	1xCarbamidomethyl [C11]	1	1	41	ASTEI10778-PA	0	1662.81		5.04029
EGDILTLLESER		1	1	41	ASTEI03371-PA	0	1374.71	93.78	4.18423
KESYAIYIYK		1	1	41	ASTEI024940-PA	1	1277.68	57.55	4.96058
NAEYDSFLEDIQK		1	1	41	ASTEI06110-PA	0	1571.72	83.41	3.86379
LAVNMVPFPR	1xOxidation [M5]	4	4	41	ASTEI10195-PA	0	1159.63	76.97	3.01561
DICSDILEVLDK	1xCarbamidomethyl [C3]	1	1	41	ASTEI09967-PA	0	1419.7		3.5523
TQASLGTNTFAITGHSETK		1	1	40	ASTEI02679-PA	0	1963.97	144.84	7.19254
LSSMPAGGGAAAAAPAAAGGAGAAAAPAAEK		1	1	40	ASTEI03304-PA	0	2464.22	105.61	6.56277
EAGFPPGVINVVPGYGDAGAALVDHPDVDK		1	1	40	ASTEI07414-PA	0	2976.47	73.22	5.54582
GMALNLEPDNVGVVVFGNDK	1xOxidation [M2]	1	1	40	ASTEI10101-PA	0	2104.04	114.35	5.13272
AVPMPDGLPDDIDNGEVNAR	1xOxidation [M4]	1	1	40	ASTEI07373-PA	0	2110.97	117.93	4.27403
TPVTTTEKEVESDEATPQVAPADATEESATTEK		1	1	40	ASTEI07536-PA	1	3462.61	99.53	7.24365
VNAGHVPGTDLGPVISPQSK		1	1	40	ASTEI07950-PA	0	1973.05	74.33	5.09724
FSPNHTNPIIVSAGWDR		1	1	40	ASTEI11137-PA	0	1910.95	99.83	5.0065
ELIEIISGASALESKD		1	1	40	ASTEI01730-PA	1	1674.88	97.23	4.59534
LQEGVDGLGQLYDSPER		1	1	40	ASTEI07629-PA	0	1875.91	127.58	4.79177
LLATAGIGGLGGGPGGAAK		1	1	40	ASTEI10048-PA	0	1537.87	100.73	4.8609
LALSLADGLEQSVPITAASNEVYK		1	1	40	ASTEI04024-PA	0	2489.31	74.14	5.01034
SLGYAYVNFQQPADAER		1	1	40	ASTEI05590-PA	0	1928.91	113.79	4.57133
LVSTDNFGFDLAAVEAAAK		1	1	40	ASTEI08990-PA	0	1938.98	150.9	6.83064
YLTESNAIAYYVANEQLR		1	1	40	ASTEI03475-PA	0	2118.05	126.9	5.63015
ITANTTIQIVGDDLTVTNPK		1	1	40	ASTEI01631-PA	0	2114.13	133.92	5.5882
EHFSQYGDIESINVK		1	1	40	ASTEI06261-PA	0	1765.84	82.9	6.00054
EGNDLYNEMIEGGVISLK		2	2	40	ASTEI06097-PA	0	1980.96	87.67	4.60464
YPIEHGIITNWDDMEK		4	6	40	ASTEI10166-PA	0	1960.91	51.56	4.77191
FNASQLITQR		1	1	40	ASTEI04705-PA	0	1177.63	78.41	3.43409
RLPVVPESWLK		1	1	40	ASTEI01907-PA	1	1323.78	49.19	3.583
VHIGQPIMSVR		2	2	40	ASTEI01139-PA	0	1236.69	52.64	4.09691
ANDIPFMDAEALKK		1	1	40	ASTEI04204-PA	1	1562.79	58.14	3.74537
SIEELIASGR		1	1	40	ASTEI03304-PA	0	1074.58	63.74	2.97801
TGSFLSEALVK		1	1	40	ASTEI06289-PA	0	1151.63	73.29	3.69018
ILTDNIAYVK		1	1	40	ASTEI00563-PA	0	1149.65	83.36	3.20134
TQSWSFNPLNVK		1	1	40	ASTEI00222-PA	0	1420.72	78.24	3.10291
LAVNMVPFPR		4	4	40	ASTEI10195-PA	0	1143.63	77.75	3.01045
TIQFVDWCPTGFK	1xCarbamidomethyl [C8]	2	3	40	ASTEI11367-PA	0	1598.77		3.6188
EGLELPEDEAEKK		2	2	40	ASTEI11432-PA	1	1486.73	67.44	3.86732
ISLTQQLEDTKR		1	1	40	ASTEI08310-PA	1	1431.78	93.1	4.68573
LDALYGTWEK		1	1	40	ASTEI00185-PA	0	1195.6	69.74	2.85624
EIVDVVLDR		1	1	40	ASTEI11367-PA	0	1057.59	79.24	2.49675
IGLQVAAVK		1	1	40	ASTEI08224-PA	0	898.572	71.35	2.82936
VLDTGSPIR		2	2	40	ASTEI06097-PA	0	957.536	65.79	2.70205
TNQPPMSLHR	1xOxidation [M6]	1	1	40	ASTEI01482-PA	0	1196.58	53.25	3.05391
FFGAILPK		1	1	40	ASTEI03561-PA	0	892.529	64.47	2.61097
VVVNLTGR		1	2	40	ASTEI09827-PA	0	857.52	60.99	2.38797
IEDFLER		1	1	40	ASTEI08445-PA	0	921.468	61.17	2.70138
HVVFIAER		1	1	40	ASTEI05335-PA	0	970.547	46.67	2.75145
FSVSPVVR		1	1	40	ASTEI07373-PA	0	890.509	56.29	2.51172
LLPDSIAK		1	1	40	ASTEI09336-PA	0	856.514	50.39	1.79175
LLELLR		3	4	40	ASTEI07959-PA	0	756.498	46.05	1.91208
GTFNFDDFKR		1	1	39	ASTEI03475-PA	1	1246.59	73.35	3.74903
YVPEVVITR		1	1	39	ASTEI06803-PA	0	1075.61	57.89	1.85869
IMLYPSR	1xOxidation [M2]	1	1	39	ASTEI03152-PA	0	895.471	46.8	1.92895
RQPYAVSEAAGHQTSAESWGTGR		1	1	38	ASTEI00185-PA	1	2446.15	130.06	6.40832
IVGSSEGATAAAVAAVLLSSSTDPQGLK		1	1	38	ASTEI06266-PA	0	2600.38	122.91	6.29103
IEDVTPIPSDSTR		2	2	38	ASTEI07745-PA	0	1429.72	115.29	3.743
IVEEVAIIPTKPLR		1	1	38	ASTEI10371-PA	0	1577.96	79.32	4.27169
VGSTSVNITQTIFWVEENIKR		1	1	38	ASTEI03327-PA	1	2421.28	106.35	8.31419
GTKPALDIYANQLISEGVVTAEEVK		1	1	38	ASTEI09419-PA	0	2645.4	110.54	7.76134
APIRPDVVNEVSQLMR		1	1	38	ASTEI00185-PA	0	1823.98	80.71	6.17913
YAYQSDREDLDQHGQAALVR		1	1	38	ASTEI06289-PA	1	2335.11	78.46	6.18533
FGNPHATIVDWTPVER		1	1	38	ASTEI10045-PA	0	1838.92	85.24	5.58983
KLVGDPNLEFVAMPALLPPEVK		1	1	38	ASTEI01564-PA	1	2377.32	55.57	5.29653
VPVVDLVQFGYFK		1	1	38	ASTEI08588-PA	0	1510.83	96.02	4.50541
SLGGTIEDTELIDGLVFTQR		1	1	38	ASTEI03837-PA	0	2164.11	115.39	5.77732
ITVSSINDISSFNLER		1	1	38	ASTEI06076-PA	0	1794.92	116.57	4.99338
VVFSPQEAEDISGK		1	1	38	ASTEI08119-PA	0	1505.75	81.62	3.29648
GIYAYGFEKPSAIQQR		2	2	38	ASTEI06551-PA	0	1827.94	94.24	5.29326
FNIVSAIFDYNPK		1	1	38	ASTEI08147-PA	0	1527.78	99.92	3.82792
SGGSTGAGSSAGAGAGGASATHTAVK		1	1	38	ASTEI10359-PA	0	2074.97	123.46	8.22527
TPISLLQELLSR		1	1	38	ASTEI06476-PA	0	1369.8	80.23	4.04644
YYVTIIDAPGHRDFIK		2	2	38	ASTEI01359-PA	1	1908	68.62	4.41531
IMDPNIIGAEHYNIAR	1xOxidation [M2]	1	1	38	ASTEI11539-PA	0	1842.92	96.17	5.53438
GSVGFGSGLHGWAFTLK		1	1	38	ASTEI07373-PA	0	1720.88	110.57	5.90488
DQEGQDVLLFIDNIFR		2	2	38	ASTEI06097-PA	0	1921.97	126.21	5.15194
YPIEHGIITNWDDMEK	1xOxidation [M14]	4	6	38	ASTEI10166-PA	0	1976.91	44.44	4.73379
GAPLAVVNFR		1	1	38	ASTEI08489-PA	0	1043.6	72.84	2.68312
ARFEELNADLFR		1	1	38	ASTEI05419-PA	1	1480.75	97.45	4.36159
FFGPQVAPVR		1	1	38	ASTEI05590-PA	0	1117.62	76.82	2.69518
FSLPVVLLDEILK		1	1	38	ASTEI09094-PA	0	1485.89	73.98	3.98707
SVAAAVQDIIK		1	1	38	ASTEI05662-PA	0	1114.65	66.39	3.35253
GATQQIIDEAER		1	1	38	ASTEI07324-PA	0	1330.66	103.14	3.97232
VTLEPITEAQK		1	1	38	ASTEI00128-PA	0	1228.68	65.66	3.22269
VLYASYITASPR		1	1	38	ASTEI07373-PA	0	1340.72	86.59	3.53533
LHFFMPGFAPLTSR		2	2	38	ASTEI07122-PA	0	1620.84	72.89	4.11629
VVGFADAETDPIDFPIAPALAVPK		1	1	38	ASTEI04235-PA	0	2453.3	51.64	4.54144
KSAEFLLQLLK		1	1	38	ASTEI07490-PA	1	1289.78	79.4	5.20851
FIFSPNIPSYK		1	1	38	ASTEI04137-PA	0	1312.69	74.6	2.86352
YFATPLLLGK		1	1	38	ASTEI08719-PA	0	1122.66	57.63	2.64702
VSAVQVFGR		1	1	38	ASTEI06447-PA	0	962.542	60.05	3.01713
HFQAPSHVR		1	1	38	ASTEI00702-PA	0	1078.55	53.12	3.68617
SAEFLLQLLK		1	1	38	ASTEI07490-PA	0	1161.69	60.16	3.16161
ATELWETIVK		1	1	38	ASTEI04338-PA	0	1189.65	39.35	3.15996
IGPLGLSPK		1	1	38	ASTEI10778-PA	0	881.545	59.99	2.91394
GAFSNVLR		2	2	38	ASTEI08607-PA	0	863.473	84.6	2.06179
LFTNVYVK		1	1	38	ASTEI05590-PA	0	983.556	44.84	2.32814
AYISLPK		1	1	38	ASTEI04628-PA	0	791.466	55.28	1.69731
IWDLASK		1	1	38	ASTEI11137-PA	0	832.456	42.38	2.16055
TLGDVQLDGANPSAEEAEEGTESATETGVDIVLNHR		1	1	37	ASTEI11142-PA	0	3724.74	157.24	6.68558
MITEMLPNIISQLGPEGLNQLK	1xOxidation [M]	1	1	37	ASTEI02679-PA	0	2455.29	79	4.66106
IYPEEMIQTGISAIDVMNSIAR		1	1	37	ASTEI00470-PA	0	2451.23	96.3	4.17783
QAFDDAIAELDTLNEDSYK		1	1	37	ASTEI01617-PA	0	2157.98	107.46	6.2791
SFTDVYQELNIPVPEPIVLDVEGHAK		1	1	37	ASTEI10967-PA	0	2909.49	66.5	5.51725
LSEEDPVTLEYITR		1	1	37	ASTEI02053-PA	0	1664.84	88.3	4.53634
VGLTNYAAAYCTGLLVAR	1xCarbamidomethyl [C11]	1	1	37	ASTEI10247-PA	0	1912.99		5.60051
FNSDDVNFQVENLR		1	1	37	ASTEI00450-PA	0	1696.79	108.93	4.87543
DAAENSLVAYK		1	1	37	ASTEI09967-PA	0	1180.58	89.25	3.30243
ACQVVYPLHDVYIR	1xCarbamidomethyl [C2]	1	1	37	ASTEI09336-PA	0	1732.88		4.18312
GFAFIVYK		2	2	37	ASTEI06261-PA	0	944.524	51.64	2.21677
TVTAMDVVYALKR		1	1	36	ASTEI11786-PA	1	1466.8	78.94	4.48104
DVDQDKVVEGVALFLK		1	1	36	ASTEI09012-PA	1	1774.96	100.94	6.12197
SANVEIEPYWPGLFAK		1	1	36	ASTEI01713-PA	0	1820.92	63.93	4.78216
HVVFGSVVEGMDVVR		1	1	36	ASTEI01010-PA	0	1629.84	92.93	4.48345
ILEFVQSFLDGK		1	1	36	ASTEI02302-PA	0	1395.75	93.77	3.66541
AVLVDLEPGTMDSVR		2	2	36	ASTEI10195-PA	0	1601.82	98.15	3.99242
CLIEALDAILPPSRPTDKPLR	1xCarbamidomethyl [C1]	1	1	36	ASTEI01359-PA	0	2375.31		5.41892
YLAEKYDYDVTEAR		1	1	36	ASTEI07373-PA	1	1735.82	96.05	5.05667
EADIDGDGQVNYEEFVTMMTSK		1	1	36	ASTEI09025-PA	0	2479.06	83.57	5.12483
FPASTVQILGAEK		1	1	36	ASTEI055272-PA	0	1360.75	99.34	4.26208
HPASTLQILGSEK		1	1	36	ASTEI00563-PA	0	1380.75	90.19	5.28936
VASMDVELTVEER		1	1	36	ASTEI09967-PA	0	1477.72	106.17	3.86022
GTNFEPTGAAGSAAAIEQAPTGDFASK		1	1	36	ASTEI07395-PA	0	2566.21	117.64	6.24953
TPYQEFADFLDKTNK		1	1	36	ASTEI00899-PA	1	1816.88	97.66	6.60456
AGKPVPDVTSVDELWSAK		1	1	36	ASTEI04842-PA	0	1898.99	103.62	4.89129
VTYPSGAVVSEGNVLTPTQVK		1	1	36	ASTEI01899-PA	0	2146.14	97.78	4.20404
LALVTGGEIVSTFDNPDLVK		1	1	36	ASTEI07324-PA	0	2088.12	97.31	5.30135
TSSFPIYVSTIDPNLVPIPTVVGPR		1	1	36	ASTEI09723-PA	0	2669.45	94.32	4.42976
VPTPNVSVVDLTVR		1	1	36	ASTEI04722-PA	0	1495.85	94.85	4.29674
VEFQDALVLFSEK		1	1	36	ASTEI08224-PA	0	1524.79	94.6	3.56655
EIDNLYLEFETPEK		1	1	36	ASTEI00563-PA	0	1739.84	94.94	4.25867
DNNLLGKFELSGIPPAPR		2	2	36	ASTEI05419-PA	1	1938.04	98.55	4.15244
DLYANTVLSGGTTMYPGIADR	1xOxidation [M14]	2	3	36	ASTEI07742-PA	0	2231.06	119.65	4.51921
KPFSTEPGNLTNLSSYR		1	1	36	ASTEI02055-PA	0	1910.96	117.66	5.75945
MLVATTHIGSTSVNFQMEQYVYK		1	1	36	ASTEI09193-PA	0	2647.29	82.55	6.27555
DDASKPVHLTAFLAYK		1	1	36	ASTEI04387-PA	0	1775.93	79.12	5.91629
VDNSSLTGESEPQSR		1	1	36	ASTEI00450-PA	0	1605.74	118.27	4.68347
ADMGGAANVVSTILALAQLK	1xOxidation [M3]	1	1	36	ASTEI00797-PA	0	1959.06	107.29	6.25632
REDTEEQVQVNELLQK		1	1	36	ASTEI03561-PA	1	1957.98	110.83	5.49248
VFGVSTLDIVR		1	1	36	ASTEI08719-PA	0	1205.69	91.24	3.33963
QVVNIPSFIVR		1	1	36	ASTEI08445-PA	0	1271.75	61.43	3.44847
FNVWDTAGQEK		1	1	36	ASTEI01564-PA	0	1294.61	74.75	2.95818
LVINHIQVNR		1	1	36	ASTEI07490-PA	0	1205.71	70.09	3.11961
YPDMILSSSR		1	1	36	ASTEI11137-PA	0	1168.57	55.91	2.60645
APAATYVHALR		1	1	36	ASTEI05355-PA	0	1169.64	82.21	4.12022
LLQDFFNGK		2	2	36	ASTEI05419-PA	0	1081.57	77.16	2.58173
QIYPPVNVLPSLSR		1	1	36	ASTEI00470-PA	0	1582.9	59.88	3.33342
FPGQLNADLRK		4	4	36	ASTEI10195-PA	1	1258.69	62.53	4.25917
SFVMYILDPIYK		1	1	36	ASTEI07373-PA	0	1488.78	67.74	3.35177
TLQDGLMVEDLK		1	1	36	ASTEI01393-PA	0	1361.7	75.69	2.7741
YQVSIHETEDPSDPR		1	1	36	ASTEI00450-PA	0	1772.81	61.41	4.41696
VEIIANDQGNR		2	3	36	ASTEI05419-PA	0	1228.63	80.56	3.09571
NVSHVINYDLPK		1	1	36	ASTEI10473-PA	0	1398.74	60.57	4.62508
TAAFLVPILNQMYK		1	1	36	ASTEI03327-PA	0	1608.88	59.34	4.14329
VQLLNIPQK		1	1	36	ASTEI04136-PA	0	1052.65	77.27	3.02448
LIYDVK		1	1	36	ASTEI04628-PA	0	750.44	38.56	1.80467
STGFALIYDTLDHAK		1	1	35	ASTEI10104-PA	0	1651.83	90.15	4.49441
ISLGLPVGAVINCADNTGAK	1xCarbamidomethyl [C13]	1	1	35	ASTEI07898-PA	0	1970.04		6.11628
FNTSASGDEYCSLADYVGR	1xCarbamidomethyl [C11]	2	2	35	ASTEI11432-PA	0	2111.9		5.27177
GYNLPTPIMANTDLAR	1xOxidation [M9]	1	1	35	ASTEI00185-PA	0	1762.88	79.77	3.51572
LISWYDNEYGYSNR		1	1	35	ASTEI04722-PA	0	1779.8	101.93	3.8583
ITPSYVAFTADGER		1	1	35	ASTEI07645-PA	0	1526.75	91.77	3.89731
KLVGDPNLEFVAMPALLPPEVK	1xOxidation [M13]	1	1	35	ASTEI01564-PA	1	2393.31	76.88	5.25912
QTQTFTTYSDNQPGVLIQVFEGER		2	2	35	ASTEI05419-PA	0	2758.33	139.44	5.09815
WSSDDIDISDISVSDYIAVK		1	1	35	ASTEI02958-PA	0	2228.06	118.2	4.78832
LTTPTYGDLNHLVSLTMSGVTTCLR	1xCarbamidomethyl [C23]	1	1	35	ASTEI06416-PA	0	2750.39		5.13172
HEPYDDNPTAQILIDSIVLIPR		1	1	35	ASTEI07533-PA	0	2519.31	123.54	7.14438
IPSAVGYQPTLATDMGSMQER	2xOxidation [M15; M18]	2	2	35	ASTEI06097-PA	0	2284.06	68.89	6.84098
GFGFLSFESESAVER		1	1	35	ASTEI10178-PA	0	1661.78	89.65	4.05473
QQQQQQQPQQQSGATTGAAPAAAAAPQSQQAAK		1	1	35	ASTEI07534-PA	0	3303.61	65.33	4.44636
HQGVMVGMGQK		6	7	35	ASTEI07742-PA	0	1171.57	79.59	4.65852
FSPLVSFPPR		1	1	35	ASTEI10793-PA	0	1146.63	54.82	3.20298
DKAVALPAIFK		1	1	35	ASTEI00185-PA	1	1172.7	49.49	3.85502
AMVGIVAGGGR	1xOxidation [M2]	1	1	35	ASTEI08489-PA	0	1003.54	56.92	3.37405
VKLDGSQLIK		1	1	35	ASTEI05335-PA	1	1100.67	57.79	4.02839
DFEVGHFLR		1	1	35	ASTEI10180-PA	0	1119.56	47.88	2.92114
IMNTYSVVPSPK	1xOxidation [M2]	2	2	34	ASTEI07122-PA	0	1351.69	107	3.34636
TDLSINTNPLPHGK		1	1	34	ASTEI01321-PA	0	1506.79	99.42	4.98846
AYLHLPAEIVPSTLK		1	1	34	ASTEI07007-PA	0	1651.94	74.6	5.28221
VGYYELVGEIIR		1	1	34	ASTEI00222-PA	0	1410.76	77.01	3.60439
LAPPLVTLLSSEPEVQYVALR		1	1	34	ASTEI10546-PA	0	2295.3	94.51	5.00086
VINDNFGILEGLMTTVHATTATQK	1xOxidation [M13]	1	1	34	ASTEI04722-PA	0	2590.32	93.11	7.56078
HLDFNNIVVQLTNPTAPGYSNR		1	1	34	ASTEI10371-PA	0	2470.25	122.58	7.02041
AGNSEDKEGQLAAVQAAR		1	1	34	ASTEI05807-PA	1	1814.9	161.59	5.59498
ADRDEASPYAAMLAAQDVAEK		2	2	34	ASTEI07745-PA	1	2222.04	98.53	6.44194
NSAFDKPTKPAAAPVPETTTSSKPGK		1	1	34	ASTEI01591-PA	0	2627.37	89.99	7.81948
FQSSAVMALQEASEAYLVGLFEDTNLCAIHAK	1xCarbamidomethyl [C27]	1	1	34	ASTEI10871-PA	0	3513.7		8.11314
LSSMPAGGGAAAAAPAAAGGAGAAAAPAAEK	1xOxidation [M4]	1	1	34	ASTEI03304-PA	0	2480.22	97.92	7.02478
KEFTPYGTITSAK		1	1	34	ASTEI05590-PA	1	1442.75	91.8	5.16353
GMALNLEPDNVGVVVFGNDK		1	1	34	ASTEI10101-PA	0	2088.04	114.73	4.62197
LIPTDPVLIYYTVSGGDSEVR		1	1	34	ASTEI00404-PA	0	2294.19	102.89	4.65309
LDYPNVDLPLQVQNAVEAVQK		1	1	34	ASTEI02454-PA	0	2353.24	80.18	7.30164
IGIIGGSGLDDSQIIENR		1	1	34	ASTEI10106-PA	0	1856.97	145.18	4.54722
LPAAGVGDMFVATVK	1xOxidation [M9]	1	1	34	ASTEI07898-PA	0	1491.79	88.02	4.58488
TALSDASGVASLLTTAEAVVTEIPK		1	1	34	ASTEI08224-PA	0	2444.31	138	9.52653
IIAEAANGPTTPAADK		1	1	34	ASTEI08688-PA	0	1539.8	101.74	4.34928
FGVPPQETFQSVDLWER		1	1	34	ASTEI05770-PA	0	2034.99	94.16	4.06406
NQVAMNPTNTIFDAK		1	1	34	ASTEI05419-PA	0	1663.81	99.63	4.38252
AGGAGVPAFFTPTAYGTLVHEGGSPIK		1	1	34	ASTEI02889-PA	0	2602.33	77.25	5.04441
LEDVQLSDLGQVGEITITK		1	1	34	ASTEI08224-PA	0	2058.1	115.7	5.60298
HWPFEVESIEGKPK		1	1	34	ASTEI05419-PA	0	1682.85	70.14	5.49198
GILDYTEEEVVSTDFVGDCHSSIFDAK	1xCarbamidomethyl [C19]	1	1	34	ASTEI04722-PA	0	3033.37		6.43158
DYYDDGTFTVPLLER		1	1	34	ASTEI07419-PA	0	1803.84	94.25	3.79143
APAVGIDLGTTYSCVGVFQHGK	1xCarbamidomethyl [C14]	1	1	34	ASTEI05419-PA	0	2277.13		8.30618
TSIDAFDNFDNIALAQK		1	1	34	ASTEI03300-PA	0	1882.92	125.96	4.8523
IGALQVLADQLIAQEHYAGR		1	1	34	ASTEI02282-PA	0	2166.17	120.83	7.4785
LVVSSAEPNAAVAR		1	1	34	ASTEI02887-PA	0	1383.76	99.09	3.84457
ILLSDLQNYLSGISATGVDGTGSR		1	1	34	ASTEI08132-PA	0	2437.26	122.87	5.45536
GWEKPSPIQEAAIPIALVGK		1	1	34	ASTEI07149-PA	0	2104.18	76.14	6.03373
IGGAFLSSFFPGPK		1	1	34	ASTEI07332-PA	0	1424.76	98.2	4.09856
LDAEGKPDNTTDVPYAEEAR		1	1	34	ASTEI02254-PA	0	2191.01	102.21	6.19292
GLFIIDDKGVLR		1	1	34	ASTEI05818-PA	1	1345.78	66.16	2.77231
TVPAEVYAAANR		1	1	34	ASTEI00316-PA	0	1261.65	69.44	3.25123
ISTFSPLIVR		1	1	34	ASTEI09239-PA	0	1132.67	83.61	3.37922
FMQLTSSNIDSK		1	1	34	ASTEI06736-PA	0	1370.66	85.87	3.64307
DSPNLIPSAFDAR		1	1	34	ASTEI09383-PA	0	1402.7	80.56	2.84677
NLYVIAVHGIR		1	1	34	ASTEI07898-PA	0	1254.73	64.46	3.28433
ILTQAGQPVPDFLK		1	1	34	ASTEI10473-PA	0	1526.86	66.07	3.67506
LTSIPTALDLALTGK		1	1	34	ASTEI01671-PA	0	1513.88	67.23	3.40976
IHQSGAQVVLSK		1	1	34	ASTEI03145-PA	0	1266.72	65.35	4.21733
DVIAQAQSGTGK		2	2	34	ASTEI06551-PA	0	1174.61	79.35	3.40629
EDQLEYLEESK		2	2	34	ASTEI11432-PA	0	1382.63	58.92	3.15306
LSIENSDLLR		1	1	34	ASTEI08310-PA	0	1159.63	83.78	3.21364
FVPYMVIEALKK		1	1	34	ASTEI01321-PA	1	1437.82	60.65	3.01223
LVGDPNLEFVAMPALLPPEVK		1	1	34	ASTEI01564-PA	0	2249.23	62.43	4.75457
GTGIVSAPVPK		1	2	34	ASTEI00899-PA	0	1025.6	69.08	2.73816
DELSYGIPQKR		1	1	34	ASTEI11137-PA	1	1305.68	60.83	3.2555
ADPTAPYWPR		1	1	34	ASTEI05659-PA	0	1173.57	52.06	2.44444
NYGIGQNVQPK		1	1	34	ASTEI06346-PA	0	1217.63	65.77	3.20348
GAPLAVVNFRDPYR		1	1	34	ASTEI08489-PA	1	1574.84	52.56	3.41078
GHPGVIPPNAR		1	1	34	ASTEI09681-PA	0	1114.61	42.83	3.06886
ADDIENIYK		1	1	34	ASTEI10247-PA	0	1080.52	51.28	3.00594
YVQELYR		1	1	34	ASTEI09035-PA	0	970.499	53.23	2.15263
ESYAIYIYK		1	1	34	ASTEI024940-PA	0	1149.58	57.23	2.21142
IPSVFSK		1	1	34	ASTEI08445-PA	0	777.451	58.86	2.04068
LEIPNIR		1	1	34	ASTEI07419-PA	0	854.509	51.02	1.87145
KDEQER		1	1	34	ASTEI07373-PA	1	804.385	48.94	1.88356
VWNPFR		1	1	34	ASTEI06775-PA	0	818.431	40.57	1.77878
AQDVEAGDGTTSVVVVAGALLEAVEK		1	1	33	ASTEI03837-PA	0	2528.31	150.54	6.61649
INLIAPPLYVMTTSTPEK		1	1	33	ASTEI06816-PA	0	1988.08	69.4	3.80642
LCNAILNLGYEYTDGK	1xCarbamidomethyl [C2]	1	1	33	ASTEI01730-PA	0	1843.89		4.42795
LRLDTLYAGCTDVTGEEYLVEAVDDGPAAFR	1xCarbamidomethyl [C10]	1	1	33	ASTEI10247-PA	1	3416.63		5.81492
LSAIYGGTYMLDKPIDEIVYDASGK		1	1	33	ASTEI03952-PA	0	2719.35	96.49	5.83462
FVPAGSGVVNFK		1	1	33	ASTEI03744-PA	0	1221.66	80.93	3.11993
SNTGGQAFPQCVFDHWQIFPGDPTDSSTKPFQIVQDIR	1xCarbamidomethyl [C11]	1	1	33	ASTEI07373-PA	0	4321.04		5.28962
QPAAHPPVNEMVLAAVK		1	1	33	ASTEI06813-PA	0	1771.95	68.75	3.8791
TAAFLVPILNQMYK	1xOxidation [M12]	1	1	33	ASTEI03327-PA	0	1624.88	59.05	4.03922
DSTLIMQLLR	1xOxidation [M6]	2	2	33	ASTEI09967-PA	0	1205.66	61.12	2.7423
AAYFGCFDTAK	1xCarbamidomethyl [C6]	1	1	33	ASTEI08607-PA	0	1250.55		2.79911
RDNYVPDVSALEQDIIEVDPETK		1	1	32	ASTEI10371-PA	1	2645.29	103.77	6.3221
GANEDQNTGIEIVR		1	1	32	ASTEI08224-PA	0	1515.74	119.57	4.62538
TWLPAGEALLQMIAIHLPSPVVAQK		1	1	32	ASTEI07373-PA	0	2683.5	71.51	5.04033
YYILPDSLPLETLLIDDAPK		1	1	32	ASTEI09718-PA	0	2289.23	82.64	4.76921
HVPTLAVLKPGVVTVYENEGAVK		1	1	32	ASTEI09101-PA	0	2420.35	71.04	5.29096
DVFTGDEMFSDTYK		1	1	32	ASTEI11142-PA	0	1654.69	111.87	3.86692
IPFNVTPGSEQIR		1	1	32	ASTEI10416-PA	0	1457.77	67.99	3.70543
KPAYDRPDDDAEPEPNQNQNR		1	1	32	ASTEI03561-PA	0	2469.1	67.86	7.49087
AGAAPAAAPAAGATAAAPK		1	1	32	ASTEI02055-PA	0	1505.81	77.21	5.10294
TFPTINPSNEQVIAEIQQGSK		1	1	32	ASTEI07414-PA	0	2301.17	93.16	4.70075
AIDTEPEADVLTELLHSLAR		1	1	32	ASTEI00898-PA	0	2193.14	127.91	6.12878
GIRPAINVGLSVSR		1	1	32	ASTEI10101-PA	0	1438.85	80.2	4.81562
LIVDEAGNDDNSVISLSQAK		1	1	32	ASTEI02223-PA	0	2088.05	143.24	5.07603
LPNLETLSLLTNPVSTK		1	1	32	ASTEI01589-PA	0	1840.04	115.94	5.61376
DVSTFLVWAAEPYHDER		1	1	32	ASTEI02598-PA	0	2034.96	78.15	5.00678
GFSDQSAAVAQLGLGHSYSR		1	1	32	ASTEI055272-PA	0	2050.99	138.78	6.81565
HPELENIPNLHVIK		1	1	32	ASTEI07007-PA	0	1652.91	53.74	4.96387
VASMDVELTVEER	1xOxidation [M4]	1	1	32	ASTEI09967-PA	0	1493.72	136.26	3.88967
QAAIITAEGDAQAAQMLAR		1	1	32	ASTEI09998-PA	0	1928.99	144.65	5.52895
EADQLSTLEQYAFR		1	1	32	ASTEI03023-PA	0	1670.8	96.06	4.0865
GIILIGEIGGVAEEK		1	1	32	ASTEI05771-PA	0	1497.85	88.96	2.94046
GYNLPTPIMANTDLAR		1	1	32	ASTEI00185-PA	0	1746.88	108	4.20973
LRDGITLTLSTLVDGK		1	1	32	ASTEI06526-PA	1	1701.97	84.1	5.41379
WLDANQLADKEEYEHR		1	1	32	ASTEI05419-PA	1	2016.94	115.7	5.35278
ISTVQSIIPALEMANQQR		1	1	32	ASTEI08224-PA	0	1999.06	81.66	4.49968
VYAILTHGIFSGPAISR		1	1	32	ASTEI10368-PA	0	1802	92.76	5.11177
LDSGNFAWGSEGMAR		1	1	32	ASTEI00735-PA	0	1597.71	106.61	5.0096
ASSKDETPADTPADTPAAPTPSDSQR		1	1	32	ASTEI05481-PA	1	2613.19	118.14	6.11493
YEGLLFTVDPER		1	1	32	ASTEI02597-PA	0	1438.72	100.97	3.6183
ALSEVAGAPLPYDNLDDLR		1	1	32	ASTEI05686-PA	0	2029.02	99.96	5.22243
QGGLGEAVLSALAEQR		1	1	32	ASTEI05662-PA	0	1598.85	132.47	5.58803
NILFVINNPDVYK		1	1	32	ASTEI08624-PA	0	1548.84	73.87	4.06682
TLEEIYLYSLPIK		1	2	32	ASTEI00899-PA	0	1581.88	81.9	4.55998
NPQIPQPVPIQAQPVAQQAVIVK		1	1	32	ASTEI05590-PA	0	2463.41	54.65	5.40808
AAVDAGYVPNDLQIGQTGK		1	1	32	ASTEI07395-PA	0	1916.97	103.19	5.11327
ATYNTISNEAALSHVSLDIAR		1	1	32	ASTEI07419-PA	0	2246.14	140.15	6.23665
LEATADKYNLQVR		1	1	32	ASTEI02221-PA	1	1520.81	105.75	4.45626
KLESELQTLHSDLDELLNEAK		1	1	32	ASTEI08310-PA	1	2425.25	94.52	6.9327
LAELNQILQDIQSKPIVIDDNEFAGK		1	1	32	ASTEI01530-PA	0	2911.54	100.94	9.05806
LLPVGLENLILIPEETRK		1	1	32	ASTEI05940-PA	1	2047.22	90.22	4.13505
LEVFNTLNAPNVVPYVTEFVTK		1	1	32	ASTEI08899-PA	0	2494.32	66.58	5.31177
LNEIAIQLTSLGQTEAALK		1	1	32	ASTEI02282-PA	0	2013.12	116.78	5.64481
GGPAANNVSGNDGPAGGAAASAGGGK		1	1	32	ASTEI10359-PA	0	2081.96	184.35	7.25405
IGTLCDLYDTLSITQAVIFCNTR	2xCarbamidomethyl [C5; C20]	1	1	32	ASTEI06551-PA	0	2674.32		6.42254
QILLFSATFPLSVK		1	1	32	ASTEI07149-PA	0	1563.91	84.22	4.27899
AKLEQTLDELEDSLER		1	1	32	ASTEI08310-PA	1	1888.95	105.38	6.23052
LAVVANPSHLEAVDPVVQGK		1	1	32	ASTEI09419-PA	0	2043.12	88.82	6.8909
QVAQQEAQQAAFLVER		1	1	32	ASTEI04705-PA	0	1815.93	137.36	5.61428
ILEPGLNVLLPVVDR		1	1	32	ASTEI07372-PA	0	1646.98	92.53	3.89675
DIYLPTPSWGNHGPIFR		1	1	32	ASTEI07332-PA	0	1969.99	92.35	4.87941
EYGYLTSEFEK		1	1	32	ASTEI09829-PA	0	1365.62	65.18	2.85574
EQAAIEAAAPVVK		1	1	32	ASTEI09193-PA	0	1296.72	73.51	3.21863
YRDVVANLEAK		1	1	32	ASTEI09829-PA	1	1277.68	68.85	3.96499
NLQYYDISAK		1	1	32	ASTEI01564-PA	0	1214.61	59.65	2.53214
GVLDSLDHASVR		1	1	32	ASTEI02598-PA	0	1268.66	81.57	3.98948
YPDMILSSSR	1xOxidation [M4]	1	1	32	ASTEI11137-PA	0	1184.56	54.52	2.63058
ANDIPFMDAEALKK	1xOxidation [M7]	1	1	32	ASTEI04204-PA	1	1578.78	56.25	3.86329
TSPDVVFVFGFR		1	1	32	ASTEI10104-PA	0	1370.71	75.09	3.12542
FYGKPDTPFGQVK		1	1	32	ASTEI10453-PA	0	1483.76	68.71	4.33687
DFLHPLPAEEK		1	1	32	ASTEI02737-PA	0	1295.66	62.69	3.95293
QVTVNDLPVGR		1	1	32	ASTEI05818-PA	0	1197.66	75.76	3.10392
FEELNADLFR		1	1	32	ASTEI05419-PA	0	1253.62	87.7	3.14581
GPLVIYDKDEGLR		1	1	32	ASTEI00185-PA	1	1474.79	87.03	4.45318
LDQLIYIPLPDEK		1	1	32	ASTEI02223-PA	0	1556.86	71.43	3.52473
SIHDALCVVR	1xCarbamidomethyl [C7]	2	2	32	ASTEI03837-PA	0	1169.61		4.09191
TLQDGLMVEDLK	1xOxidation [M7]	1	1	32	ASTEI01393-PA	0	1377.69	66.99	2.56994
LNIPVSEVNPR		1	1	32	ASTEI00450-PA	0	1237.69	81.85	3.0789
LPPGAPYVNVR		1	1	32	ASTEI07419-PA	0	1182.66	72.7	2.03988
ILVATNLFGR		1	1	32	ASTEI071955-PA	0	1103.66	85.14	3.08539
VANVSLLALYK		1	1	32	ASTEI05439-PA	0	1190.71	84.21	3.72881
DVQSALEEEQR		1	1	32	ASTEI08310-PA	0	1303.61	79.12	3.35736
MKETAEAYLGK		3	3	32	ASTEI05419-PA	1	1240.62	100.86	4.08817
NLDDTIDDER		1	1	32	ASTEI05590-PA	0	1205.53	84.89	2.94269
EEIFGPVQSIIK		2	2	32	ASTEI04371-PA	0	1359.75	60.59	2.95367
FLVLDEADR		1	1	32	ASTEI03327-PA	0	1077.56	67.38	2.60984
RQELLQTIAK		1	1	32	ASTEI04933-PA	1	1199.71	61.6	3.86288
IITIISNPR		1	1	32	ASTEI06736-PA	0	1026.63	59.97	2.77745
IGFPWSEIR		1	1	32	ASTEI08859-PA	0	1104.58	72.03	2.61835
ITPEELYQR		1	1	32	ASTEI00450-PA	0	1148.59	56.68	2.51819
KVVNPLFEK		1	1	32	ASTEI06346-PA	1	1073.64	62.14	3.63299
QTVAVGVIK		2	2	32	ASTEI01359-PA	0	914.567	57.35	2.87135
IAVYYEGR		1	1	32	ASTEI01393-PA	0	970.499	66.84	2.60296
FFPLTGMDK		1	1	32	ASTEI02221-PA	0	1055.52	54.48	2.16185
ANFNDRFDDIR		1	1	32	ASTEI06346-PA	1	1382.64	36.38	2.96549
LGTLVYR		1	1	32	ASTEI06346-PA	0	821.488	52.6	2.05987
FLAYLR		1	1	32	ASTEI09829-PA	0	782.456	47.04	1.86753
ILDLTR		3	3	32	ASTEI09094-PA	0	730.446	49.45	1.92317
IVIHLK		3	3	32	ASTEI11432-PA	0	722.492	25.22	1.61233
QAIADSWPQIFDDSEAR		1	1	31	ASTEI05132-PA	0	1948.9	125.15	4.68134
EYPVVDHTYDAVVVGAGGAGLR		1	1	31	ASTEI09457-PA	0	2245.12	112.28	5.14532
TAQEIEAEQSVAVATLR		1	1	31	ASTEI01948-PA	0	1815.94	131.12	4.9878
NQFNPNIGGGDFSNPQVIQDLLR		1	1	31	ASTEI04137-PA	0	2543.26	136.21	5.35088
LFPLIEQMYPNLAGK	1xOxidation [M8]	1	1	31	ASTEI05590-PA	0	1749.92	71.65	3.58101
LNTFGDEVFGDSQVLK		1	1	31	ASTEI01530-PA	0	1768.88	107.98	4.25226
DLYANTVMSGGTTMYPGIADR	1xOxidation [M]	1	1	31	ASTEI07267-PA	0	2249.02	168.88	4.4444
LFVLDEADEMLSR	1xOxidation [M10]	1	1	31	ASTEI06551-PA	0	1553.75	92.01	2.55575
LVGDPNLEFVAMPALLPPEVK	1xOxidation [M12]	1	1	31	ASTEI01564-PA	0	2265.22	61.4	4.69914
LEQGCHIVVGTPGR	1xCarbamidomethyl [C5]	1	1	31	ASTEI06551-PA	0	1522.78		4.92967
DFLYVSQDPIDQLLLGPAYGIPK		1	1	31	ASTEI09235-PA	0	2562.35	58.08	3.68454
EFTPYGTITSAK		1	1	31	ASTEI05590-PA	0	1314.66	54.52	3.11217
IMNTYSVVPSPK		2	2	31	ASTEI07122-PA	0	1335.7	85.4	3.17704
AGECSDEEVEK	1xCarbamidomethyl [C4]	1	1	31	ASTEI06736-PA	0	1252.5		3.56328
HEAVVFVEK		1	1	31	ASTEI00185-PA	0	1057.57	63.13	3.9883
FVDIAIPCNTK	1xCarbamidomethyl [C8]	1	1	31	ASTEI09193-PA	0	1277.66		3.15626
HAVSEGTK		2	3	31	ASTEI11772-PA	0	828.421	58.69	3.65337
YHGVNLYVK		1	1	31	ASTEI05590-PA	0	1092.58	50.64	3.52506
APAAAGAAAAGSSK		1	1	30	ASTEI10403-PA	0	1100.57	91.91	4.66115
GINWVAVGDENYGEGSSR		1	1	30	ASTEI10416-PA	0	1909.87	105.74	5.07646
ELQELVQYPVEHPDK		1	1	30	ASTEI02223-PA	0	1823.92	55.39	4.68906
IVLHIKEDQLEYLEESK		2	2	30	ASTEI11432-PA	1	2086.11	96.83	8.20006
LNADQELFLVNPYGMLYHEITASSLNK		1	1	30	ASTEI05940-PA	0	3080.54	104.81	6.17318
LAAVQWQSLDQASK		1	1	30	ASTEI04738-PA	0	1544.81	113.08	4.63762
TALSNEPATEVTTLDSGLR		1	1	30	ASTEI02163-PA	0	1975	138.26	4.97017
TFEPEQDPGVISVTK		1	1	30	ASTEI09205-PA	0	1646.83	71.74	3.4697
AALDDGVTSTPSPK		1	1	30	ASTEI04024-PA	0	1358.68	113.11	3.63803
ELDKFLADHSYVEGYTPSK		1	1	30	ASTEI05355-PA	1	2199.06	107.33	7.4594
QLFHPEQLITGKEDAANNYAR		2	2	30	ASTEI11367-PA	1	2415.21	89.67	6.56188
AQESATAGAAGLLGK		1	1	30	ASTEI05374-PA	0	1344.71	109.89	4.5223
FPGLLGHGESMVQK		1	1	30	ASTEI04204-PA	0	1499.77	76.74	5.56741
TMSTESFFNFFSPPR		1	1	30	ASTEI10180-PA	0	1794.82	107.91	3.8966
AVFDIYESLAGHTIDDAIKR		1	1	30	ASTEI11406-PA	1	2234.15	114.13	5.9402
ADGAAVEVDGAEHTTPEK		1	1	30	ASTEI07536-PA	0	1796.83	77.74	6.0265
LELIAQQLVPEIR		1	1	30	ASTEI08956-PA	0	1521.9	113.23	3.98783
TDPNYPAGFMDVINIHK	1xOxidation [M10]	1	1	30	ASTEI04628-PA	0	1947.93	58.04	4.34975
GVAINFVTEQDKR		1	1	30	ASTEI06551-PA	1	1476.78	105.56	4.08155
TVSGVNGPLVILDEVK		1	1	30	ASTEI00470-PA	0	1639.93	100.87	4.33607
FGPYFIEPVIAGLDPK		1	1	30	ASTEI03097-PA	0	1762.94	69.22	4.026
IGQLGLGVAVIGGVVNSALYNVDGGHR		1	1	30	ASTEI09998-PA	0	2635.43	148.03	8.79883
VVDMIDIEDIAEK		1	1	30	ASTEI04871-PA	0	1489.75	78.71	3.31781
ILGTIALIDEGETDWK		1	1	30	ASTEI03381-PA	0	1773.93	95.52	4.51291
AGSHITGGDLYGIVHENTLVK		1	1	30	ASTEI00222-PA	0	2181.13	73.54	8.71995
IINDGLYNYEEDLLTNK		1	1	30	ASTEI10197-PA	0	2027	110.66	5.26409
NPPGFAFVEFEDAR		1	1	30	ASTEI02982-PA	0	1595.75	83.51	3.65296
GSLEDQVVQTNPVLEAFGNAK		1	1	30	ASTEI08311-PA	0	2216.12	128.92	6.16639
LPTEVQAVELLHK		1	1	30	ASTEI02887-PA	0	1476.84	97.18	5.93445
VTPSVEPAPIPSNETR		1	1	30	ASTEI10197-PA	0	1693.88	69.22	3.57633
KLEHPTTDGETLTHLLK		1	1	30	ASTEI01533-PA	1	1933.04	88.1	9.26976
SIDAEGGGSNHGGGVAASAK		1	1	30	ASTEI10458-PA	0	1741.81	147.15	7.06713
EIVHLQAGQCGNQIGAK	1xCarbamidomethyl [C10]	1	1	30	ASTEI09889-PA	0	1822.92		7.42861
MLVLDEADKLLSQDFK		1	1	30	ASTEI07149-PA	1	1864.97	120.89	5.15515
IAGLASGLDTGETPIAK		1	1	30	ASTEI00450-PA	0	1613.87	120.47	4.77726
TIPQAVLDQEFAIGDKISFATK		1	1	30	ASTEI01393-PA	1	2392.28	94.21	4.73594
ALGGAAGGYTTGPR		1	1	30	ASTEI11217-PA	0	1248.63	86.29	4.33774
NIQQAGGSLTTTADR		1	1	30	ASTEI02887-PA	0	1532.77	109.84	4.14051
NMITGTSQADCAVLIVAAGTGEFEAGISK	1xCarbamidomethyl [C11]	2	2	30	ASTEI01359-PA	0	2911.42		4.08996
SGETEDTFIADLVVGLSTGQIK		1	1	30	ASTEI01631-PA	0	2280.16	92.85	5.34496
AADVVLAAYHASQAALR		1	1	30	ASTEI07254-PA	0	1726.92	82.51	5.33567
LVEILADIVQNPR		1	1	30	ASTEI02163-PA	0	1479.85	114.12	3.75351
SQDIDLFVYAVNQPAVQK		1	1	30	ASTEI10839-PA	0	2035.05	66.7	4.25385
VGWEQLLTSINR		1	1	30	ASTEI05722-PA	0	1415.76	88	3.71102
ILDWYVANTDQK		1	1	30	ASTEI09205-PA	0	1465.73	76.48	3.58418
IVPIVEPEILPDGDHDLER		1	1	30	ASTEI10732-PA	0	2156.12	85.12	4.89904
FTPGAFTNQVQTAFREPR		1	1	30	ASTEI09193-PA	1	2067.04	43.96	3.91754
APGVPHSNTRPYVQSK		1	1	30	ASTEI01482-PA	0	1737.9	64.57	4.03154
NVALITLNRPK		1	1	30	ASTEI09239-PA	0	1238.76	65.61	4.21573
ISEQFTAMFR		2	2	30	ASTEI10195-PA	0	1229.6	95.99	3.24472
LETEKYDLEER		1	1	30	ASTEI04338-PA	1	1424.69	87.92	3.66284
LALAIPLPDIR		1	1	30	ASTEI07834-PA	0	1191.75	83.69	3.62558
GPELLTMWFGESEANVR	1xOxidation [M7]	1	1	30	ASTEI02223-PA	0	1951.92	68.37	3.92949
SGQVVPGYGHAVLR		1	1	30	ASTEI06118-PA	0	1439.78	64.27	4.18316
TALLDSLSGEK		1	1	30	ASTEI08310-PA	0	1133.6	91.06	3.1077
IIEYQSGVVR		1	1	30	ASTEI00707-PA	0	1163.64	63.9	2.89304
EITALAPSTMK		1	1	30	ASTEI07742-PA	0	1161.62	52.52	2.8456
TEIIIMATR		1	1	30	ASTEI08714-PA	0	1047.59	73.29	3.06867
KVSNFLWPFK		1	1	30	ASTEI01907-PA	1	1265.7	56.78	3.53271
AGAVPLFLR		1	1	30	ASTEI05807-PA	0	943.572	65.15	2.54639
VLSTNIDGK		1	1	30	ASTEI06736-PA	0	946.52	60.72	2.42303
GGPPGLVTGLK		1	1	30	ASTEI04705-PA	0	995.588	72.08	3.16867
HLYHDLYMR	1xOxidation [M8]	1	1	30	ASTEI04933-PA	0	1263.59	48.69	3.08157
TLFVAPTQK		1	1	30	ASTEI03561-PA	0	1004.58	58.8	2.37981
VIAHSQIR		1	1	30	ASTEI04387-PA	0	923.542	52.46	2.27217
AIIIYVPVPK		1	1	30	ASTEI05335-PA	0	1112.71	62.75	2.78213
DEIVYSSPR		1	1	30	ASTEI08714-PA	0	1065.52	50.69	2.44656
HGSMAFYPK	1xOxidation [M4]	1	1	30	ASTEI04387-PA	0	1053.48	59.5	2.94009
VAFTVAR		1	1	30	ASTEI04387-PA	0	763.446	56.3	2.39053
EIAQDFK		2	6	30	ASTEI02499-PA	0	850.431	42.05	2.01181
TWLPAGEALLQMIAIHLPSPVVAQK	1xOxidation [M12]	1	1	29	ASTEI07373-PA	0	2699.5	66.01	7.14313
LGNPVAGNLYQAEWDDYVPLLYK		1	1	29	ASTEI01899-PA	0	2638.32	72.67	4.25664
DGEVVFGVAHIYASFNDTFVHVTDISGK		1	1	29	ASTEI07745-PA	0	3024.47	103.14	7.34201
APIRPDVVNEVSQLMR	1xOxidation [M15]	1	1	29	ASTEI00185-PA	0	1839.97	72.69	5.17779
LGQSEATSLQHQMEVYR		1	1	29	ASTEI05662-PA	0	1976.95	153.57	5.96307
DLEEANIQHEGTLANLR		1	1	29	ASTEI08310-PA	0	1922.96	116.23	7.26291
NAIIVIDAAPFR		1	1	29	ASTEI00735-PA	0	1299.74	87.27	2.9738
AIQELASDFLYR		1	1	29	ASTEI03327-PA	0	1425.74	73.65	3.94771
SFFDNISCEAVER	1xCarbamidomethyl [C8]	1	1	29	ASTEI02597-PA	0	1573.7		3.98022
AFSPATVNTGR		1	1	29	ASTEI05218-PA	0	1120.57	57.95	3.17454
VIALDGDTK		1	1	29	ASTEI05662-PA	0	931.509	77.77	2.65299
LLGSGMPPK	1xOxidation [M6]	1	1	29	ASTEI08588-PA	0	915.497	60.32	2.18482
VDLVASQIALSGPMNVVGR		1	1	28	ASTEI06711-PA	0	1926.05	100.21	5.49887
NLVATPADADLLEIYGLYK		1	1	28	ASTEI09821-PA	0	2079.1	117.13	5.47697
VDYQDEEHVFTPEQIVAMLFTK		1	1	28	ASTEI06698-PA	0	2639.27	68.91	7.10913
IMTLIQQAVNYK		1	1	28	ASTEI09597-PA	0	1421.78	89.65	4.18357
LLEATQSADENNR		1	1	28	ASTEI00121-PA	0	1460.7	113.67	4.06424
TTVPNYLSGLPIPDSFGGWFR		1	1	28	ASTEI04871-PA	0	2324.17	79.44	3.88213
AGNGEPDAFETQIGQAILELEMNSDLKPQLR		1	1	28	ASTEI05335-PA	0	3384.67	86.54	6.21345
SNYDTDVFVPLFDAIQK		1	1	28	ASTEI01989-PA	0	1971.97	81.48	4.29526
ALLELQLDPEDLYQTFQR		1	1	28	ASTEI07373-PA	0	2192.12	102.1	5.12016
IPDGKPENQFAFNGEAK		1	1	28	ASTEI03381-PA	0	1861.91	102.36	5.33011
LHNSMAGLGTNDK	1xOxidation [M5]	1	1	28	ASTEI11406-PA	0	1373.65	95.59	4.8428
EEETAQHVAATGK		1	1	28	ASTEI04933-PA	0	1370.65	88.47	5.12473
LAFLTAQYLHNQPHQQLENR		1	1	28	ASTEI06803-PA	0	2421.24	102.98	6.47576
AHDFPVEQSAAGQPSVLR		1	1	28	ASTEI07040-PA	0	1908.96	111.84	6.53669
AINQEGLTSIALK		1	1	28	ASTEI00948-PA	0	1357.77	86.59	3.71093
FTHIVAGATAFGK		1	1	28	ASTEI07395-PA	0	1319.71	79.18	5.08485
YIAPSGNYTVDDVILETEFDGEVSK		1	1	28	ASTEI00222-PA	0	2761.31	126.89	5.26491
DDLFNTNASIVR		1	1	28	ASTEI08719-PA	0	1364.68	97.16	3.3842
VVNIVSGALNHAAAK		1	1	28	ASTEI03010-PA	0	1463.83	74.05	3.91417
DAVSDLAQHFLDK		1	1	28	ASTEI03837-PA	0	1458.72	89.91	4.39355
AGGSAGPLLQPVLDNQIGQK		1	1	28	ASTEI10795-PA	0	1963.06	67.75	5.295
GVIVNTASVAAFDGQIGQAAYSASK		1	1	28	ASTEI03369-PA	0	2425.24	113.75	4.31299
NGGVGALQIPLLADK		1	1	28	ASTEI05818-PA	0	1465.84	87.63	3.7728
NQVAMNPTNTIFDAK	1xOxidation [M5]	1	1	28	ASTEI05419-PA	0	1679.81	100.97	4.10506
VTHAVVTVPAYFNDAQR		1	1	28	ASTEI07645-PA	0	1887.97	92.25	4.79493
LLTSTEANVAALTR		1	1	28	ASTEI00121-PA	0	1459.81	129.01	4.18969
LFPLIEQMYPNLAGK		1	1	28	ASTEI05590-PA	0	1733.93	75.33	3.836
FGYVFAVSGPVVTAER		1	1	28	ASTEI00222-PA	0	1698.88	95.7	4.6952
LPEHTASAPVDEETTVHIIGPFFSVQSAQR		1	1	28	ASTEI06076-PA	0	3263.63	70.65	6.39664
SINPDEAVAYGAAVQAAILHGDK		1	1	28	ASTEI05419-PA	0	2310.17	110.54	5.08184
EVSDGIIAPGYTEEALEVLR		1	1	28	ASTEI03619-PA	0	2161.1	86.47	5.47187
VNSLNAEVQSEFDAVLR		1	1	28	ASTEI01671-PA	0	1890.96	119.66	4.75717
MLDAQTIEEYVK		1	1	28	ASTEI02053-PA	0	1439.71	86.09	3.39628
LVMASPLLGTAAYVGQQITPTTR		1	1	28	ASTEI03669-PA	0	2388.3	128.96	5.11642
GFGFVEFDDYDPVDK		1	1	28	ASTEI04316-PA	0	1749.76	90.18	3.52337
FENDYDFEQANSKFEELR		1	1	28	ASTEI02597-PA	1	2281	126.98	6.34115
ALNLNPTLDLIGK		1	1	28	ASTEI05524-PA	0	1381.8	99.53	3.55749
IVDDIEADPNSVYGQYVQALK		1	1	28	ASTEI04345-PA	0	2337.16	105.59	5.34992
DLYANTVMSGGTTMYPGIADR	2xOxidation [M8; M14]	1	1	28	ASTEI07267-PA	0	2265.02	115.96	4.08719
ADQPLPYNIVNEGGLLR		1	1	28	ASTEI07419-PA	0	1868.99	89.6	4.41882
AAVPSGASTGVHEALELR		1	1	28	ASTEI01631-PA	0	1764.92	124.71	6.08337
LFVGGLSWETSHENLQR		1	1	28	ASTEI10178-PA	0	1972.99	119.17	6.04845
NLAFFSTNAVEGTAK		1	1	28	ASTEI00450-PA	0	1569.79	84.19	4.31695
VTQIVLTHIQLPEEQFR		1	1	28	ASTEI08310-PA	0	2051.13	102.84	5.9331
NTAIVLAEDLVTGEVLR		1	1	28	ASTEI08899-PA	0	1813.01	124.37	5.02235
DIVSPEGVAVDWISR		1	1	28	ASTEI09626-PA	0	1642.84	111.08	4.51257
TFESNVQQSGNVLR		1	1	28	ASTEI07419-PA	0	1578.79	77.22	4.09466
TAEELQAAEDKVNHLNK		1	1	28	ASTEI08310-PA	1	1909.96	105.29	7.03822
EQVEEEAEGKGDIQR		1	1	28	ASTEI08310-PA	1	1716.8	81.74	5.30043
LAEAEETIESLNQK		1	1	28	ASTEI08310-PA	0	1574.79	96.49	4.8361
LFTQGYQVPPGATYTAVEAPK		1	1	28	ASTEI01125-PA	0	2238.14	78.04	4.63939
LADLEEFVSGPNHADIQK		1	1	28	ASTEI03300-PA	0	1982.98	68.25	6.90379
LATEVEDLQLEVDR		1	1	28	ASTEI08310-PA	0	1629.83	126.61	4.89568
IEELEEEVEAER		1	1	28	ASTEI08310-PA	0	1474.69	92.21	3.87378
VLAAVGAAAYGIK		1	1	28	ASTEI04705-PA	0	1203.71	115.77	4.23619
IFVGGLTSDISDDEIK		1	1	28	ASTEI063681-PA	0	1708.86	137.02	4.09814
TTTPHIIVGTPGR		1	1	28	ASTEI071955-PA	0	1349.75	78.55	5.41022
IVSDNFDLRPGK		1	1	28	ASTEI07379-PA	0	1360.72	93.86	3.7038
SASTTLNQDEAVSR		1	1	28	ASTEI06698-PA	0	1478.71	106.34	4.32837
VAEVETASNDATAVAAAATVAVAAAAAATTAAVTAASKPSKPK		1	1	28	ASTEI00546-PA	0	3896.06	84.25	8.48464
VLTTVEATLNVLADSVLQEQPPLR		1	1	28	ASTEI00365-PA	0	2606.44	82.41	5.0019
SGTIFDNFLITNDLEEAKK		1	1	28	ASTEI03698-PA	1	2155.09	113.34	5.6284
SLQDIIAILGMDELSEEDKLTVAR	1xOxidation [M11]	1	1	28	ASTEI11539-PA	1	2675.38	103.72	6.01402
VTHEGTVTVGK		1	1	28	ASTEI03744-PA	0	1127.61	67.32	4.01345
FDVPELTVSPDDFK		1	1	28	ASTEI05635-PA	0	1608.78	61	3.34031
NPHSDTYIIFGEAK		1	1	28	ASTEI08624-PA	0	1591.78	81.97	4.7643
LVCIVNVIDQNR	1xCarbamidomethyl [C3]	1	1	28	ASTEI06323-PA	0	1442.78		3.82551
FDGILGLAYK		1	1	28	ASTEI08867-PA	0	1096.6	83.96	3.2095
VEIENVPFFNAPIYMEGEK	1xOxidation [M15]	1	1	28	ASTEI05455-PA	0	2242.07	45.49	3.48718
PVPELQKPAPAFK		1	1	28	ASTEI05818-PA	0	1421.82	78.56
SRPQFEVDIVR		1	1	28	ASTEI08238-PA	0	1345.72	72.5	4.29522
DYGVLNEESGVPFR		1	1	28	ASTEI05818-PA	0	1581.75	80.97	3.47835
FPGLLGHGESMVQK	1xOxidation [M11]	1	1	28	ASTEI04204-PA	0	1515.76	65.93	4.64124
FLDGLYVSEK		1	1	28	ASTEI03834-PA	0	1170.6	69.22	2.69154
LGNSISPTVELVK		1	1	28	ASTEI11274-PA	0	1356.77	69.71	3.33266
MDVLIATSVAAR		1	1	28	ASTEI10473-PA	0	1246.68	88.48	3.40054
VVSNDKDLYELR		1	1	28	ASTEI11111-PA	1	1450.75	105.57	4.0678
ISEQFTAMFR	1xOxidation [M8]	2	2	28	ASTEI10195-PA	0	1245.59	67.91	2.78709
ANDIPFMDAEALK		1	1	28	ASTEI04204-PA	0	1434.69	68.86	2.64787
ELISNSSDALDK		2	2	28	ASTEI11432-PA	0	1291.64	84.06	3.28698
YQQLYQPIVDR		1	1	28	ASTEI10180-PA	0	1422.74	61.12	3.19035
IQLLEEDLER		1	1	28	ASTEI00121-PA	0	1257.67	82.25	3.24874
NLQNLLILTAIK		1	1	28	ASTEI03300-PA	0	1353.85	78.14	4.00276
ALNPEYGVGDIAK		1	1	28	ASTEI11547-PA	0	1346.7	74.26	3.6058
GGAEQFLEETER		1	1	28	ASTEI03145-PA	0	1365.63	99.6	3.69696
LASDLLEWIR		1	1	28	ASTEI05722-PA	0	1215.67	79.59	3.68085
LAGELLPPTLFIPYLK		1	1	28	ASTEI01840-PA	0	1785.06	34.67	3.66536
VNFTVDEIR		1	1	28	ASTEI07373-PA	0	1092.57	85.51
YAIPIILSGR		1	1	28	ASTEI03327-PA	0	1102.66	70.05	2.75972
GGWDNLLGIIPGGSSTPVIPK		1	1	28	ASTEI03941-PA	0	2078.13	34.21	3.57228
GSPPVIPPCSTLVFEVELK	1xCarbamidomethyl [C9]	1	1	28	ASTEI01393-PA	0	2069.1		3.39407
IVPLEGGEIPIR		1	1	28	ASTEI10793-PA	0	1292.76	80.4	2.72573
ILAHNNLIGR		1	1	28	ASTEI06076-PA	0	1120.66	58.1	3.74964
LQQALQDLR		1	1	28	ASTEI05124-PA	0	1084.61	73.72	2.94726
INTLVRPDGK		1	1	28	ASTEI10403-PA	0	1112.64	55.51	3.60687
HLAIDVFK		1	1	28	ASTEI03834-PA	0	942.541	62.84	3.51863
ALGLPIERPK		1	1	28	ASTEI06118-PA	0	1093.67	60.33	2.5509
HQGVMVGMGQK	2xOxidation [M5; M8]	6	7	28	ASTEI07742-PA	0	1203.56	56.33	3.20932
SNPFAGASHAK		1	1	28	ASTEI05439-PA	0	1086.53	41.19	3.11883
ADGYILEGK		1	1	28	ASTEI00735-PA	0	965.494	73.12	2.76513
IKPVLFMNK		1	1	28	ASTEI07373-PA	0	1089.65	43.51	3.72487
LILFPVHR		1	1	28	ASTEI00128-PA	0	994.62	65.64	2.56085
LAVDAVLR		1	1	28	ASTEI07324-PA	0	856.525	59.23	2.39373
LILNLPNFK		1	1	28	ASTEI05016-PA	0	1071.66	58.31	2.81029
LTSLPPLDR		1	1	28	ASTEI01382-PA	0	1011.58	44.88	2.42716
IIQLGSAIK		1	1	28	ASTEI07113-PA	0	942.598	48.52	2.76081
VVLVLGGR		1	1	28	ASTEI08573-PA	0	812.535	54.69	2.2919
LLGPGLNK		1	1	28	ASTEI04204-PA	0	811.504	59.04	2.51836
VVNPLFEK		1	1	28	ASTEI06346-PA	0	945.54	48.73	2.26559
VFGSLETK		1	1	28	ASTEI06526-PA	0	880.477	51.48	2.14246
AFLIDEQK		1	1	28	ASTEI09997-PA	0	963.515	61.52	2.13561
TTDGFMLR		1	1	28	ASTEI09336-PA	0	940.456	61.34	2.30034
ALLFVPR		2	2	28	ASTEI11432-PA	0	815.514	58.21	1.8347
RLDPSDVQDYLANIP		1	1	28	ASTEI00337-PA	1	1715.86	96.63	3.65262
HWGTSVGR		1	1	28	ASTEI07490-PA	0	899.448	34.34	2.33464
FLVHNVR		1	1	28	ASTEI03245-PA	0	884.51	40.61	1.98992
LQDFIDR		1	1	28	ASTEI10473-PA	0	906.468	52.59	2.19665
IDKPILK		1	1	28	ASTEI08489-PA	0	826.54	42.79	2.58702
IMLYPSR		1	1	28	ASTEI03152-PA	0	879.476	39.19	2.15978
TILMMGR	1xOxidation [M]	1	1	28	ASTEI07373-PA	0	837.432	50.82	1.73766
DVFTGDEMFSDTYK	1xOxidation [M8]	1	1	27	ASTEI11142-PA	0	1670.69	109.17	3.26338
VQDLKPNAGEASVANLDWVR		1	1	27	ASTEI09457-PA	0	2182.13	128.67	5.08634
TDPNYPAGFMDVINIHK		1	1	27	ASTEI04628-PA	0	1931.93	59.98	4.678
VGPPSSAADPPSAVK		1	1	27	ASTEI075885-PA	0	1379.72	85.35	3.61461
LLPVGLENLILIPEETR		1	1	27	ASTEI05940-PA	0	1919.12	114.72	4.76496
LGEPQLPYNVDVNNEILIIEHASQENSGR		1	1	27	ASTEI07419-PA	0	3248.62	66.17	6.31255
GSTPYGGVNLIDGIVFDGLTDVYNK		1	1	27	ASTEI04235-PA	0	2614.3	73.42	4.13662
AAAPNDHPLFIDALTDVVR		1	1	27	ASTEI08656-PA	0	2035.06	85.23	4.82821
IVSLYTEQNELQFAVPGGLIGVGTK		1	1	27	ASTEI04355-PA	0	2633.42	57.84	4.02502
FGIPQGAIDSVNR		1	1	27	ASTEI03179-PA	0	1373.72	87.91	3.27076
HLIPCATTGESK	1xCarbamidomethyl [C5]	1	1	27	ASTEI09967-PA	0	1313.65		3.56574
AVAQALEIIPR		1	1	27	ASTEI03148-PA	0	1180.7	84.4	3.89539
EGTGNYAVTDAVQK		1	1	27	ASTEI07254-PA	0	1452.7	73.61	4.54816
YDVEYDGTGRPVNAPDVILK		1	1	27	ASTEI07419-PA	0	2221.11	59.08	5.97699
GAFGKPQGTVAR		2	2	27	ASTEI01139-PA	0	1188.65	61.23	2.96811
VFYDSANIR		1	1	27	ASTEI09101-PA	0	1084.54	57.89	2.36183
LSVVPVR		1	1	27	ASTEI00899-PA	0	769.493	57.11	2.15547
GIVDCFVR	1xCarbamidomethyl [C5]	1	1	27	ASTEI08607-PA	0	965.487		2.28258
FYAFGR		1	1	27	ASTEI07373-PA	0	760.378	40.23	1.82877
TFVYDPIPETFDEEHQK		1	1	26	ASTEI09380-PA	0	2094.97	109.09	5.19054
MLVGLVDTVFADVAQPDQAR	1xOxidation [M1]	1	1	26	ASTEI06775-PA	0	2161.1	171.84	5.22081
LFMADRNPPPGTIVDDIITLPER		1	1	26	ASTEI06803-PA	1	2580.35	94.82	8.4353
ALMLQGVDVLADAVAVTMGPK		1	1	26	ASTEI08224-PA	0	2099.12	132.19	5.13395
GLAITFISDEADAK		1	1	26	ASTEI071955-PA	0	1450.74	98.37	3.71529
ADRDEASPYAAMLAAQDVAEK	1xOxidation [M12]	2	2	26	ASTEI07745-PA	1	2238.03	97.43	6.00279
HAGDMGNIVADASGEAK		1	1	26	ASTEI06711-PA	0	1642.75	140.14	7.22969
NADDISQEEYGEFYK		2	2	26	ASTEI11432-PA	0	1807.77	106.91	4.44748
EASIYTGITLSEYFR		1	1	26	ASTEI00222-PA	0	1749.87	98.96	3.62679
AVVGEEALTPDDLLYLEFLTK		1	1	26	ASTEI00470-PA	0	2336.23	49.98	5.10168
ATLGEADKEFNVIIGLVR		1	1	26	ASTEI05722-PA	1	1945.08	146.88	5.92578
AGTVWVNTYNVLSAQAPFGGYK		1	1	26	ASTEI07414-PA	0	2343.18	119.11	5.07255
NTVAADELIASLLESVQQR		1	1	26	ASTEI09358-PA	0	2057.09	152.77	4.75887
ALEIDPNNAEALEGYR		1	1	26	ASTEI08277-PA	0	1774.86	137.15	4.58956
LASTWEGIQAASVLEK		1	1	26	ASTEI09205-PA	0	1702.9	123.14	4.86861
MGTELTADHLGEEWK	1xOxidation [M1]	1	1	26	ASTEI00060-PA	0	1732.78	107.81	5.2248
LGYGSHDASAVYVR		1	1	26	ASTEI04024-PA	0	1494.73	113.41	4.95722
VIFHPEEDTVITTSPDASIR		1	1	26	ASTEI09703-PA	0	2227.12	125.8	5.02663
KATGAEATVIYVPPPGAAK		1	1	26	ASTEI05771-PA	1	1841.02	77.05	5.01223
TIRYPDPAIHQHDSIQYDIATGK		1	1	26	ASTEI04628-PA	1	2639.32	76.22	7.92944
THLDRPVFNTVAEAK		1	1	26	ASTEI05771-PA	0	1697.9	84.97	5.31912
TAEELDAELDAYTK		1	1	26	ASTEI10048-PA	0	1568.73	102.23	4.24659
FASGDFNQVVLQNVTK		1	1	26	ASTEI09873-PA	0	1766.91	117.28	5.4824
KVTIIGTPEAQWK		1	1	26	ASTEI06076-PA	1	1470.83	85.61	5.11448
LGDFSVIDTEFSSIR		1	1	26	ASTEI10589-PA	0	1685.84	123.9	4.4137
IADWADLVTVHALPGQGILK		1	1	26	ASTEI07629-PA	0	2117.18	70.71	6.00698
FENDYDFEQANSK		1	1	26	ASTEI02597-PA	0	1606.67	109.95	4.17695
LSSFVGAIAIGDLVK		1	1	26	ASTEI07324-PA	0	1489.86	81.72	3.58729
KPATHPPVNTMILAAIK		1	1	26	ASTEI08356-PA	0	1802.04	88.25	6.03583
AGGLGNLEYPLLADLTK		1	1	26	ASTEI07810-PA	0	1744.95	90.03	4.39778
ASVEDFPLCVHLVSDEYEQLSSEALEAGR	1xCarbamidomethyl [C9]	2	2	26	ASTEI01139-PA	0	3250.52		7.22282
VKEILQEEEDLSEIVQLVGK		1	1	26	ASTEI00222-PA	1	2298.24	93.56	6.11975
LLKDDFLQQNSYSAYDR		1	1	26	ASTEI00222-PA	1	2076	122.42	4.89602
EAFNNAYLELGGLGER		1	1	26	ASTEI00450-PA	0	1752.86	95.28	4.86971
ILEEAHAGDQLGALVR		1	1	26	ASTEI02851-PA	0	1691.91	100.53	5.1145
TNPIQNLNNAFNVAEEK		1	1	26	ASTEI08990-PA	0	1915.95	108.81	5.18344
KLEADINELEIALDHANK		1	1	26	ASTEI08310-PA	1	2036.07	157.84	8.73467
LEPVRPTIEVSPPFIDQDEYSSAEVR		1	1	26	ASTEI07419-PA	0	2973.48	95.54	7.01365
DPSAPEGGEIIFGGSDSK		1	1	26	ASTEI08867-PA	0	1762.81	96.09	4.21619
AINDLTDSYGQEWTYR		1	1	26	ASTEI00450-PA	0	1931.88	111.14	5.0253
GEHSEAEGGIYDISNK		1	1	26	ASTEI02221-PA	0	1705.77	82.5	5.72689
FDLASLMELHGDGGGK	1xOxidation [M7]	1	1	26	ASTEI09336-PA	0	1662.78	94.95	4.47558
ISGATKPESAVQGADLVVEAIVER		1	1	26	ASTEI06079-PA	0	2439.31	110.95	7.16364
FGSAALANEFYQAFVTAR		1	1	26	ASTEI03258-PA	0	1962.97	127.32	5.28549
QGTVSPTSYNVVHDESGLTADQLQVYTSK		1	1	26	ASTEI06803-PA	0	3124.51	88.81	7.99464
GNLEVLLFTLQSK		1	1	26	ASTEI08990-PA	0	1461.83	97.76	3.74559
VIFPGVNDTDNEVITIIGK		1	1	26	ASTEI02087-PA	0	2044.1	77.81	6.62259
NLNDEIAHQDELINK		1	1	26	ASTEI08310-PA	0	1765.87	85.93	6.45087
IGGDVATQAQFVK		1	1	26	ASTEI08290-PA	0	1333.71	86.58	3.87396
TSTVDVLITDNNVRPESNK		1	1	26	ASTEI07419-PA	0	2102.07	110.87	5.58024
HNDAVAEMAEQVDQLNK	1xOxidation [M8]	1	1	26	ASTEI08310-PA	0	1927.88	108.47	6.03025
VQLSAAHSEEEIDR		1	1	26	ASTEI11217-PA	0	1583.77	104.24	4.7387
IADAIAQAADDVISGK		1	1	26	ASTEI08736-PA	0	1557.81	127.92	4.06256
IEITPNSFDGQPGEK		1	1	26	ASTEI07419-PA	0	1631.79	85.31	3.7252
ERPTLEIYPSEPQTIK		1	1	26	ASTEI07419-PA	0	1901	67.29	5.37806
DFPIVSIEDPFDQDHWDAWSK		1	1	26	ASTEI01631-PA	0	2547.15	64.82	5.4941
LNVGNLPADVTEEELR		1	1	26	ASTEI04137-PA	0	1768.91	122.17	5.16907
YYEVIMVDPSHNAIR		1	1	26	ASTEI09035-PA	0	1806.88	87.24	3.99784
KIGYNPAAVAFVPISGWHGDNMLEPSTK	1xOxidation [M22]	1	1	26	ASTEI01359-PA	1	3015.5	77.61	7.53093
INESLSEDAIFR		1	1	26	ASTEI04136-PA	0	1393.7	88.98	3.97654
SLAFVEFADSADVEK		1	1	26	ASTEI04136-PA	0	1627.78	102.72	4.61743
FVHVSSLNATPNPQPFFTK		1	1	26	ASTEI08410-PA	0	2131.1	89.06	5.75592
VGPLPWLEPFTEDAIK		1	1	26	ASTEI08656-PA	0	1811.96	56.46	3.34699
FDPANYSIWYGEYKYPEELTK		1	1	26	ASTEI03475-PA	1	2613.22	74.41	6.03471
SLGTADVVFER		1	1	26	ASTEI10048-PA	0	1193.62	81.4	3.44057
TIYAGNAIQTVK		1	1	26	ASTEI07395-PA	0	1278.71	87.88	4.03795
VNQAIWLLCTGAR	1xCarbamidomethyl [C9]	1	1	26	ASTEI02958-PA	0	1501.79		4.07814
FADYWYPQLFAK		1	1	26	ASTEI07618-PA	0	1548.75	54.4	2.83652
DAEDALDAMDGR		1	1	26	ASTEI02018-PA	0	1278.53	95.15	3.81995
TINSNQSVTVPK		1	1	26	ASTEI03834-PA	0	1287.69	96.17	3.55157
MDKDWQVQIEK	1xOxidation [M1]	1	1	26	ASTEI01564-PA	1	1435.69	91.96	4.52176
VKEYGLNFSEK		1	1	26	ASTEI06526-PA	1	1313.67	69.61	4.15861
YLAEFATGGDR		1	1	26	ASTEI09967-PA	0	1199.57	77.97	3.38984
LIDPATVTHLYR		1	1	26	ASTEI00948-PA	0	1398.77	97.59	4.09399
VLPSITTEVLK		1	1	26	ASTEI09998-PA	0	1199.72	75.84	2.86021
GAMIPLLDLAQR		1	1	26	ASTEI00562-PA	0	1297.73	63.33	3.01291
AYPLADQALTSK		1	1	26	ASTEI09597-PA	0	1277.67	57.37	3.03539
FMQLTSSNIDSK	1xOxidation [M2]	1	1	26	ASTEI06736-PA	0	1386.66	82.27	3.69295
LVPHPNSYFMDVK	1xOxidation [M10]	1	1	26	ASTEI02737-PA	0	1562.77	48.77	2.9558
LVIIANNTPHLR		1	1	26	ASTEI00859-PA	0	1360.81	85.84	3.848
FSSVVQTYGR		1	1	26	ASTEI07746-PA	0	1143.58	89.98	3.2518
EDLKIPEGELGTQLR		1	1	26	ASTEI04191-PA	1	1697.91	76.96	4.49444
IMTLIQQAVNYK	1xOxidation [M2]	1	1	26	ASTEI09597-PA	0	1437.78	85.15	3.6882
QFGQALVAGIDR		1	1	26	ASTEI08573-PA	0	1274.69	76.73	3.45867
LYLINSPVVR		1	1	26	ASTEI00404-PA	0	1173.7	77.01	3.0554
SHLLDLLSNITK		1	1	26	ASTEI03327-PA	0	1353.77	68.74	4.36358
ANDIPFMDAEALK	1xOxidation [M7]	1	1	26	ASTEI04204-PA	0	1450.69	54.35	2.8769
LSAVSDLTIDR		1	1	26	ASTEI01382-PA	0	1189.64	81.16	3.57673
GIELATPPAYQK		1	1	26	ASTEI05662-PA	0	1287.69	59.94	2.82851
IPVTPSEAFQK		1	1	26	ASTEI08688-PA	0	1216.66	66.6	3.26713
SFVMYILDPIYK	1xOxidation [M4]	1	1	26	ASTEI07373-PA	0	1504.78	73.53	2.98129
LLLPWLESR		1	1	26	ASTEI03300-PA	0	1126.66	63.93	2.44889
APDFVFFAPR		1	1	26	ASTEI08859-PA	0	1166.6	76.88	3.22194
TVDLIYNFLR		1	1	26	ASTEI01382-PA	0	1253.69	64.3	2.96519
NFISQGNYENR		1	1	26	ASTEI00470-PA	0	1341.62	78.89	3.10379
NAGVDGSVVVAK		1	1	26	ASTEI08224-PA	0	1115.61	75.36	3.49857
DGHITLGTGVVTK		1	1	26	ASTEI02851-PA	0	1297.71	61.79	4.7501
VACIGAWHPSR	1xCarbamidomethyl [C3]	1	1	26	ASTEI04387-PA	0	1253.62		3.56989
VIMVTGDHPITAK		1	1	26	ASTEI00450-PA	0	1381.75	78.75	3.72525
FKLDSPYGDELPQK		1	1	26	ASTEI10416-PA	1	1636.82	61.84	4.82043
LTLHGLQQHYVK		1	1	26	ASTEI071955-PA	0	1436.8	63.71	4.83579
VGQEIEVRPGLVSK		1	1	26	ASTEI04355-PA	0	1510.86	64.12	4.96988
YLEAQIQGSK		1	1	26	ASTEI04024-PA	0	1136.59	58.05	2.70627
LWPIYVANLPYK		1	1	26	ASTEI04137-PA	0	1476.82	57.26	3.28058
DGHQIALAQSFAK		1	1	26	ASTEI07332-PA	0	1385.72	83.72	4.85549
NPLSAYNFFIK		1	1	26	ASTEI04952-PA	0	1313.69	56.75	3.89333
AFEAEITPVR		1	1	26	ASTEI04235-PA	0	1132.6	57.18	2.59473
IVEVGDDFR		1	1	26	ASTEI07419-PA	0	1049.53	79.19	2.72336
IMGPNFTPGK		1	1	26	ASTEI07373-PA	0	1061.54	65.28	2.80112
LQEPLLLLGK		1	1	26	ASTEI06447-PA	0	1123.71	57.23	3.24081
TIIQNPTVAQK		1	1	26	ASTEI07254-PA	0	1212.69	69.79	2.94274
FEDENFVLK		1	1	26	ASTEI01010-PA	0	1140.56	47.86	2.86744
EFGGLIYQR		1	1	26	ASTEI06526-PA	0	1082.56	63.07	2.62565
GNIYIPAEPK		1	1	26	ASTEI01907-PA	0	1101.59	57.68	2.53334
LQIIPFQQLK		1	1	26	ASTEI09723-PA	0	1227.75	42.07	2.68849
ITFTLGGK		1	1	26	ASTEI08867-PA	0	836.488	53.93	2.30321
FFPLTGMDK	1xOxidation [M7]	1	1	26	ASTEI02221-PA	0	1071.52	54.2	1.68969
TFAAVFQK		1	1	26	ASTEI10069-PA	0	911.499	52.11	2.87735
EVFQFWK		1	1	26	ASTEI06803-PA	0	983.499	44.82	2.10676
YRPENPIAR		1	1	26	ASTEI06346-PA	0	1115.6	42.09	2.9181
DLLNVAK		1	1	26	ASTEI06775-PA	0	772.456	52.13	2.07593
LLGDLEK		1	1	26	ASTEI09205-PA	0	787.456	43.14	2.01783
IRFPLVQR		1	1	26	ASTEI02421-PA	1	1028.64	55.82	2.97978
LVYLYVK		1	1	26	ASTEI09997-PA	0	897.544	38.68	2.14853
SIPYFWTK		1	1	26	ASTEI03475-PA	0	1041.54	34.3	1.60891
VMPAVVIR	1xOxidation [M2]	1	1	26	ASTEI07898-PA	0	900.534	46.91	1.75899
MAFEISR		1	1	26	ASTEI01321-PA	0	853.424	50.31	2.17732
LLWMNR	1xOxidation [M4]	1	1	26	ASTEI04933-PA	0	848.445	40.82	1.54765
IAPILKPGAGVVTSR		1	1	25	ASTEI10688-PA	0	1478.91	73.41	3.74839
DLTVGGAVTQCYSDMASR	1xCarbamidomethyl [C11]	1	1	25	ASTEI02421-PA	0	1930.86		4.82369
IIGADADYFATMVVDAAQAVK		1	1	25	ASTEI03673-PA	0	2169.09	84.24	6.32188
AGNGEPDAFETQIGQAILELEMNSDLKPQLR	1xOxidation [M22]	1	1	25	ASTEI05335-PA	0	3400.67	78.96	6.70158
KYNDPYVQDELR		1	1	25	ASTEI06698-PA	1	1539.74	100.41	4.71107
LVEAFQYTDTYGEVCPANWKPGSK	1xCarbamidomethyl [C15]	1	1	25	ASTEI05818-PA	0	2760.3		5.34259
LVQIEYALAAVAAGAPSVGIK		1	1	25	ASTEI00337-PA	0	2041.17	79.72	5.87123
LQAFYPVYVSNIPFGCPGR	1xCarbamidomethyl [C16]	1	1	25	ASTEI04136-PA	0	2185.09		5.08293
SDEIDEEEYQLNMMR	1xOxidation [M]	1	1	25	ASTEI05231-PA	0	1917.78	69.67	3.04259
HLPNDPLFGLVSNIYK		1	1	25	ASTEI06118-PA	0	1826.98	74.45	5.4317
TVVIEPHRHEGIFIAR		1	1	25	ASTEI06775-PA	1	1874.04	47.35	3.77904
EDSKEWVPVTK		1	1	25	ASTEI00899-PA	1	1317.67	66.54	4.11443
IYVSNVPYEYR		1	1	25	ASTEI05754-PA	0	1402.7	92.97	3.35584
FDQNVYLPYEK		1	1	25	ASTEI10416-PA	0	1415.68	80.02	3.78278
IEEELGAGAK		1	1	25	ASTEI01631-PA	0	1016.53	72.02	2.72968
MGLTEFQAVK		1	1	25	ASTEI02221-PA	0	1123.58	68.12	3.23194
ISVPPAELR		1	1	25	ASTEI04024-PA	0	981.573	70.67	2.29377
LIFQDK		1	1	25	ASTEI10247-PA	0	763.435	36.15	1.53308
AAPAAATAAAAASK		1	1	24	ASTEI10403-PA	0	1142.62	92.18	4.10659
GTIFFEQSAESDPVK		1	1	24	ASTEI06711-PA	0	1654.8	105.62	3.87336
GDSQAYILYDSIDAATAAVK		1	1	24	ASTEI10108-PA	0	2072.02	93.65	5.90273
VILQDFTGVPAVVDFAAMR		1	1	24	ASTEI097191-PA	0	2049.08	108.48	4.60944
ASCIDSTAVPEAVFAAEVK	1xCarbamidomethyl [C3]	1	1	24	ASTEI06775-PA	0	1964.96		4.6792
NFLEQAASTNLPDFLR		1	1	24	ASTEI09747-PA	0	1835.93	136.58	5.04161
VPPFADSVSEGDVK		1	1	24	ASTEI07075-PA	0	1446.71	78.55	3.71568
LQALEILEQIAHPIEINR		1	1	24	ASTEI11087-PA	0	2100.18	99.24	6.00404
EAGTLTLIDTGIGMTK		2	2	24	ASTEI11432-PA	0	1620.85	102.96	5.20148
AEAAIAVEVAEALVK		1	1	24	ASTEI09101-PA	0	1483.84	82.04	4.33746
HVVFGSVVEGMDVVR	1xOxidation [M11]	1	1	24	ASTEI01010-PA	0	1645.84	111.18	3.58924
YIQATDLSEASR		1	1	24	ASTEI06110-PA	0	1353.66	86.97	3.56799
VFLDPNTLSTDGTIALVGSR		1	1	24	ASTEI05206-PA	0	2076.1	142.38	4.95019
VVYPDATPGLPDDYPRPESK		1	1	24	ASTEI04582-PA	0	2216.09	75.18	5.09377
MVVDSVTTLDALLPLNMIGIK		1	1	24	ASTEI03145-PA	0	2243.24	68.08	4.58716
MDGIAALAASPGAELLDR		1	1	24	ASTEI03677-PA	0	1770.91	90.23	5.27466
MLGATNPADSEPGTIR		1	1	24	ASTEI06894-PA	0	1629.79	115.87	4.22778
DDFQHELNEYGYDYTGDKPLVLAR		1	1	24	ASTEI01349-PA	0	2858.33	74.15	7.06473
SASPCVLFFDELDSIAK	1xCarbamidomethyl [C5]	1	1	24	ASTEI02223-PA	0	1898.92		4.39981
LVSIGAEEIVDGNLK		1	1	24	ASTEI05722-PA	0	1556.85	96.76	4.38161
TSRPNTAVIYENDEKFEIGK		1	1	24	ASTEI05662-PA	1	2311.16	74.76	6.60738
TCTCVALTQVENADKPNLAK	2xCarbamidomethyl [C2; C4]	1	1	24	ASTEI06346-PA	0	2233.1		6.56897
VAALDWTDTIEELGK		1	1	24	ASTEI10106-PA	0	1660.84	110.17	4.43126
EFTATDLTATMTAGNAK		1	1	24	ASTEI11274-PA	0	1742.83	106.1	4.36198
QFIAALPETAQQR		1	1	24	ASTEI10180-PA	0	1472.79	73.76	3.87265
YDAVGTLTGIFSQIVGGDETTR		1	1	24	ASTEI04702-PA	0	2300.14	153.12	4.96968
IYTILGQDYDER		1	1	24	ASTEI09998-PA	0	1485.72	94.8	3.8056
EYSNNPDQDYQPQDADTSAEANAER		1	1	24	ASTEI07534-PA	0	2828.15	118.88	4.45806
QAAIITAEGDAQAAQMLAR	1xOxidation [M16]	1	1	24	ASTEI09998-PA	0	1944.98	109.34	6.80822
VNKYPASLLTSGMYR		1	1	24	ASTEI08713-PA	1	1699.88	77.87	4.26519
NSPLVTELSLYDIVHTPGVAADLSHIETQSK		1	1	24	ASTEI08719-PA	0	3334.72	63.17	7.06714
HFPNIEDLENWHGKPLGDAADGVVAHLQK		1	1	24	ASTEI05662-PA	0	3207.6	69.87	6.11261
DTLVAGIIVAGWDAK		1	1	24	ASTEI06586-PA	0	1528.84	82.47	3.2476
FGVQAQTIATDFEK		1	1	24	ASTEI03097-PA	0	1554.78	97.22	4.3134
QCLLGHEAAADEFNVVQVETMTIR	1xCarbamidomethyl [C2]	1	1	24	ASTEI10689-PA	0	2731.32		5.17174
VLLVNTAGTFNVIR		1	1	24	ASTEI03369-PA	0	1516.88	105.03	4.0884
VSVSILAGNIVGLR		1	1	24	ASTEI10045-PA	0	1397.85	105.13	4.04931
GFEVIYMTEPIDEYVIQQLK		1	1	24	ASTEI02622-PA	0	2415.22	74.23	4.02065
ETQFPIAPQNQCYDYILFR	1xCarbamidomethyl [C12]	1	1	24	ASTEI02597-PA	0	2403.14		4.5032
YVATLGVEVHPLVFHTNR		1	1	24	ASTEI01564-PA	0	2052.1	122.24	5.81581
NDGSVIHFNNPK		1	1	24	ASTEI02679-PA	0	1341.65	88.27	5.00707
NLAIEATFINHNFSQQVLK		1	1	24	ASTEI04348-PA	0	2187.16	91.03	4.94232
IAQDLEMYGVNYFEIR		1	1	24	ASTEI08859-PA	0	1960.95	84.08	4.30625
LLAGLGAGVAEAILAVTPMETVK		1	1	24	ASTEI00843-PA	0	2224.26	92.74	4.46103
YDAFLASESLIK		1	1	24	ASTEI04204-PA	0	1356.7	86.23	3.12652
IEIESFFEGDDFSETLTR		1	1	24	ASTEI07645-PA	0	2134.98	103.59	4.66859
AIGSGSEGAQQNLQEYYLPTMTIK		1	1	24	ASTEI05036-PA	0	2599.27	83.63	3.88834
AITVFSPDGHLLQVEYAQEAVR		1	1	24	ASTEI02053-PA	0	2443.26	102.15	5.83799
VEIENVPFFNAPIYMEGEK		1	1	24	ASTEI05455-PA	0	2226.08	64.89	3.95916
VVITVGDGPGFYTTR		1	1	24	ASTEI01671-PA	0	1581.83	82	4.19818
YGGLQDGETLDSVSLSVAGR		1	1	24	ASTEI08818-PA	0	2023.99	129.81	4.63554
ISGDTIFVTAPHESSGGIIGVNR		1	1	24	ASTEI03300-PA	0	2327.2	92.45	6.43727
NETADSLGAAHVLR		1	1	24	ASTEI02887-PA	0	1453.74	107.39	4.98538
TLGPGPLPPPILQFIPSGAAGR		1	1	24	ASTEI09778-PA	0	2156.22	82.39	4.70108
AYGLIQIAHPDHR		1	1	24	ASTEI10688-PA	0	1490.79	98.53	4.21792
AALVNVPPTEVTTLNSGLR		1	1	24	ASTEI03504-PA	0	1952.08	96.4	3.97485
LQLATEESYKDPANIQSK		1	1	24	ASTEI02282-PA	1	2035.03	124.11	5.93589
KVDQLTEQMTSK	1xOxidation [M9]	1	1	24	ASTEI06551-PA	1	1423.71	93.05	4.80107
ASEQLQIGAEVDTNFR		1	1	24	ASTEI07730-PA	0	1777.87	94	4.23006
LTPNKPASSTSGGDAHGSASTSSAISK		1	1	24	ASTEI03258-PA	0	2516.22	37.69	4.68305
KDLYANTVLSGGTTMYPGIADR	1xOxidation [M15]	2	3	24	ASTEI07742-PA	1	2359.16	103.2	6.5128
DSDSQGQTYQAVGPR		1	1	24	ASTEI08410-PA	0	1608.72	111.14	4.83593
FTNDAEGVITLR		1	1	24	ASTEI07419-PA	0	1335.69	100.07	3.70311
LKVDDLAAELDASQK		1	1	24	ASTEI08310-PA	1	1615.85	115.82	5.68011
LPITPEQDVDFDHGYR		1	1	24	ASTEI10793-PA	0	1901.9	106.18	5.72771
YYGGESASITPLEDLFSR		1	1	24	ASTEI03952-PA	0	2004.95	123.55	4.79278
SSRPAIGGAPAQEAEPYGDEALQFTR		1	1	24	ASTEI02254-PA	0	2718.31	90.98	8.13313
GVWVHPEIDNPEYVEDK		1	1	24	ASTEI03698-PA	0	2025.96	71.82	5.46622
EHFGQYGEIESINVK		1	1	24	ASTEI063681-PA	0	1749.84	80.11	5.82365
KIGYNPAAVAFVPISGWHGDNMLEPSTK		1	1	24	ASTEI01359-PA	1	2999.51	82.16	7.79521
RTDGVHIINLGR		1	1	24	ASTEI09193-PA	1	1350.76	78.82	4.6186
VNQIGSVTESINAHLLAK		1	1	24	ASTEI01631-PA	0	1894.04	114.8	6.0631
TIDIDGIHTPDLGGSNTSTDIVQNVLK		1	1	24	ASTEI00584-PA	0	2823.44	106.8	5.68085
GPINTNLSAPIHAEAPEFIEMSVEQEILVTGIK	1xOxidation [M21]	2	2	24	ASTEI06097-PA	0	3563.83	93.56	8.09298
TFTVSAMHGDMEQR	1xOxidation [M]	1	1	24	ASTEI06551-PA	0	1625.7	75.47	3.25814
LTDMHISVPDKNTNEPK	1xOxidation [M4]	1	1	24	ASTEI03561-PA	1	1954.95	67.23	5.77383
AFMTADLPNELIELLEK	1xOxidation [M3]	1	1	24	ASTEI03300-PA	0	1963.01	74.41	4.4187
DHAQLLESVASNIELAETLLQR		1	1	24	ASTEI01530-PA	0	2450.29	137.51	6.83353
VGAGAPVYLAAVMEYLAAEVLELAGNAAR		2	3	24	ASTEI05246-PA	0	2889.52	111.07	7.93369
VGAGAPVYLAAVMEYLAAEVLELAGNAAR	1xOxidation [M13]	2	3	24	ASTEI05246-PA	0	2905.51	113.78	8.29439
TLYDNVDVVTIR		1	1	24	ASTEI03179-PA	0	1407.75	95.21	3.13347
NASVEVGGAVK		1	1	24	ASTEI03832-PA	0	1030.55	74.63	3.11798
GADIVIIPAGVPR		1	1	24	ASTEI08719-PA	0	1277.76	65.91	3.37396
SLSVTDADVTR		1	1	24	ASTEI02887-PA	0	1163.59	79.95	2.50243
ILEHSPNAQLNK		1	1	24	ASTEI01972-PA	0	1363.73	68.17	4.48441
ALGVLASLVWDR		1	1	24	ASTEI06118-PA	0	1299.74	88.82	3.37381
AIVGASLSEIMAK		1	1	24	ASTEI07858-PA	0	1289.71	93.12	3.52672
AIVGASLSEIMAK	1xOxidation [M11]	1	1	24	ASTEI07858-PA	0	1305.71	83.66	3.20347
ILLLGAGESGK		3	4	24	ASTEI02798-PA	0	1057.63	81.86	2.97828
HLYHDLYMR		1	1	24	ASTEI04933-PA	0	1247.6	53.31	4.19173
LLDNVIFSEK		1	1	24	ASTEI10933-PA	0	1177.65	68.73	3.07456
AWEDAIDLIK		1	1	24	ASTEI00707-PA	0	1173.62	53.85	2.50878
FDVSQYAPEEIVVK		1	1	24	ASTEI10589-PA	0	1623.83	54.86	2.91626
IIEAYVEEQAR		1	1	24	ASTEI03903-PA	0	1320.68	77.22	2.92309
KAVQALEAIK		1	1	24	ASTEI09012-PA	1	1070.66	94.32	4.82034
ATIAGGGVIPHIHK		1	1	24	ASTEI07838-PA	0	1370.79	59.9	4.6704
VGPNLHGLFGR		1	1	24	ASTEI03805-PA	0	1166.64	70.13	3.49274
AYEALQIPYPADNVTK		1	1	24	ASTEI05637-PA	0	1792.91	57.97	4.08601
VQTLVQEVFGR		1	1	24	ASTEI09007-PA	0	1275.71	76.05	3.66826
NVILEQSWGSPK		1	1	24	ASTEI08224-PA	0	1357.71	74.96	3.19999
QLFHPEQLITGK		2	2	24	ASTEI11367-PA	0	1410.77	68.51	4.50937
TLPYWNDVIIPQLK		1	1	24	ASTEI03617-PA	0	1699.94	63.71	3.38025
TQSESLLSGLPK		1	1	24	ASTEI00563-PA	0	1259.68	74.95	3.12966
VDATVEPELAEK		1	1	24	ASTEI02302-PA	0	1300.66	79.69	3.56758
IDATANELEHTK		1	1	24	ASTEI02302-PA	0	1341.66	86.71	4.18762
MQPGVSVINSTK		1	1	24	ASTEI03834-PA	0	1260.66	67.89	2.7208
TAVETAILLLR		1	1	24	ASTEI03148-PA	0	1199.74	90.79	3.73197
FDEFLPIFSQVK		1	1	24	ASTEI05524-PA	0	1469.77	73.31	2.73791
EFDDLSVSEQR		1	1	24	ASTEI09094-PA	0	1324.6	76.6	3.14395
IVGSFLIGTK		1	1	24	ASTEI10688-PA	0	1034.62	71.53	3.05301
VAVFFGGLPIQK		1	1	24	ASTEI071955-PA	0	1275.75	88.22	3.72334
LVTAVNDIEKR		1	1	24	ASTEI02221-PA	1	1257.72	87.18	4.29931
TFIMIKPDGVQR		1	1	24	ASTEI06894-PA	0	1404.77	73.66	3.31674
RPLLMGIFEK		1	1	24	ASTEI07149-PA	0	1203.69	64.24	3.31615
LLNYLGEVLVNGPTTPLATK		1	1	24	ASTEI08133-PA	0	2113.19	75.43	5.28999
MKETAEAYLGK	1xOxidation [M1]	3	3	24	ASTEI05419-PA	1	1256.62	81.79	4.23154
EQDTIVSWLEK		1	1	24	ASTEI02302-PA	0	1347.68	71.91	3.04901
ALDTLQEVFR		1	1	24	ASTEI04345-PA	0	1191.64	91.27	2.94689
LGVHEDSQNR		2	2	24	ASTEI11432-PA	0	1154.55	52.83	3.11719
LVADGCGVQFR	1xCarbamidomethyl [C6]	1	1	24	ASTEI01139-PA	0	1221.6		3.19618
SDPWDLAFEVK		1	1	24	ASTEI11230-PA	0	1306.63	55.65	2.92229
VQQLIQQHGLK		1	1	24	ASTEI09821-PA	0	1291.75	67.1	3.39778
YALTNSEVTK		1	1	24	ASTEI04628-PA	0	1125.58	69.27	3.06508
IMGPNFTPGK	1xOxidation [M2]	1	1	24	ASTEI07373-PA	0	1077.54	63.21	2.90847
IKPVLFMNK	1xOxidation [M7]	1	1	24	ASTEI07373-PA	0	1105.64	44.6	2.51253
FGLYEVFK		2	2	24	ASTEI04365-PA	0	1002.53	58.36	2.79653
VYIVMNTK		1	1	24	ASTEI07554-PA	0	967.528	65.73	2.58373
VCADLIAGAK	1xCarbamidomethyl [C2]	1	1	24	ASTEI05334-PA	0	1017.54		2.93614
QVFLGGVDK		2	2	24	ASTEI08607-PA	0	962.531	54.81	2.67294
LTNSLMMK	1xOxidation [M]	1	1	24	ASTEI02958-PA	0	953.479	56.63	2.50717
MDAYNIIK		1	1	24	ASTEI10403-PA	0	967.492	42.36	2.24951
LDGSQLIK		1	1	24	ASTEI05335-PA	0	873.504	53.25	2.43256
VMPAVVIR		1	1	24	ASTEI07898-PA	0	884.539	54.5	1.76107
NYSTELFR		1	1	24	ASTEI08310-PA	0	1029.5	54.28	2.25376
TINVGNLPK		1	1	24	ASTEI04136-PA	0	955.557	47.29	2.1556
TILLPWVK		1	1	24	ASTEI04345-PA	0	969.613	42.88	1.83545
FALALAR		1	1	24	ASTEI08719-PA	0	761.467	52.61	2.12541
LGIDLGK		1	1	24	ASTEI10368-PA	0	715.435	56.23	2.1791
LTLTFNR		1	1	24	ASTEI01730-PA	0	864.494	56.87	2.06093
YLPHSAGR		1	1	24	ASTEI02958-PA	0	900.469	39.49	2.01291
AQVIEALR		2	2	24	ASTEI01139-PA	0	899.531	42.28	2.16271
LFLPTIK		1	1	24	ASTEI07182-PA	0	831.534	53.67	2.17506
AQYLIFEK		1	1	24	ASTEI06076-PA	0	1011.55	37.95	2.54598
LLPLTR		1	1	24	ASTEI05455-PA	0	712.472	46.51	1.34311
VLDYAVK		2	2	24	ASTEI06933-PA	0	807.461	35.2	2.11101
LLWMNR		1	1	24	ASTEI04933-PA	0	832.45	40.03	1.5485
LVIPHK		1	1	24	ASTEI01393-PA	0	706.461	41.97	1.58793
ISLSFR		1	1	24	ASTEI04338-PA	0	722.42	42.78	1.85297
ISELLR		3	3	24	ASTEI01274-PA	0	730.446	38.05	2.38112
IIGEWK		1	2	24	ASTEI08310-PA	0	745.424	30.25	1.53264
FQSAAVAALQEASEAYLVGLFEDTNLCAIHAK	1xCarbamidomethyl [C27]	1	2	23	ASTEI02499-PA	0	3437.7		8.45953
AFMATAVAVDDYPFGVTSSEDVYK		1	1	23	ASTEI02302-PA	0	2583.2	68.17	3.60065
TGGGGGGGGGGGAWGNQR		1	1	23	ASTEI04316-PA	0	1459.64	129.4	6.27538
GLKKPAYDRPDDDAEPEPNQNQNR		1	1	23	ASTEI03561-PA	1	2767.3	37.19	4.53583
LGVTSSDITEGYER		1	1	23	ASTEI05330-PA	0	1526.73	120.99	4.03905
TLTEDEIEVHLTAIAEKD		1	1	23	ASTEI00948-PA	1	2027.02	102.28	6.52047
LETAVQLSWASGSNATK		1	1	23	ASTEI06526-PA	0	1762.9	89.55	4.83381
SLTDESLAGLEEITMDADKAQAILAASK		1	1	23	ASTEI055272-PA	1	2891.46	96.67	5.79231
ADPEYQGFLEELLLK		1	1	23	ASTEI02680-PA	0	1764.91	72.98	4.25785
IDSDLEGHPTPR		1	1	23	ASTEI05662-PA	0	1336.65	88.38	3.96362
NGDPPQCLSLAWSTDGQTLYAGYSDNIIR	1xCarboxymethyl [C7]	1	1	23	ASTEI11137-PA	0	3213.48	79.28
VSGENPPNQVDSFETSGLR		1	1	23	ASTEI10473-PA	0	2032.96	94.26	4.68034
DLSELVNSGQPANERPPPIDVSDLVDR		1	1	23	ASTEI09137-PA	0	2932.46	75.71	4.70544
VLYLGAASGTTVSHVSDIVGPEGLVYAVEFSHR		1	1	23	ASTEI06775-PA	0	3430.76	76.21	7.29991
VLDSLFPCVQGGTTAIPGAFGCGK	2xCarbamidomethyl [C8; C22]	1	1	23	ASTEI00222-PA	0	2452.2		4.25757
LQINQSIIFCNSTQR	1xCarbamidomethyl [C10]	1	1	23	ASTEI07149-PA	0	1821.93		4.72268
KIWCFGPDGTGPNIVVDCTK	2xCarbamidomethyl [C4; C18]	1	1	23	ASTEI07373-PA	1	2264.08		7.51452
GGPAPDTNIIYSVQNADIIDVEANVASGLK		1	1	23	ASTEI08899-PA	0	3041.54	106.39	5.26922
SASDVFANIDGIFTK		1	1	23	ASTEI01540-PA	0	1584.79	89.12	4.01574
YLEATATGQVFKPWELAELTPIIR		1	1	23	ASTEI02887-PA	0	2746.48	132.31	5.97982
SQAALEQEVESLGAQLDASTGR		1	1	23	ASTEI02163-PA	0	2260.11	166.9	6.84457
NDIEVPPAVSSLGYLIEEEELFK		1	1	23	ASTEI05940-PA	0	2591.31	68.58	4.50038
VVFVLGPPGSGK		1	1	23	ASTEI00969-PA	0	1156.67	74.68	2.95397
GLCAIAQAESLR	1xCarbamidomethyl [C3]	1	1	23	ASTEI08714-PA	0	1288.67		3.79259
SLKESGDGLIELR		1	1	23	ASTEI09998-PA	1	1416.77	78.7	3.45155
DANVNWVCNAVHK	1xCarbamidomethyl [C8]	1	1	23	ASTEI09035-PA	0	1526.72		4.67497
LYHNSPAGIGSICR	1xCarbamidomethyl [C13]	1	1	23	ASTEI09012-PA	0	1544.76		4.17768
LGFLTFCPTNLGTTIR	1xCarbamidomethyl [C7]	1	1	23	ASTEI02221-PA	0	1810.95		4.05124
LPNALLNFFFK		1	1	23	ASTEI04240-PA	0	1323.75	81.6	3.99269
ANALQNELEESR		1	1	23	ASTEI08310-PA	0	1373.67	81.76	3.92379
GIYVIGFSYPVVPK		1	1	23	ASTEI11217-PA	0	1538.86	46.76	3.41446
VWNLANCK	1xCarbamidomethyl [C7]	1	1	23	ASTEI11137-PA	0	1004.5		2.53768
VHDMISR		1	1	23	ASTEI06551-PA	0	857.43	35.44	2.14289
ISIAFR		1	1	23	ASTEI02887-PA	0	706.425	44.41	1.74973
FFNDADADKGLQTSQDAR		1	1	22	ASTEI03698-PA	1	1998.92	134.34	5.93061
EVTGEPINTSGDMDNFFEVLK		1	1	22	ASTEI05770-PA	0	2342.09	81.19	4.16725
ANPTDGTGAVQNVNPK		1	1	22	ASTEI09066-PA	0	1582.78	128.6	4.33681
NVETGEDFPETIEHTK		1	1	22	ASTEI05206-PA	0	1845.85	121.67	4.16401
VDYQDEEHVFTPEQIVAMLFTK	1xOxidation [M18]	1	1	22	ASTEI06698-PA	0	2655.26	69.09	6.8115
FKELAPTDPDWFYVR		1	1	22	ASTEI09012-PA	1	1883.93	78.06	4.73119
HYYWYLTNEGIEYLR		1	1	22	ASTEI07007-PA	0	2019.96	96.99	4.01207
EAGTLTLIDTGIGMTK	1xOxidation [M14]	2	2	22	ASTEI11432-PA	0	1636.85	72.2	4.03718
SQDAEVGDGTTSVVLLAGEFLK		1	1	22	ASTEI03145-PA	0	2236.13	119.55	5.40939
SIYGNKFEDENFVLK		1	1	22	ASTEI01010-PA	1	1802.9	77.32	5.41128
TATQTAEGSTSSGAADAPSSSPHEKEPSVDSK		1	1	22	ASTEI01004-PA	1	3117.41	49.6	6.42044
ELISNSSDALDKIR		2	2	22	ASTEI11432-PA	1	1560.82	117.47	4.4315
ISAGPQSHILEGVSWDEANR		1	1	22	ASTEI05940-PA	0	2166.06	105.61	6.70211
HAGDMGNIVADASGEAK	1xOxidation [M5]	1	1	22	ASTEI06711-PA	0	1658.74	128.12	6.54444
FQSSAVMALQEASEAYLVGLFEDTNLCAIHAK	1xOxidation [M7]; 1xCarbamidomethyl [C27]	1	1	22	ASTEI10871-PA	0	3529.7		8.34363
ENTEGEYSGIEHEIVDGVVQSIK		1	1	22	ASTEI03179-PA	0	2532.21	99.46	5.79572
DIEKPVVETATVHR		1	1	22	ASTEI05334-PA	0	1593.86	83.61	5.77912
KGYNLPTPIMANTDLAR	1xOxidation [M10]	1	1	22	ASTEI00185-PA	1	1890.97	80.24	5.35139
LSPLVTSTDLVLTITK		1	1	22	ASTEI097191-PA	0	1701	82.5	4.44192
IVENVNVIIATYNDDGGPMGEVR	1xOxidation [M19]	1	1	22	ASTEI07373-PA	0	2491.21	93.92	8.37621
LSVLGAITSVQHR		1	1	22	ASTEI06663-PA	0	1380.8	100.87	4.38125
RVLYASYITASPR		1	1	22	ASTEI07373-PA	1	1496.82	90.01	5.37756
AANQSSAMDMDEEDPVPEITR	1xOxidation [M]	1	1	22	ASTEI02223-PA	0	2321.99	154.87	4.3818
ICDVDFNVSPSSSFSTK	1xCarbamidomethyl [C2]	1	1	22	ASTEI06803-PA	0	1889.86		4.74602
KDLYANTVMSGGTTMYPGIADR	1xOxidation [M]	1	1	22	ASTEI07267-PA	1	2377.12	106.65	7.03511
DLGIASAVATSSNSPIPLGALTHQIYR		1	1	22	ASTEI02184-PA	0	2752.46	112.03	6.43621
THFYNATQNADENVTQWYGR		1	1	22	ASTEI01456-PA	0	2415.07	103.95	9.41278
KLVDDDVQNQLLVADAK		1	1	22	ASTEI00563-PA	1	1884.01	152.65	6.72299
NQYDSDVTVWSPQGR		1	1	22	ASTEI07899-PA	0	1751.8	96.7	4.09669
HGVQALQDTLPNEVELNNK		1	1	22	ASTEI07899-PA	0	2119.08	121.1	7.16145
DGVLGVAGTPNFVAPHR		1	1	22	ASTEI06289-PA	0	1706.9	127.19	5.17074
KTAADLADDDALR		1	1	22	ASTEI02941-PA	1	1374.69	148.33	4.32953
EILQEEEDLSEIVQLVGK		1	1	22	ASTEI00222-PA	0	2071.08	102.16	5.7569
SLAYDFKPGTTAILQSK		1	1	22	ASTEI06446-PA	0	1839.99	101.38	5.22319
TNDWIDLHDPATNEVVTR		1	1	22	ASTEI07950-PA	0	2096	87.86	5.8324
MSGGGQDDDDVVINAFK		1	1	22	ASTEI05481-PA	0	1767.79	141.48	4.89664
TLSSSTQASIEIDSLFEGTDFYTSITR		1	1	22	ASTEI05419-PA	0	2969.43	89.14	3.78472
NAGPIALAPPSPQKENAPK		1	1	22	ASTEI05662-PA	1	1900.03	60.37	5.2273
KVNTPEEIAQVATISANGDR		1	1	22	ASTEI08224-PA	1	2113.09	127.31	5.59972
SIIDGLNNLVIDLHER		1	1	22	ASTEI03677-PA	0	1820.99	127.23	4.6191
QVDAQVIQNILPAAVESYK		1	1	22	ASTEI08956-PA	0	2086.12	98.16	5.4547
TEAAAVAPTAASSATEPSSVEEAK		1	1	22	ASTEI02143-PA	0	2275.09	103.47	5.88916
NTVGIHPTVAEEFTR		1	1	22	ASTEI04419-PA	0	1670.85	107.8	4.80555
AKPVVSFIAGLSAPPGR		1	1	22	ASTEI05771-PA	0	1666.96	107.27	3.90888
AFVAIGDSNGHIGLGVK		1	2	22	ASTEI00899-PA	0	1654.89	102.15	4.57588
LLNDSAELSTLDIDSYASPVR		1	1	22	ASTEI04024-PA	0	2279.14	154.76	5.33109
VGEELKPEQITTTTTTTTTTTEPLDKK		1	1	22	ASTEI02597-PA	1	2963.53	104.26	8.16203
NTFSLHFGNQVQPEPEQGSVALTALK		1	1	22	ASTEI00706-PA	0	2812.43	83.87	5.49811
PELTEITESAAAAAASSATGTTEAK		1	1	22	ASTEI08624-PA	0	2378.16	140.53
ASLAETDKITLEVAK		1	1	22	ASTEI00222-PA	1	1588.88	123.02	5.34392
FASEVAGVDDLGTTGR		1	1	22	ASTEI05686-PA	0	1594.77	123.07	4.61149
DLVASPGLLQLTPGVK		1	1	22	ASTEI07629-PA	0	1607.94	108.23	3.72668
KPATHPPVNTMILAAIK	1xOxidation [M11]	1	1	22	ASTEI08356-PA	0	1818.03	50.62	5.30694
LLPGGGAVEMAVSQALTNK		1	1	22	ASTEI03148-PA	0	1855.99	122.73	4.2833
WTVQALLAGSDQLK		1	1	22	ASTEI04348-PA	0	1529.83	88.03	4.5884
TLVVNNDSPAGLIEISDDVVQR		1	1	22	ASTEI06286-PA	0	2354.22	167.32	5.45137
FGSTAIGISTPEGVVMAVEK		1	1	22	ASTEI05036-PA	0	1993.03	81.23	4.42293
AYGQLATGDPFPFPIIDDSKR		1	1	22	ASTEI02584-PA	1	2308.16	140.2	5.71343
LNPLLVFVNPPSIEELER		1	1	22	ASTEI05605-PA	0	2079.15	80.09	4.92797
LPIGDVATQYFADR		1	1	22	ASTEI03145-PA	0	1565.8	104.09	3.71099
DTALEAAENAADQAK		1	1	22	ASTEI04325-PA	0	1517.71	90	4.45011
YKFDQPNPFIGDDEDGEVASVAYR		1	1	22	ASTEI04348-PA	1	2732.25	109.54	7.25589
NADYLASLMSETQFPTTSIHGDR		1	1	22	ASTEI10473-PA	0	2554.19	115.74	6.46603
VQDLTVDALGIQR		1	1	22	ASTEI01384-PA	0	1427.79	94.02	3.74772
LAFLLGLQQSPSR		1	1	22	ASTEI04345-PA	0	1429.82	101.36	4.06832
ALDEYGAGLSSVR		1	1	22	ASTEI11217-PA	0	1337.67	89.51	3.60072
SQSSNDTFPTAIHVSVAR		1	1	22	ASTEI08736-PA	0	1916.95	140.55	5.56006
EIQNLESELNDLTGK		1	1	22	ASTEI07533-PA	0	1702.85	93.81	4.77312
FYPPEPAQLQEDITR		1	1	22	ASTEI11230-PA	0	1803.89	86.11	3.28593
ATQQISELVADLK		1	1	22	ASTEI01009-PA	0	1415.77	92.27	3.92147
LFNEGNLQAAAAAALAAAAVK		1	1	22	ASTEI00258-PA	0	1985.08	93.04	8.18649
LEAEKDELQAALEEAEAALEQEENK		1	1	22	ASTEI08310-PA	1	2800.34	122.94	10.2089
LLPASLPLDELASSFR		1	1	22	ASTEI01155-PA	0	1728.95	78.04	4.19137
EQIVSADEIGHDLTTVNLLLSK		1	1	22	ASTEI08990-PA	0	2395.27	102.67	9.01134
AVIFLLETLPVGAFATTSK		1	1	22	ASTEI10359-PA	0	1978.13	82.95	5.15683
AENVAGTAVIATTIEVLQPPIIR		1	1	22	ASTEI07419-PA	0	2376.35	123.75	6.51575
LPFLEEFITPIVK		1	1	22	ASTEI01908-PA	0	1545.89	85.08	4.7133
SRPYLFSNSLPPPVVASASK		1	1	22	ASTEI11217-PA	0	2117.14	89.64	5.80901
FVEPVADFAGLYVK		1	1	22	ASTEI00404-PA	0	1554.82	76.24	3.6838
AINEALNGLLIDEEDYQGLR		1	1	22	ASTEI03300-PA	0	2246.13	116.62	5.91159
GPDFTHENPLETK		1	1	22	ASTEI00450-PA	0	1484.7	81.12	5.17576
LSPDWQVDYEVYDWK		1	1	22	ASTEI03475-PA	0	1942.89	73.37	3.9958
LADELRAEQDHAQTQEK		1	1	22	ASTEI08310-PA	1	1981.96	38	5.96519
HQLVEADIHAHEDR		1	1	22	ASTEI02282-PA	0	1669.8	103.88	6.59263
APLYMYIFSHQGELNK		1	1	22	ASTEI10045-PA	0	1910.95	87.22	5.54982
LVGQLPPAINALTGVDLSK		1	1	22	ASTEI00885-PA	0	1906.1	81.29	4.88877
LSDIALGTAIPTR		1	1	22	ASTEI07419-PA	0	1327.76	111.04	4.39289
GTRGEHSEAEGGIYDISNK		1	1	22	ASTEI02221-PA	1	2019.94	89.07	6.54892
LGPGGLDPVEVFESFPEELQK		1	1	22	ASTEI08710-PA	0	2287.15	71.63	5.01265
GDAVPIFLHEIPLLFR		1	1	22	ASTEI10688-PA	0	1837.04	68.97	4.06383
ESIDHIEIPSAVPGNPPLR		1	1	22	ASTEI00404-PA	0	2041.07	59.97	5.17023
VVVLTLASPAEQR		1	1	22	ASTEI05075-PA	0	1382.8	93.75	3.84308
VLLTEMLSPSFPIGDVHTER		1	1	22	ASTEI08410-PA	0	2241.16	71.01	5.09435
YEADNNNESAANDTSNVR		1	1	22	ASTEI10677-PA	0	1983.83	128.1	5.27382
VSSQTANVSISKPETQQLNLETR		1	1	22	ASTEI04345-PA	0	2530.31	134.82	6.77086
ASAVAAVLDITENQSSLHHQLGEESALLGQVYK		1	1	22	ASTEI02887-PA	0	3478.78	77.13	6.60264
NVGESLAAGGGNVGGNQGPNR		1	1	22	ASTEI04136-PA	0	1924.92	182.45	7.29678
TGSISSDMVAEILR		1	1	22	ASTEI01302-PA	0	1478.75	115.32	4.39197
TGGGGAGGGGAGGASAAASEPKPEDSWR		1	1	22	ASTEI04345-PA	0	2415.09	125.66	8.11252
LQPITVLSALLNTPEDAVNLNLR		1	1	22	ASTEI04073-PA	0	2504.41	100.64	5.02432
ENSPAIIFIDEIDAIATK		1	1	22	ASTEI03288-PA	0	1960.03	66.35	4.17479
IVHTSSAVDDKK		1	1	22	ASTEI02679-PA	1	1299.69	69.01	4.45354
LNAFEQELLK		1	1	22	ASTEI08719-PA	0	1204.66	56	3.30533
IDSPVFSFYLNR		1	1	22	ASTEI08867-PA	0	1457.74	73.86	4.10535
VTETVLAAVYK		1	1	22	ASTEI10732-PA	0	1193.68	103.63	3.21532
TNLEHEYIQNFK		1	1	22	ASTEI05907-PA	0	1535.75	77.02	4.83584
LIALYEEAGVKR		1	1	22	ASTEI09205-PA	1	1361.78	75.3	4.057
LFRPIPVPTR		1	1	22	ASTEI05231-PA	0	1195.73	62.17	3.89434
VVFDTGSSNLWVPSK		1	1	22	ASTEI08867-PA	0	1635.84	71.59	4.03284
LFQVEYAIEAIK		1	1	22	ASTEI05036-PA	0	1423.78	73.47	3.28969
GLFIIDPNGVVR		1	1	22	ASTEI07810-PA	0	1299.74	52.59	3.07167
AVLPPHIADEPQAK		1	1	22	ASTEI05763-PA	0	1485.81	38.72	3.9759
LLGNVEENVLR		1	1	22	ASTEI03903-PA	0	1255.7	75.59	3.64887
LDSGNFAWGSEGMAR	1xOxidation [M13]	1	1	22	ASTEI00735-PA	0	1613.7	86.94	2.9557
NIEMVANEIGR	1xOxidation [M4]	1	1	22	ASTEI01730-PA	0	1261.62	76.09	2.98072
VFPADKLVEEAVK		1	1	22	ASTEI09239-PA	1	1444.8	76.07	3.23481
DLQNVNITLR		1	1	22	ASTEI09998-PA	0	1185.66	71.53	2.78395
NTPPNEKPACVK	1xCarbamidomethyl [C10]	1	1	22	ASTEI058011-PA	0	1354.68		4.02305
GQYLMPNIGYGSK	1xOxidation [M5]	1	1	22	ASTEI03245-PA	0	1443.69	85.84	3.25628
QVVHHHAQVIYTR		1	1	22	ASTEI04889-PA	0	1587.85	63.02	4.65187
LVPHPNSYFMDVK		1	1	22	ASTEI02737-PA	0	1546.77	61.29	3.84161
VYCAEIAHAVSSK	1xCarbamidomethyl [C3]	1	1	22	ASTEI03245-PA	0	1434.7		4.2993
VPPNQKPNLAAFK		1	1	22	ASTEI05637-PA	0	1423.81	71.81	4.21319
LVDDVMYEVYGK	1xOxidation [M6]	1	1	22	ASTEI11142-PA	0	1446.68	85.9	3.03544
LGVNTIPGIEEVNMIK		1	1	22	ASTEI02679-PA	0	1726.94	46.33	3.09177
MHIFAPDHIVAK		1	1	22	ASTEI02421-PA	0	1378.73	57.12	4.86711
VSFEVFLPIYQAISK		1	1	22	ASTEI01649-PA	0	1740.96	41.16	3.25784
LLEQADAINEEIK		1	1	22	ASTEI06125-PA	0	1485.78	80.43	3.70123
GVDLDQLLDMK	1xOxidation [M10]	1	1	22	ASTEI058011-PA	0	1262.63	67.69	2.96397
VWPQNEFPLIPVGR		1	1	22	ASTEI10644-PA	0	1651.9	60.04	3.19031
LTPLSPEVISR		1	1	22	ASTEI04355-PA	0	1211.7	69.14	2.66616
FTMLQVWPVR		1	1	22	ASTEI00222-PA	0	1276.69	68.12	3.23676
LIPLLSHVEVK		1	1	22	ASTEI05807-PA	0	1247.77	60.98	2.9286
GDLEIVEVDPEGK		1	1	22	ASTEI05124-PA	0	1399.7	74.82	3.6242
GLDPEALTGKYPPK		1	1	22	ASTEI04338-PA	1	1485.79	75.48	3.76099
NNLSGAEDLFVR		1	1	22	ASTEI03300-PA	0	1334.67	81.59	3.55392
GVFHGLDNFIK		1	1	22	ASTEI08688-PA	0	1246.66	49.63	4.3505
VELENAVQTLR		1	1	22	ASTEI05124-PA	0	1271.7	88.54	3.45648
LCIWTESAFAK	1xCarbamidomethyl [C2]	1	1	22	ASTEI00185-PA	0	1325.66		3.25928
AEDLVIGDVVEVK		1	1	22	ASTEI00450-PA	0	1385.75	75.46	3.87194
ADIDQAVVAAR		1	1	22	ASTEI07414-PA	0	1128.6	105.9	3.26553
IFFETEEQAAK		1	1	22	ASTEI04136-PA	0	1312.64	62.94	2.94283
MQPGVSVINSTK	1xOxidation [M1]	1	1	22	ASTEI03834-PA	0	1276.66	61.56	3.04981
TSVYVSPLER		1	1	22	ASTEI04136-PA	0	1150.61	60.57	3.39103
IVAEGFDQAR		1	1	22	ASTEI11087-PA	0	1105.56	93.7	2.59832
SGNFLVDFFAGR		1	1	22	ASTEI10235-PA	0	1329.66	67.21	3.32832
YPLTTEAAMK		1	1	22	ASTEI10403-PA	0	1124.57	72.31	3.57785
HNEYVAQFK		1	1	22	ASTEI07254-PA	0	1135.55	62.13	3.88112
LVTAVNDIEK		1	1	22	ASTEI02221-PA	0	1101.62	68.36	2.7361
FAVDLPEGK		1	1	22	ASTEI03952-PA	0	975.515	66.28	2.52878
TVDEVLSHFR		1	1	22	ASTEI09094-PA	0	1202.62	76.79	3.49543
VLIVGGGDGGVAR		1	1	22	ASTEI05632-PA	0	1169.66	90.45	3.19799
NKDPLNDTVVDQFK		1	1	22	ASTEI08311-PA	1	1632.82	90.08	4.90238
DAEDLELQIQK		1	1	22	ASTEI08310-PA	0	1301.66	68.89	3.98093
IEQISPFPYDLVK		1	1	22	ASTEI09419-PA	0	1548.83	56.13	3.01517
LNTETFGVGSTR		1	1	22	ASTEI02597-PA	0	1281.64	81.09	3.87107
VSQILILPPFQK		1	1	22	ASTEI10677-PA	0	1382.84	42.55	3.40133
LVQDGCGVQFR	1xCarbamidomethyl [C6]	1	1	22	ASTEI08966-PA	0	1278.63		3.0906
LKVPEYVDLIK		1	1	22	ASTEI09012-PA	1	1316.78	65.6	4.19449
LTMDFDTNKR		1	1	22	ASTEI10371-PA	1	1240.6	68.62	3.75847
GSTTTLGNFAK		1	1	22	ASTEI00899-PA	0	1096.56	78.01	3.17408
LVPGAGAFEVR		1	1	22	ASTEI11087-PA	0	1115.62	70.17	2.53491
VDTFASVYK		1	1	22	ASTEI05335-PA	0	1029.53	56.4	2.59319
LIFSTITAK		1	1	22	ASTEI03288-PA	0	993.598	65.98	2.31717
SGVGNVFIK		1	1	22	ASTEI05590-PA	0	920.52	72.24	2.89819
GFPGYFFPYK		1	1	22	ASTEI03752-PA	0	1222.59	53.43	2.23378
TMVEELKPAK	1xOxidation [M2]	1	1	22	ASTEI11137-PA	0	1161.62	61.92	3.23131
GFPTLYWLPK		1	1	22	ASTEI01349-PA	0	1221.67	47.67	1.9917
LPTQFLGNK		1	1	22	ASTEI07419-PA	0	1017.57	52.6	2.93072
LFEINAFK		1	1	22	ASTEI07629-PA	0	981.54	66.62	2.51033
SLGITALHIK		2	2	22	ASTEI07745-PA	0	1052.65	53.4	2.69285
LNLAVTEEK		1	1	22	ASTEI04137-PA	0	1016.56	57.73	2.9207
ALFTNVVTK		1	1	22	ASTEI03619-PA	0	992.578	60.83	2.39694
IISSIEQK		1	1	22	ASTEI09967-PA	0	917.53	58.35	2.42331
LAYGTALAK		1	1	22	ASTEI05662-PA	0	907.525	51.62	2.87185
TAQYPIWSR		1	1	22	ASTEI10733-PA	0	1121.57	37.19	2.62966
QLIVGVNK		2	2	22	ASTEI01359-PA	0	870.541	53.78	2.84206
YMPLDLRPK	1xOxidation [M2]	1	1	22	ASTEI07554-PA	0	1148.61	42.97	2.96722
VADILTVK		1	1	22	ASTEI10416-PA	0	858.529	58.5	2.60051
LLKDEVLK		1	1	22	ASTEI00899-PA	1	957.598	48.64	2.79405
FPFAANSR		1	1	22	ASTEI10015-PA	0	909.458	61.9	2.65782
THLSDYLK		1	1	22	ASTEI00563-PA	0	976.51	53.83	3.1067
ELIIGDR		1	1	22	ASTEI10101-PA	0	815.462	55.05	2.02574
LTIAEER		1	1	22	ASTEI04628-PA	0	831.457	59.95	2.16947
VGLIAAR		1	1	22	ASTEI08489-PA	0	699.451	58.6	2.31113
VFHDFR		1	1	22	ASTEI07149-PA	0	820.41	47.87	1.76117
ILENLR		1	2	22	ASTEI11027-PA	0	757.457	42.34	2.09092
LFEYGSFPPESNYLFLGDYVDR		1	1	21	ASTEI05667-PA	0	2628.23	104.25	2.6888
SEIDLQNIKDEFEQMYNK		2	2	21	ASTEI08657-PA	1	2244.05	76.64	5.74284
FKPPVELTTLGADPLECFTDGPSSYSDDTR	1xCarbamidomethyl [C17]	1	1	21	ASTEI10045-PA	0	3315.54		8.49114
IDCFTETPSTVFGEALK	1xCarbamidomethyl [C3]	1	1	21	ASTEI055272-PA	0	1914.92		4.21648
LKIPPPINQFTQTVDKPTAQQVMK		1	1	21	ASTEI06346-PA	1	2722.5	84.42	5.6481
ALCNVWAQHLSEECR	2xCarbamidomethyl [C3; C14]	1	1	21	ASTEI04387-PA	0	1872.85		5.23544
QLDSAVELLQTEGNTALAR		1	1	21	ASTEI01530-PA	0	2029.06	107.44	6.15764
QPAAHPPVNEMVLAAVK	1xOxidation [M11]	1	1	21	ASTEI06813-PA	0	1787.95	64.7	4.36585
NLPPTELLDLQPLPISALR		1	1	21	ASTEI05465-PA	0	2100.21	87.9	4.58183
GCIVDQNLSALALIIVR	1xCarbamidomethyl [C2]	1	1	21	ASTEI00060-PA	0	1855.05		5.02405
VLGFCDFLLPSDKYPVGFK	1xCarbamidomethyl [C5]	1	1	21	ASTEI00450-PA	1	2202.13		5.85839
SITPMGGFPFYGEINQDFVMIK	1xOxidation [M5]	1	1	21	ASTEI04387-PA	0	2507.2	73.36	3.69181
SDVLISGLGGLGVEVAK		1	1	21	ASTEI05075-PA	0	1613.91	89.57	4.46348
VAAEEEKDEIEDTPDVNTPAER		1	1	21	ASTEI02254-PA	1	2457.13	142.32	7.37954
NLVPLGYYDYPCQEDLIAK	1xCarbamidomethyl [C12]	1	1	21	ASTEI05455-PA	0	2271.1		3.54676
VVLIGDSGVGK		1	1	21	ASTEI04806-PA	0	1043.61	69.55	2.89863
LHMAQASQEAK		1	1	21	ASTEI08943-PA	0	1213.6	67.18	4.13687
YTLIGIDIDTTGRR		1	1	21	ASTEI01321-PA	1	1593.86	41.47	3.99305
NINEVENQILTR		1	1	21	ASTEI05722-PA	0	1442.76	75.25	4.12065
DSYVGDEAQSKR		5	6	21	ASTEI07742-PA	1	1354.62	79.67	3.14341
YLNIGPIRPIDFYEK		1	1	21	ASTEI07496-PA	0	1837.98	60.3	4.69782
EVDEQMLNIQNK	1xOxidation [M6]	1	1	21	ASTEI06416-PA	0	1476.7	66.5	2.9907
ELLTLEEKDEK		1	1	21	ASTEI08445-PA	1	1346.7	61.63	3.26437
IVELEEELR		1	1	21	ASTEI00121-PA	0	1129.61	70.13	3.00356
LFIGGLDYR		1	1	21	ASTEI04316-PA	0	1053.57	76.72	2.81004
TTIFSPEGR		1	1	21	ASTEI10933-PA	0	1007.52	72.74	2.82539
HAANDLGNHLFDEYLAQA		1	1	21	ASTEI00707-PA	0	1998.93	85.4	3.95498
FAEIVQLR		1	1	21	ASTEI00470-PA	0	975.562	61.39	2.7676
ELKDILTQYDR		1	1	21	ASTEI06447-PA	1	1393.73	44.23	3.07234
LADLLR		2	2	21	ASTEI11432-PA	0	700.435	47.59	2.07921
LTELLK		1	1	21	ASTEI10101-PA	0	716.455	40.86	2.09701
SDEGLIEISEDKEK		1	1	20	ASTEI01945-PA	1	1591.77	74.63	5.09056
SVIEGIEGFDASR		1	1	20	ASTEI01099-PA	0	1379.68	100.78	3.49784
QAVLCILAESCDEPQYK	2xCarbamidomethyl [C5; C11]	1	1	20	ASTEI05576-PA	0	2023.95		4.51981
QVINFDLPAEVEEYVHR		1	1	20	ASTEI03327-PA	0	2058.03	82.89	5.58956
TQTALQNFVPTLQWSAEDALK		1	1	20	ASTEI03804-PA	0	2361.21	75.02	5.92159
DYAQTPYPIGLDPVWQVAPLNK		1	1	20	ASTEI06994-PA	0	2485.28	60.35	5.37099
YFGPLPDGSELQFEDDGPK		1	1	20	ASTEI04289-PA	0	2110.96	100.07	5.21254
ELLSVLEEAGQQPTVELIEMAK		1	1	20	ASTEI06121-PA	0	2427.27	86.44	5.92463
ALMLQGVDVLADAVAVTMGPK	1xOxidation [M]	1	1	20	ASTEI08224-PA	0	2115.12	103.99	6.01899
GKEDALVTLNLVPGSEVYGEK		1	1	20	ASTEI06775-PA	1	2218.16	101.53	6.08154
MITEMLPNIISQLGPEGLNQLK		1	1	20	ASTEI02679-PA	0	2439.3	69.93	4.98797
ISLAMQEIIDKNPAVLENVSSDR		1	1	20	ASTEI04137-PA	1	2542.32	123.08	7.28093
LVDDVMYEVYGK		1	1	20	ASTEI11142-PA	0	1430.69	88.21	2.78452
GETLSAYVGSGPPQGTGLHR		1	1	20	ASTEI01899-PA	0	1983.99	110.25	5.90756
KGDVGVGAGELEYR		1	1	20	ASTEI07007-PA	1	1449.73	128.94	5.43741
VQDDEVGDGTTSVTVFAAELIR		1	1	20	ASTEI07324-PA	0	2322.15	124.5	6.02499
DHAVVVGCYRPLPK	1xCarbamidomethyl [C8]	1	1	20	ASTEI06775-PA	0	1610.85		5.22092
SLVVHADPDDLGLGGHELSK		1	1	20	ASTEI06711-PA	0	2059.05	85.44	7.30424
YDPTIGIYGLDFYVVLGRPGYNVAQR		1	1	20	ASTEI05673-PA	0	2946.51	61.77	3.61472
MKENQSQIYFITGENIEQVK		2	2	20	ASTEI11432-PA	1	2399.19	105.76	5.78609
ALMQLPIIIADNAGYDSAQLVSELR		1	1	20	ASTEI07324-PA	0	2701.42	104.22	5.15756
MDGIAALAASPGAELLDR	1xOxidation [M1]	1	1	20	ASTEI03677-PA	0	1786.9	116.55	5.59787
MLGATNPADSEPGTIR	1xOxidation [M1]	1	1	20	ASTEI06894-PA	0	1645.79	108.58	4.44511
NNRPPMGGGGGAGGPER	1xOxidation [M6]	1	1	20	ASTEI07534-PA	0	1596.73	107.14	6.83622
GAADFTAQVIVLNHPGQISNGYTPVLDCHTAHIACK	2xCarbamidomethyl [C28; C35]	1	1	20	ASTEI01359-PA	0	3875.9		7.37595
EVVFDHLHSTAFQGTSLSNTVWGPSSNIR		1	1	20	ASTEI02163-PA	0	3186.56	110.88	7.72067
KPLLESGTLGTLGNIQVVVPFLTESYSSSQDPPEK		1	1	20	ASTEI05075-PA	0	3730.94	111.81	7.7229
LQAEIYELLSQVESISK		1	1	20	ASTEI05916-PA	0	1950.04	83.91	5.35588
KGYNLPTPIMANTDLAR		1	1	20	ASTEI00185-PA	1	1874.98	112.74	5.3038
APEQSQAAASTSAGHSQK		1	1	20	ASTEI04603-PA	0	1755.83	125.42	6.68712
ANAPGYDLNQAGADDFK		1	1	20	ASTEI07618-PA	0	1766.8	115.96	4.58295
AVPLALGLISVSNPK		1	1	20	ASTEI079290-PA	0	1478.89	98.71	3.83731
LHNSMAGLGTNDK		1	1	20	ASTEI11406-PA	0	1357.65	92.77	4.17119
SGFQLPETADFADSIER		1	1	20	ASTEI03620-PA	0	1882.88	107.1	4.06942
GTLMELGISPIVTSGLIMQLLAGAK	2xOxidation [M4; M18]	1	1	20	ASTEI05218-PA	0	2545.4	72.31	5.45222
ILVVINPGNPTGQVLSR		1	1	20	ASTEI03494-PA	0	1777.03	106.86	4.76528
KSPVAEDVDLNYVAK		1	1	20	ASTEI02223-PA	1	1647.86	115.8	6.33612
HLDTIAQPFPVSR		1	1	20	ASTEI03023-PA	0	1480.79	69.12	4.58959
KTEGFDIESEQPATIDVTTK		1	1	20	ASTEI05330-PA	1	2209.09	124.14	7.13988
DPQGTVDPDLAVEQAK		1	1	20	ASTEI08657-PA	0	1682.82	110.8	5.63856
NINLLAGDHLQPEFLK		1	1	20	ASTEI05223-PA	0	1821.99	75.64	4.98229
FGPNLEAILLDK		1	1	20	ASTEI01456-PA	0	1329.74	109.18	3.57596
MGTELTADHLGEEWK		1	1	20	ASTEI00060-PA	0	1716.79	88.86	5.76388
HVSPAGAAVGVPLTLDQAK		1	1	20	ASTEI03619-PA	0	1831.01	117.55	6.31455
TDQTSDETFQALQGFGQR		1	1	20	ASTEI06079-PA	0	2028.93	123.01	5.48999
DVLTNFHGMDLTTDKLR		1	1	20	ASTEI09336-PA	1	1975.99	105.99	5.44566
VGEITNVVTSAPIYQK		1	1	20	ASTEI11333-PA	0	1718.93	95.35	4.39961
VVINYDYPQQTEDYVHR		1	1	20	ASTEI07428-PA	0	2139.01	106.13	4.78913
VFSGSSHPDLASR		1	1	20	ASTEI10368-PA	0	1359.67	89.88	4.84669
MSGGGQDDDDVVINAFK	1xOxidation [M1]	1	1	20	ASTEI05481-PA	0	1783.78	141.51	5.14254
SGTPVEAIVEQLQSAVIEEK		1	1	20	ASTEI03928-PA	0	2127.12	86.72	5.07071
LANFDVKPDTEAGR		1	1	20	ASTEI10044-PA	0	1532.77	78.38	4.347
AGKFPGLLGHGESMVQK	1xOxidation [M14]	1	1	20	ASTEI04204-PA	1	1771.92	61.63	5.8543
AGKFPGLLGHGESMVQK		1	1	20	ASTEI04204-PA	1	1755.92	83.43	6.1176
LVGPNCPGIIAPEQCK	2xCarbamidomethyl [C6; C15]	1	1	20	ASTEI05771-PA	0	1752.88		4.10688
DNGVATEEDAAAVEGGEPK		1	1	20	ASTEI07536-PA	0	1858.83	108.37	5.27526
ANTFVGEAAGVDPQK		1	1	20	ASTEI08719-PA	0	1503.74	103.18	4.4875
VVSTPLPTVASSASAK		1	1	20	ASTEI05160-PA	0	1514.84	82.78	3.46218
KGESQTNVEIVGDQDFTK		1	1	20	ASTEI03148-PA	1	1994.97	141.97	8.5302
AAGATFVDAPVSGGVPGAK		1	1	20	ASTEI02184-PA	0	1671.87	73.58	4.82271
VAVCGASGGIGQPLSLLLK	1xCarbamidomethyl [C4]	1	1	20	ASTEI08719-PA	0	1840.04		4.92365
AAAAAAAGAGGAGNDDTGADGVDQSEGR		1	1	20	ASTEI02180-PA	0	2403.04	147.81	6.2818
NQAEEGTLIILASGDR		1	1	20	ASTEI04024-PA	0	1686.87	103.39	4.63611
SPDGYPVFVVPGTESQVQR		1	1	20	ASTEI07040-PA	0	2062.02	82.76	5.2782
MTSVAPNLATLIGDQVGAR		1	1	20	ASTEI055272-PA	0	1914.01	108.94	4.34309
GYTEVTPPTLVQTQVEGGATLFK		1	1	20	ASTEI00518-PA	0	2436.27	100.73	5.34849
HHNAYVTNLNAAEEQLQDAVAK		1	1	20	ASTEI07113-PA	0	2436.19	117.86	7.99506
LPENVVAVPDVVEAAK		1	1	20	ASTEI01494-PA	0	1649.91	90.69	5.07461
FPGVISSDPPGGGTTDYAVAIFFEGLK		1	1	20	ASTEI05132-PA	0	2742.37	61.9	5.10855
FTQTFVLASQSPK		1	1	20	ASTEI06266-PA	0	1453.77	120.19	3.58286
NAVALVTGGASGLGR		1	1	20	ASTEI03369-PA	0	1342.74	81.35	4.25026
GFEVIYMTEPIDEYVIQQLK	1xOxidation [M7]	1	1	20	ASTEI02622-PA	0	2431.21	75.54	4.02133
SALASVIMGLSPIVGR	1xOxidation [M8]	1	1	20	ASTEI07182-PA	0	1586.89	96.91	4.56493
DYIQPQWLFDSVNQR		1	1	20	ASTEI06887-PA	0	1908.92	77.08	4.01798
LATAAAAEEDDDVPELTENFEEVSKK		1	1	20	ASTEI02679-PA	1	2821.33	62.28	5.9809
YSEDLELDDAVHTAILTLK		1	1	20	ASTEI00337-PA	0	2146.09	89.79	5.77087
TAVNVNDIFLAIAK		1	1	20	ASTEI07707-PA	0	1488.84	91.81	3.91035
DIYTGDSVIINIITK		1	1	20	ASTEI10795-PA	0	1664.91	79.39	3.36623
FLLSYGNLPFDDVR		1	1	20	ASTEI09484-PA	0	1655.84	107.47	4.02647
KAGGLGNLEYPLLADLTK		1	1	20	ASTEI07810-PA	1	1873.04	134.14	5.33615
YISEHLTAPVDDLGR		1	1	20	ASTEI03673-PA	0	1685.85	83.65	4.43282
DGLTFGTEPEPPRYPASDLYGIVGSNLTK		1	1	20	ASTEI03146-PA	1	3094.54	62.09	6.17886
DQFPEVYVPTVFENYVADIEVDGK		1	1	20	ASTEI08263-PA	0	2773.32	77.27	4.41538
NLHFAALPDQLVGAPLQER		1	1	20	ASTEI10235-PA	0	2089.12	92.79	5.78978
TTMGLPEVMLGLLPGAGGTQR		1	1	20	ASTEI01671-PA	0	2099.1	79.74	5.19249
IKADFDQLYEDMQQAFR		1	1	20	ASTEI00222-PA	1	2118	99.38	5.05071
APSSVFVLFSQK		1	1	20	ASTEI05481-PA	0	1309.72	94.9	3.82115
TPSQDLDELASLLQIPLVAGTVNR		1	1	20	ASTEI07532-PA	0	2550.38	118.9	5.16833
DWSNVVIAYEPVWAIGTGK		1	1	20	ASTEI05709-PA	0	2105.07	66.85	4.18281
QTVANNVLVGAYSVLSNQGGLVHPK		1	1	20	ASTEI07532-PA	0	2565.38	89.47	7.41675
LTVEIFVPSAQVGR		1	1	20	ASTEI06076-PA	0	1515.85	69.1	3.65743
KIESFGCHSGKPSK	1xCarbamidomethyl [C7]	1	1	20	ASTEI01010-PA	1	1561.78		5.52776
LYAVSDGPPSLAVR		1	1	20	ASTEI10592-PA	0	1444.78	112.95	3.82671
IGSAEAYAIEQVGK		1	1	20	ASTEI00885-PA	0	1435.74	108.55	4.36634
LEQTLDELEDSLER		1	1	20	ASTEI08310-PA	0	1689.82	96.42	4.18988
FVANGMFHAELNEFLTR		1	1	20	ASTEI08714-PA	0	1995.97	97.35	4.81136
LTALENEADAIEGEHPEEAALIR		1	1	20	ASTEI08990-PA	0	2491.23	130.78	7.55449
LHGGDPANFLDVGGGASVK		1	1	20	ASTEI08119-PA	0	1810.91	107.91	6.68988
VLFGAPTANIFGVDNAAK		1	1	20	ASTEI03258-PA	0	1804.96	86.67	4.65713
LPHVPGFYDINYQTPTSLGAAGVR		1	1	20	ASTEI10359-PA	0	2573.31	67.83	7.09639
TDLDDLKQELDIDYHK		1	1	20	ASTEI00450-PA	1	1960.95	81.59	7.10684
TRPPVAAGAVGLAQR		1	1	20	ASTEI02252-PA	0	1463.84	84.14	5.33372
FGTGQFSHIEFSEVPLK		1	1	20	ASTEI10793-PA	0	1922.96	64.31	6.11095
MGHAGAIISGGK	1xOxidation [M1]	1	1	20	ASTEI05771-PA	0	1114.57	100.37	4.16618
TFGGTFLLGSFLK		1	1	20	ASTEI06528-PA	0	1387.76	91.84	4.25277
VDLFQLLGDQVPR		1	1	20	ASTEI03020-PA	0	1499.82	95.24	3.89732
TIAECLADELINAAK	1xCarboxymethyl [C5]	1	1	20	ASTEI02958-PA	0	1632.81	83.89
VAQIQTIWEQLTQMLK	1xOxidation [M14]	1	1	20	ASTEI08990-PA	0	1946.04	70.47	4.17868
VIVTLYPLLFPLGDDPVGK		1	1	20	ASTEI07320-PA	0	2056.17	60.92	4.14213
LAIDPPEVILSFDPNLR		1	1	20	ASTEI08899-PA	0	1909.04	87.78	4.17218
FVGLMSMIDPPR		1	1	20	ASTEI00450-PA	0	1362.69	94.82	3.03637
LLDSLQVQQLFR		1	1	20	ASTEI02282-PA	0	1459.83	86.36	4.2314
SGPPSVLVDMFGISAR	1xOxidation [M10]	1	1	20	ASTEI05662-PA	0	1648.84	76.83	3.88477
VMVTTGGTNLKDDIMR	1xOxidation [M]	1	1	20	ASTEI07149-PA	1	1766.88	121.76	4.97309
LQQALVLVQFLR		1	1	20	ASTEI02282-PA	0	1427.87	86.09	4.19801
AGGTILTPLITLDTPGK		1	1	20	ASTEI07040-PA	0	1667.96	86.55	4.43126
TAQEIEAEQSVAVATLRDPQNDTER		1	1	20	ASTEI01948-PA	1	2771.34	56.13	4.78898
LIDIGASDEEVKER		1	1	20	ASTEI07496-PA	1	1573.81	110.39	4.73964
NPWPNVDAHSGVLLQYYGLK		1	1	20	ASTEI06118-PA	0	2271.16	90.64	6.22483
LIDGQHYAADDVAQR		1	1	20	ASTEI02282-PA	0	1671.81	109.58	5.77029
AFEDPDVTHVEGEVDPVR		1	1	20	ASTEI01149-PA	0	2010.94	92.23	5.51645
RANALQNELEESR		1	1	20	ASTEI08310-PA	1	1529.77	86.15	5.23455
APGFAHLAALDK		1	2	20	ASTEI01125-PA	0	1210.66	98.65	5.22593
MLVLDEADKLLSQDFK	1xOxidation [M1]	1	1	20	ASTEI07149-PA	1	1880.97	112.85	4.87509
LAGPQLVQMFIGDGAK		1	2	20	ASTEI04478-PA	0	1644.88	100.38	4.43957
SPYLYPMYGLGELPQGFAR		1	1	20	ASTEI03952-PA	0	2159.06	82.91	6.11907
ETSTNPIASIFAWTR		1	1	20	ASTEI02634-PA	0	1693.85	103.94	4.37738
TGAYSIPVLEQVDPTK		1	1	20	ASTEI07149-PA	0	1717.9	72.83	3.76821
FVQGTVAEGAPIIPISAQLK		1	1	20	ASTEI04355-PA	0	2039.15	80.72	3.9697
APGGQEPLPEGLFWLLITGDVPSK		1	1	20	ASTEI06118-PA	0	2521.33	95.93	6.01993
LHIIEVGTPPAGNVAFTK		1	1	20	ASTEI03300-PA	0	1864.03	100.98	5.04485
FSQYVDALAHLFSTGEGVVLDR		1	1	20	ASTEI05635-PA	0	2424.22	89.16	5.3171
LRDFIDNYNFTPIQVLQQR		1	1	20	ASTEI02606-PA	1	2380.24	88.5	6.11936
LLEAVESFGEPVQTQHEK		1	1	20	ASTEI10793-PA	0	2041.02	130.28	6.26021
NFLIYVQDFVADDPK		1	1	20	ASTEI03952-PA	0	1783.89	72.06	4.07183
ANVGSNELNTLLGTLLK		1	1	20	ASTEI09716-PA	0	1756.98	150.58	5.12988
FIFSPQHYLPYR		1	1	20	ASTEI04136-PA	0	1567.81	85.05	3.95173
IKETIEGLGGVFK		1	1	20	ASTEI06816-PA	1	1390.79	104.97	4.03188
LPETINFPAEEEK		1	1	20	ASTEI00404-PA	0	1516.75	79.01	4.10031
IAEDDTGDNNVIAESALDR		1	1	20	ASTEI00898-PA	0	2017.93	199.11	6.04602
VVTATDEADLAR		1	1	20	ASTEI06816-PA	0	1260.64	96.66	3.58606
ISGTEYVTLVDPSTK		1	1	20	ASTEI02254-PA	0	1609.83	117.49	4.47646
NLEAVETLGSTSTICSDK	1xCarbamidomethyl [C15]	1	1	20	ASTEI00450-PA	0	1924.92		4.86386
LVLVNPEELLPR		1	1	20	ASTEI04005-PA	0	1391.83	88.76	3.53969
LWEAIHEAGSQTGDR		1	1	20	ASTEI00797-PA	0	1669.79	83.84	4.45246
KTVTAMDVVYALK		1	1	20	ASTEI11786-PA	1	1438.8	92.24	5.74257
VASESVPSQVATVGLFIDAGAR		1	1	20	ASTEI02163-PA	0	2174.15	90.16	5.11277
NAYEEDEEDGGTPGVR		1	1	20	ASTEI06330-PA	0	1737.72	108.85	4.2558
VGTLDQLVGLSDDLGKLDGYVEQTTR		1	1	20	ASTEI08520-PA	1	2792.43	105.8	6.81327
FDVNTSAIQVLIEQVNNLER		1	1	20	ASTEI03300-PA	0	2302.2	161.29	6.62175
IVAESLANEHGR		1	1	20	ASTEI07372-PA	0	1295.67	103	4.20227
LPQTQSGSDISSPLIQDDGDGK		1	1	20	ASTEI10589-PA	0	2258.08	144.04	5.88983
ALQSVGQIVGEVLK		1	1	20	ASTEI07553-PA	0	1440.84	87.69	4.47593
ASAAVPANTTSASSGGAAGGDEK		1	1	20	ASTEI05784-PA	0	1976.92	118.1	4.93662
LSKPATYDQIK		1	1	20	ASTEI04722-PA	0	1263.69	64.2	3.5967
YLAANYKVDVAK		1	1	20	ASTEI08356-PA	1	1354.74	92.92	3.51178
DHIFGLHVANYMR	1xOxidation [M12]	1	1	20	ASTEI10247-PA	0	1588.77	53.33	3.97764
KVTLIPGDGIGPEISAAVQK		1	1	20	ASTEI03179-PA	1	1993.13	66.96	5.05736
NEPFDNYPLLGGK		1	1	20	ASTEI07484-PA	0	1463.72	71.61	3.06882
LGTDEEVFYK		2	2	20	ASTEI08657-PA	0	1200.58	81.98	2.58367
LLLIGDSGVGK		2	2	20	ASTEI08048-PA	0	1071.64	75.45	3.21583
LPANHPLLTGQR		1	1	20	ASTEI00222-PA	0	1316.74	69.31	3.90349
YTPHSSGGISR		1	1	20	ASTEI07419-PA	0	1161.56	55.29	3.04779
GAQSVIQIQNPNR		1	1	20	ASTEI10160-PA	0	1424.76	78.2	3.95861
YVELLEAISK		1	1	20	ASTEI08238-PA	0	1164.65	74.93	2.90507
QWYESHYLLPLGK		1	1	20	ASTEI00735-PA	0	1633.84	43.62	3.81898
EFTLEEEDKEK		1	1	20	ASTEI10995-PA	1	1396.65	68.76	2.80979
NLVGVSHTEAEAK		1	1	20	ASTEI02598-PA	0	1354.7	65.74	4.2037
IISSIEQKEENK		1	1	20	ASTEI09967-PA	1	1417.75	77.8	4.26288
VNKYPASLLTSGMYR	1xOxidation [M13]	1	1	20	ASTEI08713-PA	1	1715.88	61.2	3.88651
NIEMVANEIGR		1	1	20	ASTEI01730-PA	0	1245.63	77.89	3.16371
YPASLLTSGMYR	1xOxidation [M10]	1	1	20	ASTEI08713-PA	0	1374.67	61.1	3.13342
LKVYEGIPPPYDK		1	1	20	ASTEI09829-PA	1	1518.82	61.92	3.78067
ESGDGLIELR		1	1	20	ASTEI09998-PA	0	1088.56	86.47	2.92118
IYVGNLPPDIR		1	1	20	ASTEI07135-PA	0	1256.7	89.91	3.22636
GAVPYDNVAELAK		1	1	20	ASTEI02184-PA	0	1346.7	79.47	2.37626
YSAADMKDPAK	1xOxidation [M6]	1	1	20	ASTEI08573-PA	1	1212.56	73.94	3.17555
YSAADMKDPAK		1	1	20	ASTEI08573-PA	1	1196.56	65.98	3.91867
GQSLPPSTYISR		1	1	20	ASTEI07419-PA	0	1305.68	62.52	2.66177
IAGHPLAQNER		1	1	20	ASTEI11046-PA	0	1205.64	62.78	3.73709
IVVLGSGGVGK		1	1	20	ASTEI08745-PA	0	985.604	73.64	3.28402
QLAIAVTNPNAR		1	1	20	ASTEI03245-PA	0	1267.71	77.35	3.76159
LTIPVPEGTEKPADPK		1	1	20	ASTEI03904-PA	0	1691.92	41.3	2.98052
MHIFAPDHIVAK	1xOxidation [M1]	1	1	20	ASTEI02421-PA	0	1394.72	65.87	4.86301
DLTVGGAVTQCYSDMASR	1xOxidation [M15]; 1xCarbamidomethyl [C11]	1	1	20	ASTEI02421-PA	0	1946.86		3.35372
IAGFVTHLMK	1xOxidation [M9]	1	1	20	ASTEI10371-PA	0	1132.62	79.7	3.15505
ELEVLMMQNR		1	1	20	ASTEI03245-PA	0	1262.62	59.3	2.85828
AFEVFGPLER		1	1	20	ASTEI00881-PA	0	1164.6	67.66	2.50623
ATGVPVPLIVWR		1	1	20	ASTEI07419-PA	0	1307.78	61.81	3.16599
TQVIALPTAPR		1	1	20	ASTEI09813-PA	0	1166.69	60.65	3.0417
LSGGLYPAPLK		1	1	20	ASTEI01671-PA	0	1115.65	78.02	3.53305
ALDTMNFDSLK	1xOxidation [M5]	1	1	20	ASTEI05590-PA	0	1270.6	81.02	2.94646
ALDTMNFDSLK		1	1	20	ASTEI05590-PA	0	1254.6	67.98	2.77626
LLQNYNPPTEDPGVR		1	1	20	ASTEI03804-PA	0	1712.86	73.05	3.46711
IETLDPALIRPGR		1	2	20	ASTEI00005-PA	0	1450.84	69.72	3.58072
EVQIGGWSLVR		1	1	20	ASTEI05124-PA	0	1243.68	67.58	2.77477
EGLPDLSQYLDK		1	1	20	ASTEI07373-PA	0	1377.69	71.7	3.36156
IENVSALLDLLK		1	1	20	ASTEI09865-PA	0	1327.78	90.76	3.85928
ILSTMLSEAIR	1xOxidation [M5]	1	1	20	ASTEI01671-PA	0	1249.68	85.62	3.06747
NHISVSLLPNNWVR		1	1	20	ASTEI07419-PA	0	1648.89	60.63	4.29144
LSILYPATTGR		1	1	20	ASTEI02584-PA	0	1191.67	65.38	3.20613
ATIDSAVALLLK		1	1	20	ASTEI00498-PA	0	1214.74	84.46	3.75286
SGIVESVLQWAK		1	1	20	ASTEI01908-PA	0	1316.72	81.47	3.89967
AAFADDEGYNHPLTLLAAGAIAGIPAASLVTPADVIK		1	1	20	ASTEI03588-PA	0	3633.92	35.38	4.38695
YVALAIVDGFIPTFTR		1	1	20	ASTEI01384-PA	0	1782.98	86.81	4.1796
VFWPVFEEVLNVPK		1	1	20	ASTEI00002-PA	0	1702.92	49.26	3.36265
TVVAVAFDHK		1	1	20	ASTEI06289-PA	0	1086.59	71.53	3.2785
SSLGPVGLDK		1	1	20	ASTEI03673-PA	0	972.536	92.74	2.383
EIDIGIPDATGR		1	1	20	ASTEI02223-PA	0	1256.65	67.69	3.01933
ELGTEIKPIPK		1	1	20	ASTEI07149-PA	0	1224.72	53.55	3.43492
DVFLPWFNAFR		1	1	20	ASTEI00404-PA	0	1411.72	52.86	2.84667
LYAEALGSDELKK		1	1	20	ASTEI11521-PA	1	1436.76	73.63	4.0009
ELESELDSEQR		1	1	20	ASTEI08310-PA	0	1334.61	79.82	3.40465
AAAEAEAEAAR		1	1	20	ASTEI08990-PA	0	1059.51	76.9	3.70391
EGLELPEDEAEK		2	2	20	ASTEI11432-PA	0	1358.63	57.86	3.09625
TNIPFLLNVLENQK		1	1	20	ASTEI08133-PA	0	1642.92	79.47	4.14363
TNEGKPWILPVVK		1	1	20	ASTEI07593-PA	0	1480.85	58.54	4.38851
DLVSQVNPPKYEK		1	1	20	ASTEI08311-PA	1	1516.8	83.7	4.0854
LLYNNVSNFAR		1	1	20	ASTEI03300-PA	0	1310.69	83.29	3.06832
LPANLLQAQR		1	1	20	ASTEI07641-PA	0	1123.66	72.91	3.35192
RPDADGPGAGPSTPSTTTA		1	1	20	ASTEI11286-PA	0	1755.81	103.57	4.35873
VQETSVVGFFQK		1	1	20	ASTEI01349-PA	0	1368.72	79.1	3.70955
FVPYMVIEALKK	1xOxidation [M5]	1	1	20	ASTEI01321-PA	1	1453.81	58.29	3.07021
FGQLATVFQR		1	1	20	ASTEI04235-PA	0	1166.63	76.68	3.37633
TTLDNLYLEK		1	1	20	ASTEI02680-PA	0	1209.64	62.19	2.78351
IVLAAAGGVR		1	1	20	ASTEI03504-PA	0	926.578	70.67	2.75463
YDGIILNSK		1	1	20	ASTEI05673-PA	0	1022.55	69.86	2.98072
QSLPPGLQVK		1	1	20	ASTEI08300-PA	0	1066.63	51.64	2.46838
VSLEIVQR		1	1	20	ASTEI08310-PA	0	943.557	62.1	3.05926
NTLALLVFK		1	1	20	ASTEI04136-PA	0	1018.63	54.57	3.05949
GAILANELR		1	1	20	ASTEI04348-PA	0	956.552	64.74	2.45078
EQGFSAFWR		1	1	20	ASTEI04331-PA	0	1127.53	55.03	2.15827
LSINDFIIK		1	1	20	ASTEI01739-PA	0	1062.62	56.82	2.51472
AGEEDVLAK		1	1	20	ASTEI00735-PA	0	931.473	72.99	3.11878
VPEYVDLIK		1	1	20	ASTEI09012-PA	0	1075.6	49.31	2.68797
VFQKPTNVK		1	1	20	ASTEI06017-PA	0	1060.61	43.34	2.77032
VYIVMNTK	1xOxidation [M5]	1	1	20	ASTEI07554-PA	0	983.523	61.85	2.24677
FNMTDFDR		1	1	20	ASTEI06323-PA	0	1045.44	64.02	2.71052
LDYVLGLR		1	1	20	ASTEI08445-PA	0	948.551	66.5	2.4942
SHLLFFISK		1	1	20	ASTEI02302-PA	0	1091.62	55.43	3.68334
DLAGYIHNLK		1	1	20	ASTEI00707-PA	0	1143.62	45.22	3.15817
ENLLNVAR		1	1	20	ASTEI11087-PA	0	928.521	65.97	2.53818
QVLIRPNSK		1	2	20	ASTEI09827-PA	0	1054.64	51.24	3.55057
AKLEEEIR		1	2	20	ASTEI08859-PA	1	987.547	74.75	2.31074
LQLALAAR		1	1	20	ASTEI08859-PA	0	855.541	59.98	2.49517
ILEFFGMK	1xOxidation [M7]	1	1	20	ASTEI02302-PA	0	1000.52	47.98	1.95623
GFGFITYSK		1	1	20	ASTEI04316-PA	0	1019.52	57.28	1.9925
LILIESR		1	1	20	ASTEI06358-PA	0	843.53	55.4	2.11787
AEEILER		1	1	20	ASTEI05673-PA	0	859.452	53.66	2.37071
IADFGLAR		6	9	20	ASTEI06158-PA	0	862.478	52.68	2.83273
FAGVDIR		1	1	20	ASTEI06447-PA	0	777.425	63.73	2.48047
ALVSFYQK		1	1	20	ASTEI06447-PA	0	955.525	47.56	2.19206
IGFIHR		2	2	20	ASTEI05673-PA	0	742.436	56.25	1.59538
GLFIIDDK		1	1	20	ASTEI05818-PA	0	920.509	47.61	2.11062
LVEVPAR		1	1	20	ASTEI06803-PA	0	783.472	55.48	2.0257
NIILVVK		2	2	20	ASTEI09066-PA	0	798.545	48.12	1.98712
ILQDYK		1	1	20	ASTEI11539-PA	0	779.43	40.02	1.77037
LVETIK		1	1	20	ASTEI06346-PA	0	702.44	40.91	1.8185
NIYEIR		2	2	20	ASTEI03097-PA	0	807.436	35.15	1.65789
VWADVQK		1	1	20	ASTEI00185-PA	0	845.452	44.61	2.29396
LAPNWR		1	1	20	ASTEI03245-PA	0	756.415	52.89	1.9406
TFVLAR		1	1	20	ASTEI03371-PA	0	706.425	45.91	1.86792
VLHIDR		1	2	20	ASTEI03952-PA	0	752.441	42.2	1.99589
LIDTLR		2	3	20	ASTEI02139-PA	0	730.446	38.77	1.91676
LLPYLK		1	2	20	ASTEI10006-PA	0	746.481	32.61	1.85537
ININLK		1	1	20	ASTEI00185-PA	0	714.451	37.39	2.00153
AVHAHFPINCVISENNSLVEIR	1xCarbamidomethyl [C10]	1	1	19	ASTEI03834-PA	0	2519.28		8.45029
FIECFIAEQNLVGVAIGAACR	2xCarbamidomethyl [C4; C20]	1	1	19	ASTEI05662-PA	0	2338.17		4.98134
GHVFEDSQVAGTPMFVVK		1	1	19	ASTEI07373-PA	0	1947.96	101.61	6.67325
VLTGDLDSSLASLAESLTINK		1	1	19	ASTEI10763-PA	0	2147.14	97.34	5.38141
ILFSTDGIPPGAITEFGTGLDIFEK		1	1	19	ASTEI10390-PA	0	2638.37	66.4	3.56948
DICSDILEVLDKHLIPCATTGESK	2xCarbamidomethyl [C3; C17]	1	1	19	ASTEI09967-PA	1	2714.34		5.82664
AFYGPGGTYAVFGGR		1	1	19	ASTEI01004-PA	0	1519.73	95.25	3.71748
SYGTEDRETQFPIAPQNQCYDYILFR	1xCarbamidomethyl [C19]	1	1	19	ASTEI02597-PA	1	3211.48		6.28792
IQDAVSHLVNVESIIR		1	1	19	ASTEI07533-PA	0	1792.99	107.36	6.0693
KDLYANTVLSGGTTMYPGIADR		2	3	19	ASTEI07742-PA	1	2343.16	151.79	7.15169
LDGVANALDNIDAR		1	1	19	ASTEI05075-PA	0	1456.74	114.87	4.84179
TISETNNLGPAVVAK		1	1	19	ASTEI08147-PA	0	1513.82	103.12	3.66028
CLIEALDAILPPSRPTDKPLRLPLQDVYK	1xCarbamidomethyl [C1]	1	1	19	ASTEI01359-PA	1	3331.84		5.38999
FADIGVENNEDNRR		1	1	19	ASTEI10732-PA	1	1648.77	49.69	4.41152
LFASLSSNNIR		1	1	19	ASTEI02680-PA	0	1221.66	76.68	3.38677
RIQLLEEDLER		1	1	19	ASTEI00121-PA	1	1413.77	79.39	4.77324
NDEELNKLLSGVTIAQGGVLPNIQAVLLPK		1	2	19	ASTEI05246-PA	1	3143.77	74.69	5.28591
VILFAVPGAFTPGCSK	1xCarbamidomethyl [C14]	1	1	19	ASTEI05761-PA	0	1663.89		3.78645
ELLAQGLVPQR		1	1	19	ASTEI08147-PA	0	1223.71	68.61	3.0162
GAFQQALEIAQK		1	1	19	ASTEI07834-PA	0	1303.7	59.25	4.32977
LYNLSKEDDVR		1	1	19	ASTEI00060-PA	1	1351.69	90.01	3.5969
DLEEDHACIPLKK	1xCarbamidomethyl [C8]	1	1	19	ASTEI07373-PA	1	1567.78		5.04365
SLYIPPLPTEDESLIFGSGISSGINFEK		1	1	19	ASTEI10473-PA	0	3010.53	57.36	3.80563
LNFIDVGTGSLGQGVAVACGMAYVGK	1xCarbamidomethyl [C19]	1	1	19	ASTEI05662-PA	0	2584.29		4.08924
HYNTTIEEMPANLADMI	2xOxidation [M9; M16]	1	1	19	ASTEI06551-PA	0	1994.88	84.22	4.74009
GLDETLEFAYIDYQK		1	1	19	ASTEI01945-PA	0	1804.86	64.6	3.74266
LYIAITSDR		1	1	19	ASTEI01730-PA	0	1051.58	64.71	2.80548
EVDGGLETIK		1	1	19	ASTEI06933-PA	0	1060.55	65.49	2.58214
NLVCSDLFTR	1xCarbamidomethyl [C4]	1	1	19	ASTEI07149-PA	0	1224.6		2.68895
IAAQISSK		1	1	19	ASTEI09012-PA	0	817.478	48.3	2.74104
TVPTALTAIK		1	1	19	ASTEI06736-PA	0	1014.62	51.17	1.98741
ALTVLNSR		1	1	19	ASTEI03475-PA	0	873.515	57.75	2.44516
FHAVSEVK		1	1	19	ASTEI00563-PA	0	916.489	45.17	3.0834
HGSMAFYPK		1	1	19	ASTEI04387-PA	0	1037.49	50.79	3.25258
NVPYVFVR		1	1	19	ASTEI09597-PA	0	993.552	40.05	1.66764
FYDQFSK		2	2	19	ASTEI11432-PA	0	934.431	40.52	2.20091
MRPAVLYGGNNTQDQIR		1	1	18	ASTEI03327-PA	0	1932.97	111.69	6.09301
SAPKPVPLSSAGETVPK		1	1	18	ASTEI04325-PA	0	1664.92	66.89	4.77065
KAPAAAGAAAAGSSK		1	1	18	ASTEI10403-PA	1	1228.66	105.73	4.46152
YESLTDPSKLESGK		2	2	18	ASTEI11432-PA	1	1553.77	90.72	4.42763
DIVFSFPVQIQNR		1	1	18	ASTEI03832-PA	0	1562.83	86.19	2.8752
NDGDEIQSVLGELTGAR		1	1	18	ASTEI05607-PA	0	1773.86	104.83	4.91924
NQGLATALGLSSGLLMAK		1	1	18	ASTEI02503-PA	0	1744.96	102.97	5.19947
IPTSINIPLPQLEDGLK		1	1	18	ASTEI01441-PA	0	1848.05	83.63	5.40893
EGADAPATATSTSSASRPLTEEDR		1	1	18	ASTEI01321-PA	0	2420.12	52.92	4.76878
NGDEYTFNTLSTFK		1	1	18	ASTEI11274-PA	0	1636.75	96.39	4.42288
HNGNITFDEVINIAR		1	1	18	ASTEI10778-PA	0	1712.87	107.77	5.45195
AAIAGHDGGVWAK		1	1	18	ASTEI06550-PA	0	1252.64	77.11	4.95494
GVLDVSNSFAVPFDEDDKDK		1	1	18	ASTEI06048-PA	1	2197.03	88.27	5.6196
GFAVPEAELAAEGTFSWTDGK		1	1	18	ASTEI097191-PA	0	2183.03	100.55	4.68718
ELSPIADDVIIVTSSLTK		1	1	18	ASTEI10282-PA	0	1901.05	111.91	4.146
ELLSNAQSQLSSASGDTDRAEAAIAVEVAEALVK		1	1	18	ASTEI09101-PA	1	3443.75	39.81	5.92682
LGPLGFLSLPAAGIAGNMGLK	1xOxidation [M18]	1	1	18	ASTEI10045-PA	0	2013.12	81.43	5.62064
TFDDGTSDKQFGQALVAGIDR		1	1	18	ASTEI08573-PA	1	2241.08	168.75	5.65893
HEVVPDVVPVAPTEVAK		1	1	18	ASTEI01899-PA	0	1785.97	86.78	4.84354
SLFHNPHTNALPDGYEH		1	1	18	ASTEI01211-PA	0	1948.89	70.22	6.66544
STLSDMAISTGGIVFGDDANLVK		1	1	18	ASTEI08224-PA	0	2311.15	88.09	5.12718
NIIHGSDAVESANK		1	1	18	ASTEI06894-PA	0	1454.72	84.86	4.59769
KLNVGNLPADVTEEELR		1	1	18	ASTEI04137-PA	1	1897	133.22	5.93154
TLTAVYDAILEDLVFPAEVVGK		1	1	18	ASTEI05335-PA	0	2363.27	45.77	5.33454
INVNDIFYDLVQQINK		1	1	18	ASTEI08745-PA	0	1936.02	71.89	4.7604
IFTDTLYLIPAVQAAELQLAHR		1	1	18	ASTEI10044-PA	0	2483.37	80.37	5.78748
ASTAQDDVTGDGTTSIVLIIGELLK		1	1	18	ASTEI11087-PA	0	2517.33	93.09	5.28248
NPFDSVTDDELNEYKK		1	1	18	ASTEI05940-PA	1	1913.88	102.86	6.4611
KAEEPLAVTVAEEEQETPDEVR		1	1	18	ASTEI04300-PA	1	2469.2	117.71	6.93078
YSDSPPPGDGAGLQR		1	1	18	ASTEI03258-PA	0	1516.7	90.18	3.56027
ELETVEAAEEFLK		1	1	18	ASTEI02302-PA	0	1507.75	72.04	3.54507
MSATFIGNSTAIQELFK		1	1	18	ASTEI06416-PA	0	1857.94	119.26	4.59478
AVCMLSNTTAIAEAWAR	1xCarbamidomethyl [C3]	2	3	18	ASTEI11367-PA	0	1864.9		5.20956
AHQGGPGGMQPGSQPGGR	1xOxidation [M9]	1	1	18	ASTEI06121-PA	0	1691.77	99	4.48582
GTDDIVSPHGIPLDLLDR		1	1	18	ASTEI00924-PA	0	1933	79.74	5.26216
EAGFPDGVINVVPGYGPTAGGAISSHPDIR		1	1	18	ASTEI04028-PA	0	2950.47	90.4	6.32247
SLESAIAPIVIFATNR		1	1	18	ASTEI00924-PA	0	1701.95	90.21	4.1345
AADQVVEFVNEEVNPIVALYGDK		1	1	18	ASTEI11316-PA	0	2519.27	71	4.931
ETALNALESFVIDAQVK		1	1	18	ASTEI08764-PA	0	1847.97	70.38	4.58174
GGLPELSFALLEELAK		1	1	18	ASTEI04775-PA	0	1686.93	85.94	3.8744
VAVLDFVKPSPR		1	1	18	ASTEI04419-PA	0	1327.77	81.82	4.21544
INELSVVNANYASLK		1	1	18	ASTEI05916-PA	0	1634.87	97.93	4.3426
AAPAEEAAAEDAAADTPPAVVVAK		1	1	18	ASTEI06271-PA	0	2235.11	87.76	4.35509
NKGDSEQPAEESVLEESMEAPASVK		1	1	18	ASTEI00563-PA	1	2661.22	100.85	6.91959
VIAEVTTGSVQDLER		1	1	18	ASTEI03473-PA	0	1616.85	118.39	4.1634
GIELATPPAYQKGEQIATR		1	1	18	ASTEI05662-PA	1	2043.09	84.26	4.41355
ADPTPEEAVWEEPQNK		1	1	18	ASTEI10180-PA	0	1839.84	105.59	3.48874
HDWATLTESVQNHIK		1	1	18	ASTEI04419-PA	0	1778.88	99.4	5.8156
NSFYLGDVGNATK		1	1	18	ASTEI04024-PA	0	1385.67	72.84	3.54688
SVEQEAEDVDDKEDVDEEVADENVPAGK		1	1	18	ASTEI02941-PA	1	3060.33	92.01	4.92885
VVNTHFGIPSDVLIEGK		1	1	18	ASTEI10106-PA	0	1824.99	71.63	6.41562
IASEVVAVSVGPAQSQEVLR		1	1	18	ASTEI06933-PA	0	2039.11	72.41	4.7382
FYPEDVAEELIQDITLR		1	1	18	ASTEI08859-PA	0	2051.03	105.99	5.14715
REEAESEVAALNR		1	1	18	ASTEI00121-PA	1	1473.73	92.8	5.68699
IEAAEDIAYQMSR		1	1	18	ASTEI09998-PA	0	1496.7	86.99	3.87833
LGQSEATSLQHQMEVYR	1xOxidation [M13]	1	1	18	ASTEI05662-PA	0	1992.94	131.27	4.9804
IFSGSFGGDPIWENPVYQSPAK		1	1	18	ASTEI10066-PA	0	2396.16	92.94	4.73111
KISADGLLLGAAK		1	1	18	ASTEI03677-PA	1	1256.76	93.57	4.52389
ELAQQIQQVATDFGSSSYIR		1	1	18	ASTEI07428-PA	0	2241.11	90.83	5.28136
QILSGNAVVVVR		1	1	18	ASTEI09829-PA	0	1254.75	91.75	3.68985
DNQSGGETTIIDHLAFIGQPIATTK		1	1	18	ASTEI02082-PA	0	2627.33	77.9	6.81479
IQSLDLSVDKDGNSR		1	1	18	ASTEI05754-PA	1	1646.83	103.4	4.81993
ADKDNGVATEEDAAAVEGGEPK		1	1	18	ASTEI07536-PA	1	2172.99	124.33	6.37929
KIDSDLEGHPTPR		1	1	18	ASTEI05662-PA	1	1464.74	99.72	4.93604
LNALLETPQFSER		1	1	18	ASTEI10967-PA	0	1517.8	84.29	4.06009
HNVPIALATSSGADSVEVK		1	1	18	ASTEI03397-PA	0	1894.99	134.68	6.32853
MLGIAVSENPGYLK		1	1	18	ASTEI04705-PA	0	1491.79	73.11	3.66322
IEVLQNHENVDIYK		1	1	18	ASTEI05807-PA	0	1713.88	66.95	5.38283
MMAMAPNLTVLVGETVGAR		1	1	18	ASTEI00563-PA	0	1961	104.07	4.70118
MMAMAPNLTVLVGETVGAR	1xOxidation [M]	1	1	18	ASTEI00563-PA	0	1977	104.35	4.79473
GYVEMTGVDPETSNDINEAIISK		1	1	18	ASTEI04024-PA	0	2482.17	83.69	4.82333
GYVEMTGVDPETSNDINEAIISK	1xOxidation [M5]	1	1	18	ASTEI04024-PA	0	2498.16	91.03	4.87016
QVEISEIDGVLSEQYEAK		1	1	18	ASTEI05124-PA	0	2037	110.29	5.04443
MNVPVIGGHSGVTIIPVLSQTKPGVNFPQDK		1	1	18	ASTEI08719-PA	0	3229.74	73.81	6.18328
LLGNVLSSYYGEK		1	1	18	ASTEI02625-PA	0	1442.75	108.03	3.69555
LGEFPLENEPVLAYR		1	1	18	ASTEI08690-PA	0	1746.91	96.06	4.27927
MLVDDIGDVTVTNDGATILK		1	1	18	ASTEI03673-PA	0	2090.07	114.36	5.37074
AVVISGGPNSVYAEDAPK		1	1	18	ASTEI08316-PA	0	1773.9	147.12	4.27521
LWQTSLWNNHIQAER		1	1	18	ASTEI07285-PA	0	1895.95	112.87	4.85746
LDGIINAFSLIMAAER	1xOxidation [M12]	1	1	18	ASTEI04353-PA	0	1749.92	91.48	3.06152
LDGIINAFSLIMAAER		1	1	18	ASTEI04353-PA	0	1733.93	115.77	4.52454
QARPYGVGAQQFYEK		1	1	18	ASTEI01730-PA	0	1741.87	84.13	7.57431
VVNLTLVDLPGITK		1	1	18	ASTEI04953-PA	0	1481.89	68.39	3.6425
GAAALSVALQDLLDLR		1	1	18	ASTEI03008-PA	0	1625.92	88.1	4.4968
LITGAGDMNTFLWDVETGTALGK		1	1	18	ASTEI02686-PA	0	2410.2	129.26	5.07662
QELSDSDISLVQAQDLAVK		1	1	18	ASTEI10933-PA	0	2059.06	135.33	5.62206
TFSQGEENLLEAQIK		1	1	18	ASTEI05330-PA	0	1706.86	101.49	4.32271
LFSDAAIDAAVDQLAK		1	1	18	ASTEI11286-PA	0	1647.86	94.24	4.68367
GIPIEVAPMAYVPIK		1	1	18	ASTEI10342-PA	0	1597.9	87.33	3.07538
SYTSNVVATGYGTHLALPLLR		1	1	18	ASTEI06463-PA	0	2233.2	139.76	6.15216
VSGENPPNQVDSFETSGLREEVMTNVR	1xOxidation [M23]	1	1	18	ASTEI10473-PA	1	3007.41	26.19	4.21858
GGNIVSLTVEGPPPPEEGLPR		1	1	18	ASTEI02129-PA	0	2115.11	133.12	4.59695
KVEEVEEDDEPQLTR		1	1	18	ASTEI10160-PA	1	1815.86	99.3	5.55814
ILSSTEVDGLIAK		1	1	18	ASTEI10933-PA	0	1345.76	94.12	3.39162
FDQPNPFIGDDEDGEVASVAYR		1	1	18	ASTEI04348-PA	0	2441.09	124.67	5.93156
YTLIGIDIDTTGR		1	1	18	ASTEI01321-PA	0	1437.76	93.95	3.48043
DDSGKPFVLPSVK		1	1	18	ASTEI07332-PA	0	1388.74	81	3.71006
TALVANTSNMPVAAR	1xOxidation [M10]	1	1	18	ASTEI00222-PA	0	1531.79	99	4.20132
AGAFSLITDSKDEADR		1	1	18	ASTEI07332-PA	1	1695.82	88.93	4.689
IDQSILTGESVSVIK		1	1	18	ASTEI09094-PA	0	1588.88	82.16	4.58891
VTSIAGLNFSNQNLR		1	1	18	ASTEI07834-PA	0	1633.87	106.3	4.50141
LTSPASLQPSVVHITGPLIR		1	1	18	ASTEI03100-PA	0	2086.2	88.57	4.61358
EAFLNAEEVDSKGDNVEALIK		1	1	18	ASTEI02282-PA	1	2291.14	119.35	6.07179
QYAQYIMPLMNLNPAAR		1	1	18	ASTEI01321-PA	0	1994	107.8	4.62451
AGTFSAFEQFGNELLQANHYAAPEIQEK		1	1	18	ASTEI02282-PA	0	3110.49	78.58	7.28959
TQIQTLNEEWATLQTITQER		1	1	18	ASTEI02282-PA	0	2403.22	153.13	6.38108
KFDVNTSAIQVLIEQVNNLER		1	1	18	ASTEI03300-PA	1	2430.3	137.58	8.35258
QEAFLANEDLGDTLDSVEALIK		1	1	18	ASTEI02282-PA	0	2391.19	122.48	5.96997
TREGNDLYNEMIEGGVISLK		2	2	18	ASTEI06097-PA	1	2238.11	95.62	6.07875
TVLDPLDADYLYSVK		1	1	18	ASTEI01009-PA	0	1711.88	79.47	4.08608
ETENVQSFEEIENAFR		1	1	18	ASTEI02282-PA	0	1941.88	108.82	5.2733
VVSNASCTTNCLAPLAK	2xCarbamidomethyl [C7; C11]	1	1	18	ASTEI04722-PA	0	1805.89		4.34393
SAGNLESQLTEAQQLLEEETR		1	1	18	ASTEI01433-PA	0	2346.14	144.96	7.18025
IVDAVNEASDNIR		1	1	18	ASTEI10793-PA	0	1415.71	115.81	3.90761
AVAYYLPSSHDQR		1	1	18	ASTEI07094-PA	0	1506.73	73.04	3.74236
GREEQAEADGTEDGDK		1	1	18	ASTEI08311-PA	1	1706.71	129.09	6.03378
LKGAYEEGQEQLEAVR		1	1	18	ASTEI08310-PA	1	1819.92	106.36	5.24639
ALDSMQASLEAEAK		1	1	18	ASTEI08310-PA	0	1463.7	97.59	3.47177
LVVDSEDQSTGESVGSTR		1	1	18	ASTEI10793-PA	0	1865.87	140.59	4.55958
LQAASEESYRDPTNLQAK		1	1	18	ASTEI02282-PA	1	2020.99	96.22	6.89773
SGDIVFAQGAAATPVHLLDAMTK		1	1	18	ASTEI10688-PA	0	2313.19	95.01	6.70722
ENQGNVEEQAYLQLIR		1	1	18	ASTEI08352-PA	0	1903.95	105.99	5.17089
LIAENLVEDGATLQMGIGNIPDAVLNALHNHK		1	1	18	ASTEI10688-PA	0	3380.76	72.33	6.87348
DNPLENLNTAFDVAEK		1	1	18	ASTEI05722-PA	0	1789.86	111.76	5.06149
IVLDSSVFSDHR		1	1	18	ASTEI03300-PA	0	1374.7	116.09	4.21923
VLGPYTFSIGDTSK		1	1	18	ASTEI05075-PA	0	1484.76	94.85	3.39906
VAALEPEINHVLAEER		1	1	18	ASTEI05583-PA	0	1789.94	88.7	5.53365
FGYQLVGDNPDKEK		1	1	18	ASTEI08929-PA	1	1609.79	65.38	5.567
LIGQEVWFYSEKPPNANR		1	1	18	ASTEI02254-PA	0	2148.09	80.95	5.69035
[truncated: 40,428 more rows]
