# Supplementary material for: Proteome data of Anopheles stephensi ovary using high-resolution mass spectrometry
Source: Data Brief. 2018 Aug 29;20:723–31. doi: 10.1016/j.dib.2018.08.066 (PMC6129740; doi:10.1016/j.dib.2018.08.066)
Supplement: Supplementary file 4 — Supplementary material Supplementary Table S3: List of proteins identified in An. stephensi (Indian strain) along with their orthologs in An. stephensi (SDA500 strain) and An. gambiae. Ortholog information was fetched from VectorBase using the provided Biomart tool. [file mmc4.xls]

## Sheet: Table_S3
Supplementary Table 3: S3
List of ortholog proteins from An. stephensi (SDA500) and An. gambiae
An. stephensi (Liston) Gene stable ID	An. stephensi (SDA500) Gene stable ID	An. gambiae Gene stable ID	%id. target An. gambiae gene identical to query gene	An. gambiae Gene-order conservation score	An. gambiae orthology confidence [0 low, 1 high]
ASTEI07102	ASTE000003	AGAP010539	84.2353	75	1
ASTEI07103	ASTE000004	AGAP010538	86.6667	100	1
ASTEI07104	ASTE000005	AGAP010537	86.014	100	1
ASTEI07105	ASTE000006	AGAP010536	69.4069	25	1
ASTEI08292	ASTE000011	AGAP010171	77.396	75	1
ASTEI11138	ASTE000013	AGAP010172	100	100	1
ASTEI11137	ASTE000014	AGAP010173	99.6795	100	1
ASTEI11136	ASTE000015	AGAP010174	94.1176		1
ASTEI08290	ASTE000016	AGAP010175	40.0205	100	1
ASTEI08287	ASTE000020	AGAP010179	84.9329	100	1
ASTEI08286	ASTE000021	AGAP010180	43.539	75	1
ASTEI08285	ASTE000022	AGAP010181	82.4859	25	1
ASTEI08282	ASTE000024	AGAP010184	77.3006	50	1
ASTEI01957	ASTE000034	AGAP008969	98.3471		1
ASTEI01958	ASTE000035	AGAP008970	49.8554	100	1
ASTEI07102	ASTE000037	AGAP008975	88.7931	100	1
ASTEI07103	ASTE000040	AGAP008977	79.0728		1
ASTEI07104	ASTE000048	AGAP008983	63.755		1
ASTEI07105	ASTE000050	AGAP008985	84.898	100	1
ASTEI08292	ASTE000053	AGAP008988	97.7612		1
ASTEI08291	ASTE000055	AGAP008990	89.6074		1
ASTEI11137	ASTE000056	AGAP008991	59.841		1
ASTEI11136	ASTE000060	AGAP011394	92.6733	75	1
ASTEI08290	ASTE000061	AGAP011393	94.4162	100	1
ASTEI08287	ASTE000064	AGAP010929	99.7669	50	1
ASTEI08284	ASTE000075	AGAP010918	72.4747	75	1
ASTEI08285	ASTE000076	AGAP010917	76.3964	100	1
ASTEI08282	ASTE000089	AGAP028617	88.9835	100	1
ASTEI01957	ASTE000090	AGAP010895	95.8193	100	1
ASTEI01958	ASTE000091	AGAP010894	91.2636		1
ASTEI01961	ASTE000092	AGAP010893	94.0711	50	1
ASTEI01963	ASTE000095	AGAP010891	98.2	50	1
ASTEI01968	ASTE000096	AGAP028616	78.0296	100	1
ASTEI01970	ASTE000098	AGAP010887	85.241		1
ASTEI01972	ASTE000109	AGAP010877	81.0017	100	1
ASTEI01975	ASTE000110	AGAP010876	97.6155	100	1
ASTEI01976	ASTE000111	AGAP010875	95.0249	75	1
ASTEI06420	ASTE000113	AGAP010874	64.61
ASTEI06419	ASTE000116	AGAP010935	89.1176		1
ASTEI06416	ASTE000117	AGAP010936	99.5261	50	1
ASTEI06405	ASTE000120	AGAP010939	98.2759	25
ASTEI06404	ASTE000122	AGAP010941	73.1707		1
ASTEI08989	ASTE000126
ASTEI08990	ASTE000127	AGAP012844	96.4286		1
ASTEI11090	ASTE000128	AGAP010958	98.4472
ASTEI11088	ASTE000131	AGAP010961	88.0077	50	1
ASTEI08992	ASTE000135	AGAP002024	88.1029	100	1
ASTEI08993	ASTE000138	AGAP002028	63.7329		1
ASTEI08996	ASTE000139	AGAP002030	77.9862		1
ASTEI09006	ASTE000141	AGAP002033	86.087		1
ASTEI09007	ASTE000142	AGAP002035	35.2495		1
ASTEI09008	ASTE000143	AGAP002037	93.2161	100	1
ASTEI09010	ASTE000145	AGAP002038	83.4758	100	1
ASTEI09014	ASTE000156	AGAP002047	97.2171		1
ASTEI09015	ASTE000157	AGAP002048	59.5745		1
ASTEI09018	ASTE000158	AGAP002050	48.5971	100	1
ASTEI09020	ASTE000164	AGAP002054	95.9459	100	1
ASTEI09024	ASTE000165	AGAP002058	29.3993	25	1
ASTEI09025	ASTE000170	AGAP002061	96.9152	100	1
ASTEI09026	ASTE000171	AGAP002062	96.6197	100	1
ASTEI09029	ASTE000172	AGAP002063	79.017	100	1
ASTEI10881	ASTE000175	AGAP002066	100	100	1
ASTEI10878	ASTE000176	AGAP002067	86.1646	100	1
ASTEI10877	ASTE000182	AGAP002073	91.1833		1
ASTEI10876	ASTE000183	AGAP013165	52.5714	50	1
ASTEI11341	ASTE000184	AGAP001565	84.3137	50	1
ASTEI05566	ASTE000185	AGAP001566	96.8459		1
ASTEI05564	ASTE000187	AGAP001569	91.875		1
ASTEI05553	ASTE000190	AGAP001573	98.9744		1
ASTEI05552	ASTE000196	AGAP001584	97.3856	75	1
ASTEI05550	ASTE000202	AGAP004002	82.1583		1
ASTEI05544	ASTE000205	AGAP004000	82.8335	50	1
ASTEI05542	ASTE000217	AGAP011493	45.6738		1
ASTEI05539	ASTE000220	AGAP011497	83.815	25	1
ASTEI05538	ASTE000221	AGAP029048	90.899	100	1
ASTEI055272	ASTE000221	AGAP011499	16.4262	100
ASTEI05534	ASTE000228	AGAP011504	97.9798		1
ASTEI05533	ASTE000230	AGAP009665	93.6585		1
ASTEI05527	ASTE000233	AGAP009667	43.7173	50	1
ASTEI11146	ASTE000239	AGAP000776	89.4328		1
ASTEI11147	ASTE000242	AGAP000954	99.734	50	1
ASTEI05526	ASTE000246	AGAP000961	66.1929	100	1
ASTEI05524	ASTE000250	AGAP000964	89.6825	100	1
ASTEI05521	ASTE000255	AGAP000969	98.3721	100	1
ASTEI05515	ASTE000258	AGAP000971	92.4596	100	1
ASTEI08224	ASTE000263	AGAP000975	92.5	50	1
ASTEI11027	ASTE000267	AGAP000149	89.3976	75	1
ASTEI08784	ASTE000268	AGAP000147	27.6692	25
ASTEI08780	ASTE000272	AGAP000143	82.3593	100	1
ASTEI08779	ASTE000273	AGAP000142	78.2645	50	1
ASTEI08779	ASTE000276	AGAP000622	40.0245	50	1
ASTEI08775	ASTE000284	AGAP000474	60.8833		1
ASTEI04687	ASTE000287	AGAP001036	87.3112	50	1
ASTEI04683	ASTE000288	AGAP001037	89.4904	75	1
ASTEI03594	ASTE000292	AGAP001035	75.3161	50	1
ASTEI03591	ASTE000296	AGAP001032	88.5321	100	1
ASTEI03587	ASTE000300	AGAP001028	37.8531	50	1
ASTEI03583	ASTE000301	AGAP001027	90.9274
ASTEI03580	ASTE000302	AGAP001026	42.0673	100	1
ASTEI03578	ASTE000304	AGAP001023	99.3548	100	1
ASTEI03574	ASTE000307	AGAP001021	91.9386	25
ASTEI03570	ASTE000308	AGAP001019	40.3061
ASTEI03569	ASTE000317	AGAP001009	23.8095	75
ASTEI03565	ASTE000320	AGAP001004	42.1384	75	1
ASTEI03564	ASTE000321	AGAP000998	77.8102
ASTEI03561	ASTE000322	AGAP000997	97.5806	100	1
ASTEI03554	ASTE000323	AGAP000996	76.4613	50	1
ASTEI03551	ASTE000324	AGAP000201	53.202	50	1
ASTEI03550	ASTE000326	AGAP000199	91.9765	100	1
ASTEI03547	ASTE000330	AGAP000939	95.5556
ASTEI03543	ASTE000334	AGAP000935	96.6245	100	1
ASTEI03539	ASTE000335	AGAP000934	57.5601	100	1
ASTEI03538	ASTE000338	AGAP000930	76.053	50	1
ASTEI03537	ASTE000339	AGAP000908	79.6791	50	1
ASTEI03534	ASTE000341
ASTEI03532	ASTE000342	AGAP000904	63.5717	100	1
ASTEI03531	ASTE000343	AGAP000903	64.1288	100	1
ASTEI03522	ASTE000344	AGAP000901	91.4972	100	1
ASTEI03518	ASTE000348	AGAP000897	90.3226	75	1
ASTEI03517	ASTE000350
ASTEI03516	ASTE000351	AGAP000894	48.2343	25
ASTEI03515	ASTE000354	AGAP000891	72.758	100	1
ASTEI03514	ASTE000355	AGAP000890	73.9796	100	1
ASTEI03512	ASTE000356	AGAP000889	88.6792	100	1
ASTEI03508	ASTE000357	AGAP000888	77.3504		1
ASTEI03504	ASTE000358	AGAP000887	71.7899	100	1
ASTEI03503	ASTE000359	AGAP000886	76.8657
ASTEI03500	ASTE000362	AGAP000883	91.3551	100	1
ASTEI03499	ASTE000363	AGAP000881	84.3173	100	1
ASTEI03497	ASTE000364	AGAP008153	35.8456	25
ASTEI03496	ASTE000366	AGAP007953	64.424		1
ASTEI03495	ASTE000368	AGAP000991	77.8802		1
ASTEI03494	ASTE000372	AGAP000314	61.6519	100	1
ASTEI03490	ASTE000375	AGAP000312	34.7603	75	1
ASTEI03488	ASTE000378	AGAP000310	87.7133	100	1
ASTEI03485	ASTE000380	AGAP000308	93.0769	100	1
ASTEI03483	ASTE000381	AGAP000307	79.5745	100	1
ASTEI03482	ASTE000383	AGAP000306	100	100	1
ASTEI03481	ASTE000384	AGAP000305	53.3333		1
ASTEI03480	ASTE000387	AGAP000300	91.8397	75	1
ASTEI03479	ASTE000407	AGAP004653	93.4426		1
ASTEI03478	ASTE000408	AGAP004654	88.961	100	1
ASTEI03475	ASTE000409	AGAP004655	83.9416	75	1
ASTEI03473	ASTE000412	AGAP004657	97.2222		1
ASTEI03472	ASTE000415	AGAP004645	94.5946	100	1
ASTEI03470	ASTE000422	AGAP009659	50.7634	50	1
ASTEI03468	ASTE000423	AGAP009660	84.3902		1
ASTEI03464	ASTE000424	AGAP009661	98.0488	75	1
ASTEI10962	ASTE000432	AGAP009652	96.6667		1
ASTEI10965	ASTE000433	AGAP009651	95.9514	50	1
ASTEI10967	ASTE000434	AGAP009650	96.087	100	1
ASTEI10968	ASTE000435	AGAP009649	94.152
ASTEI07838	ASTE000440	AGAP009645	65.6566		1
ASTEI07837	ASTE000441	AGAP009644	89.4231	25	1
ASTEI07834	ASTE000445	AGAP009642	86.5014	100	1
ASTEI06933	ASTE000449	AGAP009638	61.7325
ASTEI06934	ASTE000458	AGAP001408	95.1219	25	1
ASTEI06935	ASTE000459	AGAP001407	99.2347	100	1
ASTEI06938	ASTE000460	AGAP001406	68.2292	100	1
ASTEI06940	ASTE000461	AGAP013257	1.16959	75
ASTEI04689	ASTE000461	AGAP001405	80.4094	100	1
ASTEI04690	ASTE000462	AGAP001404	67.2727	100	1
ASTEI04691	ASTE000465	AGAP001401	58.371		1
ASTEI04697	ASTE000468	AGAP002962	82.9861	50	1
ASTEI04698	ASTE000469	AGAP002961	87.1685	75	1
ASTEI04699	ASTE000470	AGAP002960	76.0246	100	1
ASTEI04700	ASTE000471	AGAP002959	82.3018	100	1
ASTEI04702	ASTE000472	AGAP002958	74.2515	100	1
ASTEI04703	ASTE000473	AGAP002957	91.3043		1
ASTEI04705	ASTE000474	AGAP002956	100	100	1
ASTEI04708	ASTE000476	AGAP002954	60.7652	100	1
ASTEI07554	ASTE000478	AGAP002952	78.2267	100	1
ASTEI07553	ASTE000480	AGAP002948	97.5962	50	1
ASTEI07552	ASTE000483	AGAP002945	61.6027	75	1
ASTEI07551	ASTE000484	AGAP002943	74.9594		1
ASTEI07551	ASTE000488	AGAP002598	75.8333	50	1
ASTEI07550	ASTE000489	AGAP002597	89.12	75	1
ASTEI07547	ASTE000493	AGAP013229	19.7765
ASTEI00512	ASTE000499	AGAP002587	91.6342		1
ASTEI00511	ASTE000500	AGAP002586	98.2709		1
ASTEI00510	ASTE000505	AGAP002580	85.8696	50	1
ASTEI00509	ASTE000508	AGAP002578	93.9314		1
ASTEI00508	ASTE000519	AGAP002570	89.7059	25	1
ASTEI00507	ASTE000520	AGAP002569	83.7529	25	1
ASTEI00506	ASTE000521	AGAP002568	85.1852	100	1
ASTEI00504	ASTE000522	AGAP002567	90.5935	75	1
ASTEI00501	ASTE000526	AGAP005359	62.7024	100	1
ASTEI00499	ASTE000530	AGAP005364	93.2563	100	1
ASTEI00498	ASTE000531	AGAP005365	78.125		1
ASTEI00497	ASTE000532	AGAP005366	69.2873	100	1
ASTEI04072	ASTE000537	AGAP005372	16.8298	100
ASTEI04071	ASTE000537	AGAP005373	14.6461	100
ASTEI04067	ASTE000538	AGAP005374	44.0374		1
ASTEI04060	ASTE000539	AGAP005375	91.1765	100	1
ASTEI04059	ASTE000540	AGAP005376	86.6071	100	1
ASTEI04054	ASTE000546	AGAP005380	74.375	100	1
ASTEI04052	ASTE000548	AGAP005382	97.2881		1
ASTEI04043	ASTE000553	AGAP005391	86.3758		1
ASTEI04042	ASTE000555	AGAP005393	99	25
ASTEI04041	ASTE000562
ASTEI04040	ASTE000563	AGAP005400	90.4494
ASTEI10061	ASTE000564	AGAP005401	96.7308	25	1
ASTEI10065	ASTE000565	AGAP005402	95.0355		1
ASTEI10066	ASTE000566	AGAP005404	89.0459	75	1
ASTEI10067	ASTE000568	AGAP005405	64.7399
ASTEI10069	ASTE000570	AGAP006243	80.212	75	1
ASTEI10069	ASTE000571	AGAP006244	96.2319	100	1
ASTEI10070	ASTE000572	AGAP006245	97.9695		1
ASTEI10071	ASTE000573	AGAP006246	96.7136		1
ASTEI10072	ASTE000574	AGAP006247	95.3782	100	1
ASTEI10076	ASTE000575	AGAP006248	98.4615		1
ASTEI10078	ASTE000580	AGAP006254	92.6594	100	1
ASTEI10081	ASTE000587	AGAP006258	88.2267	50	1
ASTEI10083	ASTE000589	AGAP006260	85.5072
ASTEI10790	ASTE000590
ASTEI11072	ASTE000598	AGAP006266	63.2353	25
ASTEI10789	ASTE000599	AGAP006267	57.2034		1
ASTEI10788	ASTE000601
ASTEI10787	ASTE000602
ASTEI10786	ASTE000603	AGAP006269	83.913	100	1
ASTEI11578	ASTE000606
ASTEI10515	ASTE000608	AGAP006273	93.8395	75	1
ASTEI10514	ASTE000611	AGAP006275	63.9535	75	1
ASTEI10513	ASTE000616	AGAP006278	75.0799		1
ASTEI10512	ASTE000617	AGAP006279	91.5789	100	1
ASTEI10511	ASTE000618	AGAP006280	87.641	100	1
ASTEI10505	ASTE000632	AGAP002078	67.0588		1
ASTEI10499	ASTE000637	AGAP002082	73.9953	75	1
ASTEI10497	ASTE000642	AGAP003203	96.2046	50	1
ASTEI10496	ASTE000643	AGAP003202	96.8367	75	1
ASTEI10489	ASTE000644	AGAP003200	97.0588	75	1
ASTEI10488	ASTE000644	AGAP012981	90.8088	50	1
ASTEI11184	ASTE000645	AGAP013035	16.557	75
ASTEI08912	ASTE000645	AGAP012856	22.4232
ASTEI08911	ASTE000648	AGAP003193	93.3993		1
ASTEI08908	ASTE000649	AGAP003192	100	100	1
ASTEI08906	ASTE000651	AGAP003190	83.8384	100	1
ASTEI08904	ASTE000654	AGAP003187	90.9585	25	1
ASTEI08901	ASTE000654	AGAP012901	17.5391	50
ASTEI11673	ASTE000656	AGAP003185	84.13		1
ASTEI08899	ASTE000658	AGAP002481	95.7778	25	1
ASTEI07903	ASTE000660
ASTEI07909	ASTE000665	AGAP013007	89.4349	100	1
ASTEI07913	ASTE000669	AGAP002488	49.569		1
ASTEI07914	ASTE000670	AGAP028609	72.9278	100	1
ASTEI07916	ASTE000677	AGAP002498	93.2373	100	1
ASTEI07916	ASTE000678	AGAP002499	75.4123	100	1
ASTEI07917	ASTE000679	AGAP002501	55.2215		1
ASTEI07917	ASTE000680	AGAP002502	44.8629	100	1
ASTEI07921	ASTE000681
ASTEI07922	ASTE000682	AGAP002505	70.2257	100	1
ASTEI07924	ASTE000683	AGAP002507	29.8507	25	1
ASTEI07926	ASTE000685	AGAP002512	93.8931	100	1
ASTEI07926	ASTE000686	AGAP002513	98.3264	100	1
ASTEI07928	ASTE000688	AGAP002516	70.7465	50	1
ASTEI079290	ASTE000690	AGAP002518	96.5426		1
ASTEI07932	ASTE000692	AGAP002520	92.8571	100	1
ASTEI07937	ASTE000693	AGAP002521	33.8336	25	1
ASTEI07940	ASTE000697	AGAP002525	78.956	100	1
ASTEI07941	ASTE000701	AGAP002530	91.0494	100	1
ASTEI07949	ASTE000705	AGAP002534	97.8633	100	1
ASTEI07950	ASTE000706	AGAP002535	91.6084	100	1
ASTEI07952	ASTE000709	AGAP002538	87.1875	25	1
ASTEI07955	ASTE000710	AGAP002539	89.4343	100	1
ASTEI07956	ASTE000711	AGAP002541	83.1956	100	1
ASTEI07957	ASTE000719	AGAP002546	82.5532	25	1
ASTEI07959	ASTE000720	AGAP002548	74.2373	100	1
ASTEI07963	ASTE000721	AGAP002549	96.7332	50	1
ASTEI11060	ASTE000726	AGAP002151	97.2632	50	1
ASTEI11058	ASTE000729	AGAP002154	85.224	50	1
ASTEI11056	ASTE000734	AGAP002159	83.1867	50	1
ASTEI07965	ASTE000737	AGAP005100	83.0189	50	1
ASTEI07966	ASTE000739	AGAP005102	51.9465	75	1
ASTEI07972	ASTE000746	AGAP005108	84.3672	75	1
ASTEI07979	ASTE000747	AGAP005109	81.6		1
ASTEI07983	ASTE000748	AGAP005110	100	25	1
ASTEI07984	ASTE000751	AGAP005113	96.0912	100	1
ASTEI07986	ASTE000753	AGAP005116	97.5694	100	1
ASTEI07987	ASTE000754	AGAP005117	99.5475	100	1
ASTEI07988	ASTE000755	AGAP005118	94.8387	100	1
ASTEI07996	ASTE000756	AGAP005119	82.1343	100	1
ASTEI07997	ASTE000757	AGAP005120	92.1659		1
ASTEI07998	ASTE000758	AGAP005122	89.6296	100	1
ASTEI00548	ASTE000760	AGAP005124	94.5493		1
ASTEI00551	ASTE000762	AGAP005125	89.8978	50	1
ASTEI00556	ASTE000771	AGAP006479	89.8925	100	1
ASTEI07261	ASTE000772	AGAP006478	94.697	50	1
ASTEI07259	ASTE000773
ASTEI07254	ASTE000775	AGAP006475	88.1748	100	1
ASTEI07253	ASTE000778	AGAP006473	80.9403	100	1
ASTEI07252	ASTE000779	AGAP006472	69.7368	100	1
ASTEI07249	ASTE000780	AGAP013092	12.8391
ASTEI07246	ASTE000781	AGAP006470	85.0267	100	1
ASTEI07245	ASTE000782	AGAP006469	36.6771	100	1
ASTEI07244	ASTE000794	AGAP006373	67.9389	100	1
ASTEI07243	ASTE000795	AGAP006372	96.1326	100	1
ASTEI07242	ASTE000800	AGAP006366	82.5949	100	1
ASTEI07240	ASTE000801	AGAP006365	98.1707		1
ASTEI07239	ASTE000802	AGAP006364	34.5347	100	1
ASTEI07238	ASTE000804	AGAP006360	95.5905	25	1
ASTEI07229	ASTE000805	AGAP006359	89.1599		1
ASTEI07228	ASTE000806	AGAP006358	76.0843		1
ASTEI07227	ASTE000807	AGAP006357	50.7483		1
ASTEI07223	ASTE000809	AGAP006355	96.0557	100	1
ASTEI07221	ASTE000811	AGAP006353	92.126	50	1
ASTEI07220	ASTE000823	AGAP006340	88.3125	25
ASTEI07219	ASTE000824	AGAP006330	93.133	25
ASTEI07218	ASTE000825	AGAP006339	83.2968
ASTEI07217	ASTE000830	AGAP009276	84.1761	25	1
ASTEI09426	ASTE000832	AGAP009278	98.5019	75	1
ASTEI09425	ASTE000836	AGAP009284	94.3329		1
ASTEI09419	ASTE000838	AGAP009285	88.0895	100	1
ASTEI10921	ASTE000840	AGAP009289	47.8585		1
ASTEI10920	ASTE000841	AGAP009290	81.5522	100	1
ASTEI10917	ASTE000842	AGAP009291	98.6348	100	1
ASTEI10916	ASTE000847	AGAP009296	85.5556	100	1
ASTEI10915	ASTE000850	AGAP009304	52.673		1
ASTEI10914	ASTE000853	AGAP003725	91.2543
ASTEI10912	ASTE000854	AGAP004327	57.2843
ASTEI10910	ASTE000856	AGAP004324	67.9245		1
ASTEI09279	ASTE000859	AGAP004322	85.5051		1
ASTEI09278	ASTE000860	AGAP013475	70.8075	100	1
ASTEI08656	ASTE000860	AGAP004321	97.5155		1
ASTEI06582	ASTE000861	AGAP004320	90.5014
ASTEI06580	ASTE000873	AGAP004311	97.4843	100	1
ASTEI06575	ASTE000874
ASTEI10278	ASTE000878	AGAP004303	85.8639
ASTEI10280	ASTE000880	AGAP004301	92.3547	50	1
ASTEI10281	ASTE000881	AGAP004300	80.9013		1
ASTEI10282	ASTE000883	AGAP004298	100	100	1
ASTEI10286	ASTE000884	AGAP004297	92.0213		1
ASTEI10289	ASTE000885	AGAP004296	92.7083		1
ASTEI11186	ASTE000887	AGAP004294	84.7985	25	1
ASTEI00669	ASTE000894	AGAP004286	80.6513	75	1
ASTEI00668	ASTE000894	AGAP012980	26.8199	100	1
ASTEI00666	ASTE000897	AGAP004285	36.1111	100	1
ASTEI00665	ASTE000898	AGAP004283	94.1176	100	1
ASTEI00665	ASTE000900	AGAP004280	97.01	50	1
ASTEI00664	ASTE000903	AGAP003839	84.4512		1
ASTEI00654	ASTE000908	AGAP000189	58.2936		1
ASTEI00653	ASTE000909	AGAP000188	90.4891
ASTEI00649	ASTE000911	AGAP000185	51.7964	75	1
ASTEI00647	ASTE000912	AGAP000184	86.1968	25
ASTEI00646	ASTE000916	AGAP000180	93.4426		1
ASTEI00645	ASTE000917	AGAP000179	93.1408	50	1
ASTEI00644	ASTE000918	AGAP000470	94.9791	25
ASTEI00643	ASTE000921	AGAP001043	97.7163	25
ASTEI00641	ASTE000923	AGAP000178	96.2935		1
ASTEI00633	ASTE000926	AGAP000770	97.511	25	1
ASTEI00633	ASTE000927	AGAP000771	94		1
ASTEI11312	ASTE000932	AGAP011067	49.7642		1
ASTEI00630	ASTE000932	AGAP011065	60.3774
ASTEI00628	ASTE000940	AGAP011077	97.0803	100	1
ASTEI00626	ASTE000942	AGAP011080	42.3044	75	1
ASTEI10600	ASTE000946	AGAP011084	77.6561	100	1
ASTEI10601	ASTE000951	AGAP011088	10.5556	75
ASTEI10603	ASTE000951	AGAP011090	12.2917	75
ASTEI10604	ASTE000951	AGAP011089	37.0833	25
ASTEI10608	ASTE000952	AGAP011092	59.018	75	1
ASTEI10609	ASTE000954	AGAP009453	94.2693	50	1
ASTEI10610	ASTE000957	AGAP007215	91.833	25	1
ASTEI03603	ASTE000959	AGAP007213	98.4		1
ASTEI03601	ASTE000960	AGAP007212	95.0039		1
ASTEI03598	ASTE000961	AGAP007211	75.9036	75	1
ASTEI03597	ASTE000962	AGAP007210	88.7681	75	1
ASTEI05569	ASTE000963	AGAP007209	89.0411	100	1
ASTEI05569	ASTE000965	AGAP007208	95.7831	50	1
ASTEI05576	ASTE000966	AGAP007203	93.061	75	1
ASTEI05579	ASTE000966	AGAP007207	70.7523	100	1
ASTEI05583	ASTE000967	AGAP007206	88.0407	100	1
ASTEI05588	ASTE000968	AGAP007205	70.9424	25	1
ASTEI05588	ASTE000970	AGAP007202	31.8182		1
ASTEI05588	ASTE000971	AGAP007201	94.9275	100	1
ASTEI05590	ASTE000981	AGAP007181	61.2179
ASTEI07382	ASTE000985	AGAP007175	94.0803		1
ASTEI09702	ASTE000989	AGAP007169	41.455	100	1
ASTEI09700	ASTE000992	AGAP007163	75.6477	100	1
ASTEI09699	ASTE000993	AGAP007162	95.8333		1
ASTEI09698	ASTE000994	AGAP007161	92.5743	75	1
ASTEI09697	ASTE000998	AGAP007157	100	100	1
ASTEI09696	ASTE001012	AGAP006141	98.6159
ASTEI09695	ASTE001013	AGAP006140	84.0909	100	1
ASTEI09693	ASTE001018	AGAP006133	70.0528	100	1
ASTEI09693	ASTE001021	AGAP006132	88.2911
ASTEI09692	ASTE001023	AGAP006130	97.4026	25	1
ASTEI09691	ASTE001028	AGAP006122	19.0248	25
ASTEI09689	ASTE001031	AGAP006119	81.713	100	1
ASTEI09688	ASTE001034	AGAP006117	84.6154	50	1
ASTEI02718	ASTE001036	AGAP005929	94.822		1
ASTEI02722	ASTE001040	AGAP006460	58.5284	50
ASTEI02726	ASTE001041	AGAP006459	99.0909	75	1
ASTEI02733	ASTE001043	AGAP006456	95.4373	100	1
ASTEI02734	ASTE001053	AGAP006448	98.1308	50	1
ASTEI02735	ASTE001056	AGAP006445	94.9074	25
ASTEI02737	ASTE001068	AGAP006438	60.3232		1
ASTEI02750	ASTE001075	AGAP006434	55.3191	25	1
ASTEI02751	ASTE001078	AGAP006430	89.3617	50	1
ASTEI02757	ASTE001079	AGAP006428	75.0227	100	1
ASTEI02758	ASTE001080	AGAP006427	94.2775	100	1
ASTEI02760	ASTE001085	AGAP006416	78.6765		1
ASTEI02764	ASTE001090	AGAP006408	85.0615	100	1
ASTEI02770	ASTE001096	AGAP001276	85.8051	25	1
ASTEI02772	ASTE001098	AGAP001274	97.9866	100	1
ASTEI02774	ASTE001099	AGAP001273	98.2626		1
ASTEI10137	ASTE001107	AGAP000356	78.9474	100	1
ASTEI10138	ASTE001113	AGAP000349	76.8844	75	1
ASTEI10140	ASTE001127	AGAP000337	73.9476		1
ASTEI10149	ASTE001131	AGAP000332	73.0116	100	1
ASTEI10152	ASTE001132	AGAP000331	97.0348		1
ASTEI10303	ASTE001138	AGAP000326	83.9344	25	1
ASTEI10276	ASTE001139	AGAP000325	84.9117		1
ASTEI10273	ASTE001141	AGAP000324	67.0623		1
ASTEI10272	ASTE001142	AGAP000777	23.4339
ASTEI10271	ASTE001142	AGAP000738	52.2042		1
ASTEI10264	ASTE001145	AGAP000322	91.6996	100	1
ASTEI10256	ASTE001147	AGAP000321	88.6792
ASTEI05804	ASTE001148	AGAP000320	96.3801	25
ASTEI058011	ASTE001151	AGAP000986	63.1579	100	1
ASTEI05807	ASTE001152	AGAP000985	99.7059	100	1
ASTEI07947	ASTE001153
ASTEI08796	ASTE001155	AGAP000983	90.6771	100	1
ASTEI08809	ASTE001156	AGAP000982	84.7744	75	1
ASTEI08812	ASTE001157	AGAP013093	62.5	50	1
ASTEI08813	ASTE001160	AGAP000978	73.3042	50	1
ASTEI08817	ASTE001163	AGAP000011	97.9684	75	1
ASTEI08818	ASTE001164	AGAP000010	80.0539	75	1
ASTEI08821	ASTE001165	AGAP000009	86.1156
ASTEI08822	ASTE001166	AGAP000008	85.6436	100	1
ASTEI08822	ASTE001167	AGAP000007	92.2029	100	1
ASTEI08824	ASTE001168	AGAP000005	95.4348
ASTEI08826	ASTE001170	AGAP000002	65.9385	75	1
ASTEI08827	ASTE001171	AGAP007760	81.9893	75	1
ASTEI08830	ASTE001177	AGAP000560	90.7811	50	1
ASTEI08831	ASTE001178	AGAP000561	70.5479	50	1
ASTEI08832	ASTE001180	AGAP000562	83.8996
ASTEI08834	ASTE001182	AGAP000589	70.1439	50	1
ASTEI08835	ASTE001192	AGAP000577	88.0702	100	1
ASTEI08837	ASTE001198	AGAP000570	63.4731		1
ASTEI08839	ASTE001203	AGAP000566	80.7339	100	1
ASTEI08843	ASTE001205	AGAP000565	83.9858	25
ASTEI08844	ASTE001206	AGAP000564	91.9355	50	1
ASTEI08845	ASTE001207	AGAP000563	81.3542	50	1
ASTEI08847	ASTE001209
ASTEI08848	ASTE001212	AGAP000554	79.4776		1
ASTEI08849	ASTE001215	AGAP000551	85.4978		1
ASTEI08850	ASTE001216	AGAP000550	93.6765	50	1
ASTEI08851	ASTE001220	AGAP005851	87.7805	100	1
ASTEI08857	ASTE001221	AGAP005852	88.3721	100	1
ASTEI08858	ASTE001224	AGAP005856	88.9809	100	1
ASTEI08859	ASTE001225	AGAP005857	92.629	50	1
ASTEI04399	ASTE001226	AGAP005858	100	100	1
ASTEI04409	ASTE001228	AGAP005860	96.0784	100	1
ASTEI04415	ASTE001229	AGAP005861	97.3958	75	1
ASTEI04418	ASTE001238	AGAP005782	95.5752		1
ASTEI04419	ASTE001239	AGAP005781	93.8875	25	1
ASTEI04420	ASTE001240	AGAP005780	59.5775
ASTEI04421	ASTE001243	AGAP007072	37.6261	50	1
ASTEI04423	ASTE001243	AGAP007074	41.6602	25	1
ASTEI04426	ASTE001243	AGAP007073	39.1777
ASTEI04429	ASTE001243	AGAP007070	39.6431	25
ASTEI04430	ASTE001243	AGAP007071	39.1777	75	1
ASTEI06826	ASTE001246	AGAP007080	75.7381	100	1
ASTEI068250	ASTE001249	AGAP007082	93.4426		1
ASTEI068253	ASTE001253	AGAP008912	84.9231	50	1
ASTEI06833	ASTE001255	AGAP008910	85.9341	50	1
ASTEI068254	ASTE001256	AGAP008909	94.9438	50	1
ASTEI06836	ASTE001257	AGAP008908	96.7914	50	1
ASTEI06837	ASTE001258	AGAP008907	86.4865	75	1
ASTEI11216	ASTE001259	AGAP008906	87.2767	100	1
ASTEI11217	ASTE001262	AGAP008903	82.4025		1
ASTEI06845	ASTE001266	AGAP008899	79.7353	100	1
ASTEI06848	ASTE001269	AGAP008898	94.2857	100	1
ASTEI06848	ASTE001270	AGAP008897	41.847
ASTEI06848	ASTE001271	AGAP008896	96.3563	100	1
ASTEI06848	ASTE001272	AGAP008895	99.2188	100	1
ASTEI06848	ASTE001275	AGAP010548	48.5981	100	1
ASTEI06851	ASTE001286	AGAP000284	74.0157		1
ASTEI06854	ASTE001287	AGAP000285	89.3048	100	1
ASTEI01902	ASTE001289	AGAP000288	40.4624	50	1
ASTEI01900	ASTE001290	AGAP000812	100	100	1
ASTEI01899	ASTE001291	AGAP000813	76.5	75	1
ASTEI01898	ASTE001293	AGAP000815	92.74	50	1
ASTEI01897	ASTE001294	AGAP000669	98.6842		1
ASTEI01896	ASTE001295	AGAP000668	67.4282	25	1
ASTEI11129	ASTE001298	AGAP000178	97.4962		1
ASTEI04950	ASTE001302	AGAP001090	36.9117
ASTEI04951	ASTE001303	AGAP000662	78.0864	25
ASTEI04952	ASTE001305	AGAP001091	89.2388
ASTEI04953	ASTE001306	AGAP010769	88.6792		1
ASTEI04954	ASTE001307	AGAP009012	84.6753		1
ASTEI07094	ASTE001308	AGAP001076	94.8763
ASTEI07797	ASTE001316	AGAP000659	82.6601
ASTEI07796	ASTE001322	AGAP004208	37.0159	50	1
ASTEI07794	ASTE001323	AGAP001047	83.0601	100	1
ASTEI07793	ASTE001326
ASTEI07792	ASTE001328	AGAP001073	66.9941
ASTEI07790	ASTE001329	AGAP001065	83.6812	25
ASTEI07789	ASTE001331	AGAP008773	73.1034		1
ASTEI07788	ASTE001332	AGAP001082	67.9511	50	1
ASTEI07785	ASTE001335	AGAP010046	53.5088	50	1
ASTEI07781	ASTE001335	AGAP010047	69.2982		1
ASTEI07780	ASTE001338	AGAP000656	94.8247		1
ASTEI07778	ASTE001339	AGAP000654	94.6565	100	1
ASTEI07777	ASTE001340	AGAP000655	99.3421	25	1
ASTEI07776	ASTE001342	AGAP000652	78.6925	75	1
ASTEI07775	ASTE001343	AGAP000651	100	25	1
ASTEI07768	ASTE001351
ASTEI07763	ASTE001352	AGAP004025	89.7541	75	1
ASTEI07761	ASTE001353	AGAP004026	88.7615	25	1
ASTEI07758	ASTE001354	AGAP004028	87.3183
ASTEI07757	ASTE001355	AGAP004029	88.6719	25	1
ASTEI07756	ASTE001357	AGAP004031	97.2892	75	1
ASTEI07754	ASTE001359	AGAP004020	54.3792	25
ASTEI07753	ASTE001360	AGAP003643	76.6345	50	1
ASTEI07751	ASTE001361	AGAP003644	79.1489		1
ASTEI07751	ASTE001364	AGAP003648	56.7435		1
ASTEI07747	ASTE001366	AGAP003650	92.4342	100	1
ASTEI07746	ASTE001366	AGAP012799	66.4474	100	1
ASTEI07745	ASTE001366	AGAP012611	86.5132		1
ASTEI07743	ASTE001370	AGAP012922	19.4412
ASTEI07742	ASTE001371	AGAP003652	96.5049	100	1
ASTEI07400	ASTE001373	AGAP003655	77.0925	100	1
ASTEI11091	ASTE001374	AGAP013179	69.0979		1
ASTEI07399	ASTE001375	AGAP003656	82.3966
ASTEI07398	ASTE001378	AGAP012857	72.3214	100	1
ASTEI07397	ASTE001378	AGAP012590	72.3214	25	1
ASTEI07395	ASTE001382	AGAP003661	98.4436		1
ASTEI07402	ASTE001383	AGAP003662	94.8718		1
ASTEI07403	ASTE001384	AGAP013457	43.8786	100	1
ASTEI07404	ASTE001400	AGAP003676	87.6147		1
ASTEI07407	ASTE001411	AGAP003687	92.3937	100	1
ASTEI07409	ASTE001412	AGAP003688	91.4286	100	1
ASTEI07409	ASTE001412	AGAP013274	70.1299	100	1
ASTEI07409	ASTE001414	AGAP003695	39.7678	100	1
ASTEI07413	ASTE001416	AGAP013001	88.1591	50	1
ASTEI07414	ASTE001423	AGAP004598	90.9341	75	1
ASTEI07416	ASTE001424	AGAP012646	49.1713		1
ASTEI07417	ASTE001424	AGAP004597	81.768	75	1
ASTEI07419	ASTE001425	AGAP004596	98.2987	100	1
ASTEI07422	ASTE001431	AGAP004591	96.6837	100	1
ASTEI07422	ASTE001433	AGAP004588	68.8857	100	1
ASTEI07426	ASTE001437	AGAP013365	79.3814	50	1
ASTEI07427	ASTE001439	AGAP003153	99.6743	100	1
ASTEI07428	ASTE001440	AGAP003154	100		1
ASTEI07442	ASTE001441	AGAP003155	84.8837		1
ASTEI07454	ASTE001442	AGAP003156	73.7874	25	1
ASTEI07455	ASTE001444	AGAP002335	94.1048		1
ASTEI07455	ASTE001447	AGAP002333	74.5387	100	1
ASTEI11251	ASTE001448	AGAP002332	96.4286	100	1
ASTEI07460	ASTE001450	AGAP002329	36.5751	75	1
ASTEI07467	ASTE001470	AGAP009224	98.5294	100	1
ASTEI07468	ASTE001471	AGAP009222	81.6054	100	1
ASTEI07468	ASTE001474	AGAP009213	74.4059		1
ASTEI07469	ASTE001478	AGAP009210	68.5596	25
ASTEI10861	ASTE001479	AGAP009209	100	100	1
ASTEI10859	ASTE001480	AGAP009207	95.5224	100	1
ASTEI00224	ASTE001482	AGAP009204	97.5976		1
ASTEI00222	ASTE001483	AGAP009203	97.076		1
ASTEI00221	ASTE001485	AGAP009201	88.0538	100	1
ASTEI00220	ASTE001486	AGAP009200	91.8125	100	1
ASTEI00219	ASTE001493	AGAP009189	73.6618	25
ASTEI00217	ASTE001495	AGAP009185	61.6525	50	1
ASTEI00216	ASTE001496	AGAP000070	82.9787	50	1
ASTEI00215	ASTE001506	AGAP000064	97.9677	50	1
ASTEI00213	ASTE001508	AGAP000062	68.932
ASTEI05247	ASTE001515	AGAP000055	31.0071	100	1
ASTEI05243	ASTE001516	AGAP000054	81.6377	25
ASTEI05240	ASTE001517	AGAP000053	75.3086		1
ASTEI05237	ASTE001520	AGAP000049	61.2296	100	1
ASTEI05236	ASTE001524	AGAP010460	36.9231	50	1
ASTEI05234	ASTE001527	AGAP010457	90.1639		1
ASTEI05231	ASTE001531	AGAP010454	93.4375	100	1
ASTEI05230	ASTE001532	AGAP010453	76.4128	100	1
ASTEI05229	ASTE001533	AGAP027995	78.5149	75	1
ASTEI05228	ASTE001534	AGAP010451	92.8571	100	1
ASTEI05222	ASTE001535	AGAP010450	90.2357	100	1
ASTEI05220	ASTE001536	AGAP010447	79.9043	75	1
ASTEI06211	ASTE001536	AGAP010449	46.89	75	1
ASTEI06201	ASTE001538	AGAP012258	90.7757		1
ASTEI06199	ASTE001539	AGAP012259	23.0632	100
ASTEI06193	ASTE001541
ASTEI06191	ASTE001547	AGAP012272	92.3729	75	1
ASTEI06190	ASTE001548	AGAP012273	66.5434	100	1
ASTEI06188	ASTE001554	AGAP012281	97.1429	100	1
ASTEI08356	ASTE001555	AGAP012282	68.7732	100	1
ASTEI08352	ASTE001556	AGAP012283	94.094	50	1
ASTEI08348	ASTE001557	AGAP012284	96.6102	75	1
ASTEI08347	ASTE001557	AGAP012879	60.452	25	1
ASTEI08346	ASTE001559	AGAP012287	94.7876	75	1
ASTEI08343	ASTE001561	AGAP012289	71.286	100	1
ASTEI08342	ASTE001567	AGAP012296	82.5046	100	1
ASTEI08341	ASTE001568	AGAP012297	66.3088	100	1
ASTEI08341	ASTE001571	AGAP012301	85.1124	100	1
ASTEI02439	ASTE001575	AGAP012304	97.8261	100	1
ASTEI02437	ASTE001576	AGAP012305	97.955	100	1
ASTEI02436	ASTE001577	AGAP012306	81.6024	100	1
ASTEI02431	ASTE001581	AGAP012309	70.428		1
ASTEI02430	ASTE001582	AGAP028638	77.0145		1
ASTEI02424	ASTE001586	AGAP012313	59.744	75	1
ASTEI02423	ASTE001595	AGAP010544	97.5535	75	1
ASTEI02422	ASTE001596	AGAP010543	77.1698	25	1
ASTEI02421	ASTE001605	AGAP008802	97.8313	100	1
ASTEI02421	ASTE001606	AGAP008803	73.7666		1
ASTEI02419	ASTE001607	AGAP008804	86.711		1
ASTEI02417	ASTE001610	AGAP008810	71.5369	75	1
ASTEI02412	ASTE001610	AGAP008807	75.1665	100	1
ASTEI02411	ASTE001615	AGAP028100	58.9237	25	1
ASTEI02409	ASTE001615	AGAP008812	10.6948	75
ASTEI02404	ASTE001616
ASTEI02403	ASTE001622	AGAP002139	90.5013		1
ASTEI02402	ASTE001623	AGAP002141	99.6644	100	1
ASTEI02399	ASTE001626	AGAP002144	97.2277	100	1
ASTEI02398	ASTE001631	AGAP010671	88.7125	25	1
ASTEI02395	ASTE001633
ASTEI07097	ASTE001645	AGAP010834	88.843		1
ASTEI07098	ASTE001646	AGAP010835	94.3299		1
ASTEI05047	ASTE001648
ASTEI05046	ASTE001649	AGAP010837	87.1073	100	1
ASTEI05045	ASTE001655	AGAP012194	65.625	25	1
ASTEI05043	ASTE001656
ASTEI05043	ASTE001657	AGAP012195	56.0185		1
ASTEI05041	ASTE001659	AGAP012894	100	25	1
ASTEI05041	ASTE001659	AGAP012199	100	100	1
ASTEI05040	ASTE001659	AGAP012201	100		1
ASTEI00539	ASTE001661	AGAP012204	92.9487	100	1
ASTEI00540	ASTE001673	AGAP002895	41.1812		1
ASTEI00543	ASTE001676	AGAP007728	85.8357	50	1
ASTEI05389	ASTE001677	AGAP007727	98.8748	50	1
ASTEI05391	ASTE001678	AGAP007636	82.5342	100	1
ASTEI02514	ASTE001680	AGAP007638	82.4508		1
ASTEI02513	ASTE001684	AGAP007642	97.0849		1
ASTEI02511	ASTE001685	AGAP007643	100		1
ASTEI02510	ASTE001686	AGAP007644	81.1847		1
ASTEI02504	ASTE001689	AGAP007647	70.2448	50	1
ASTEI02503	ASTE001693	AGAP007653	88.0597	100	1
ASTEI02501	ASTE001694	AGAP007654	22.3505	50
ASTEI024940	ASTE001697	AGAP007657	96		1
ASTEI024940	ASTE001698	AGAP007658	82.808	100	1
ASTEI024940	ASTE001703	AGAP007663	29.0407	75	1
ASTEI02495	ASTE001706	AGAP007668	96.679	100	1
ASTEI01627	ASTE001707	AGAP007670	94.332	100	1
ASTEI01624	ASTE001708	AGAP007671	85.1724	100	1
ASTEI01623	ASTE001711	AGAP007675	95.0521	100	1
ASTEI01622	ASTE001720	AGAP007683	95.5422	25	1
ASTEI01621	ASTE001721	AGAP007684	88.4297	50	1
ASTEI01618	ASTE001725	AGAP007688	78.0421		1
ASTEI01617	ASTE001726	AGAP007690	70.7993	75	1
ASTEI01616	ASTE001729	AGAP007698	85.7692	25	1
ASTEI01613	ASTE001730	AGAP007699	99.5327		1
ASTEI01607	ASTE001731	AGAP007700	82.2695	100	1
ASTEI01605	ASTE001732	AGAP007701	95.7447	100	1
ASTEI01602	ASTE001733	AGAP007702	23.6607
ASTEI01601	ASTE001734	AGAP007704	81.2375	100	1
ASTEI01594	ASTE001735	AGAP007705	58.5799		1
ASTEI01591	ASTE001736	AGAP007709	17.6916
ASTEI01589	ASTE001739	AGAP007713	53.2554	25	1
ASTEI01588	ASTE001741	AGAP007717	27.1224	100	1
ASTEI01585	ASTE001748	AGAP007722	93.7759		1
ASTEI01576	ASTE001752
ASTEI01575	ASTE001753	AGAP007725	76.4338	75	1
ASTEI05235	ASTE001754	AGAP007726	84.9796		1
ASTEI01570	ASTE001755	AGAP007635	63.0282
ASTEI01565	ASTE001756	AGAP007634	98.6842	50	1
ASTEI01564	ASTE001757	AGAP007633	97.1983	25	1
ASTEI01563	ASTE001758	AGAP007631	70.5278	75	1
ASTEI01562	ASTE001759	AGAP007629	93.3006	75	1
ASTEI01561	ASTE001768	AGAP007626	95.7958		1
ASTEI01560	ASTE001769	AGAP007625	87.9581	100	1
ASTEI01559	ASTE001771	AGAP007623	88.535
ASTEI01558	ASTE001774	AGAP007620	96.3303	100	1
ASTEI01548	ASTE001775	AGAP007619	95.2282		1
ASTEI01546	ASTE001776	AGAP007618	88.3895	100	1
ASTEI01540	ASTE001780	AGAP007614	100	100	1
ASTEI01538	ASTE001782	AGAP007611	91.0543	75	1
ASTEI01537	ASTE001783	AGAP007612	74.3707	25	1
ASTEI01536	ASTE001791	AGAP007603	54.4177	100	1
ASTEI01535	ASTE001793	AGAP007600	64.5472	100	1
ASTEI01534	ASTE001795	AGAP007596	75.2368	100	1
ASTEI01533	ASTE001797	AGAP007595	46.1538	100	1
ASTEI01532	ASTE001800	AGAP007592	91.7653		1
ASTEI01530	ASTE001802
ASTEI01524	ASTE001804	AGAP007588	36.5709	75	1
ASTEI01523	ASTE001804	AGAP007589	29.5608	100	1
ASTEI01521	ASTE001805
ASTEI01518	ASTE001806	AGAP007586	96	50	1
ASTEI01517	ASTE001811	AGAP002214	64.5441	50	1
ASTEI01516	ASTE001812	AGAP002215	93.2595	75	1
ASTEI01512	ASTE001814	AGAP002217	73.279	100	1
ASTEI01509	ASTE001815	AGAP002219	76.3052		1
ASTEI01510	ASTE001817	AGAP002221	94.8025		1
ASTEI01502	ASTE001819	AGAP002223	93.1624	100	1
ASTEI01499	ASTE001829	AGAP028133	84.5098	75	1
ASTEI01497	ASTE001829	AGAP028598	15.098
ASTEI01496	ASTE001830	AGAP012028	94.3662	100	1
ASTEI01494	ASTE001831	AGAP012029	91.7333	75	1
ASTEI01493	ASTE001832	AGAP012030	83.7563		1
ASTEI01492	ASTE001838	AGAP012038	91.4591		1
ASTEI01492	ASTE001839	AGAP012040	68.6654	100	1
ASTEI01491	ASTE001843	AGAP012045	94.9395		1
ASTEI01490	ASTE001844	AGAP012046	83.9806		1
ASTEI03410	ASTE001848	AGAP028542	6.07522	100
ASTEI03411	ASTE001850	AGAP012053	82.4089	75	1
ASTEI03414	ASTE001851	AGAP012054	92.2018	50	1
ASTEI03415	ASTE001852	AGAP012056	91.3043	25
ASTEI03416	ASTE001853	AGAP012057	81.2981	25	1
ASTEI03418	ASTE001854	AGAP012058	99.5074	100	1
ASTEI06136	ASTE001858
ASTEI06136	ASTE001861	AGAP012068	47.9818	100	1
ASTEI06135	ASTE001863	AGAP012072	96.0452		1
ASTEI07960	ASTE001863	AGAP012071	95.4802	100	1
ASTEI06133	ASTE001864	AGAP012077	44.3433		1
ASTEI06126	ASTE001865	AGAP012081	40.873	25	1
ASTEI06125	ASTE001865	AGAP012106	43.0556	75	1
ASTEI06121	ASTE001866	AGAP012082	94.5504	25	1
ASTEI06120	ASTE001866	AGAP012078	75.2044	50	1
ASTEI06116	ASTE001867	AGAP029057	96.3415	50	1
ASTEI06114	ASTE001869	AGAP012083	98.4375		1
ASTEI06113	ASTE001869	AGAP012080	98.4375
ASTEI06110	ASTE001870	AGAP012084	46.5753	50	1
ASTEI06109	ASTE001877	AGAP011663	40.9234	75	1
ASTEI06108	ASTE001877	AGAP011662	25.2886	100	1
ASTEI06104	ASTE001879	AGAP028415	71.2352		1
ASTEI06101	ASTE001886	AGAP011674	31.893	100	1
ASTEI06099	ASTE001889	AGAP011677	98.3573		1
ASTEI06099	ASTE001890	AGAP011678	95.8525		1
ASTEI06098	ASTE001900	AGAP011685	84.6154	75	1
ASTEI11539	ASTE001902	AGAP011687	97.7941	100	1
ASTEI11539	ASTE001904	AGAP011689	95.499	50	1
ASTEI06096	ASTE001905	AGAP011690	96.3542	25	1
ASTEI06096	ASTE001906	AGAP011691	18.3298	100
ASTEI06095	ASTE001916	AGAP003899	94.5055	100	1
ASTEI06093	ASTE001917	AGAP003898	73.4151	100	1
ASTEI06093	ASTE001921	AGAP003893	88.0562
ASTEI06092	ASTE001922	AGAP012748	11.753
ASTEI08552	ASTE001922	AGAP003892	91.8327
ASTEI08552	ASTE001923	AGAP003891	99.6894	75	1
ASTEI08553	ASTE001924	AGAP003889	89.3471		1
ASTEI08560	ASTE001928	AGAP003886	78.6054	100	1
ASTEI085593	ASTE001931	AGAP003883	79.0698	100	1
ASTEI08564	ASTE001932	AGAP003882	87.4178		1
ASTEI08571	ASTE001936	AGAP003879	86.0825		1
ASTEI08573	ASTE001941	AGAP003874	88.1148	100	1
ASTEI08575	ASTE001942	AGAP003873	95.183
ASTEI08576	ASTE001947	AGAP005799	81.7829
ASTEI08577	ASTE001949	AGAP005800	96.3738	75	1
ASTEI00829	ASTE001951	AGAP005802	98.8506	25	1
ASTEI00828	ASTE001959	AGAP005807	69.7143	50	1
ASTEI00824	ASTE001961	AGAP005809	73.9437		1
ASTEI00823	ASTE001963	AGAP005812	75.0988	75	1
ASTEI00823	ASTE001964	AGAP005813	97.973		1
ASTEI00822	ASTE001965	AGAP006509	92.246	25	1
ASTEI00821	ASTE001966
ASTEI00818	ASTE001967	AGAP006511	93.0754		1
ASTEI00815	ASTE001969	AGAP006513	75.7832	100	1
ASTEI00814	ASTE001971	AGAP006514	70.5694	75	1
ASTEI00811	ASTE001974	AGAP006516	89.5522
ASTEI00806	ASTE001975	AGAP006517	87.7961	100	1
ASTEI00805	ASTE001977	AGAP006518	97.0443		1
ASTEI08493	ASTE001978	AGAP006520	93.1193
ASTEI08491	ASTE001980	AGAP006522	99.435	100	1
ASTEI08489	ASTE001983
ASTEI08481	ASTE001986	AGAP006530	24.121	100
ASTEI04536	ASTE001987	AGAP006532	55.7512	100	1
ASTEI04538	ASTE001988	AGAP006534	66.6958	100	1
ASTEI04539	ASTE001998	AGAP006541	83.3333		1
ASTEI04540	ASTE001999	AGAP006542	93.6364	100	1
ASTEI04541	ASTE002004	AGAP006548	90.1841		1
ASTEI04542	ASTE002011	AGAP011383	80.2817	50	1
ASTEI04543	ASTE002021	AGAP012332	98.7387	100	1
ASTEI04544	ASTE002022	AGAP012333	62.5293		1
ASTEI04546	ASTE002024	AGAP012335	93.3702	75	1
ASTEI04547	ASTE002026	AGAP028639	82.4027		1
ASTEI04548	ASTE002027	AGAP012339	96.6667	100	1
ASTEI04549	ASTE002028	AGAP012340	44.9696	25	1
ASTEI04551	ASTE002031	AGAP012343	67.8255	100	1
ASTEI04553	ASTE002036	AGAP012350	65.9815	50	1
ASTEI04559	ASTE002046	AGAP002996	81.3097	100	1
ASTEI04560	ASTE002051	AGAP002992	97.2549		1
ASTEI04562	ASTE002055
ASTEI04568	ASTE002056	AGAP002986	77.6933	50	1
ASTEI04569	ASTE002057	AGAP002985	70.2381	75	1
ASTEI04574	ASTE002058	AGAP012955	32.8275	25
ASTEI10525	ASTE002059	AGAP002983	20.5982	100
ASTEI02376	ASTE002060	AGAP002982	72.3119	100	1
ASTEI02375	ASTE002062	AGAP002981	91.3462	75	1
ASTEI02374	ASTE002063	AGAP002132	65.5271
ASTEI02372	ASTE002065	AGAP002129	91.1475	100	1
ASTEI02371	ASTE002066	AGAP002128	94.9033		1
ASTEI02370	ASTE002067	AGAP002127	100		1
ASTEI02367	ASTE002072	AGAP002122	96.2687	75	1
ASTEI02362	ASTE002074	AGAP002120	97.8777	100	1
ASTEI03273	ASTE002076	AGAP002119	85.7143	25
ASTEI03269	ASTE002077	AGAP002118	87.5318		1
ASTEI03266	ASTE002088	AGAP012087	49.9267	25	1
ASTEI03265	ASTE002089	AGAP012088	75.2328
ASTEI03263	ASTE002089	AGAP012887	45.2514		1
ASTEI03262	ASTE002090	AGAP012089	77.9377		1
ASTEI03259	ASTE002091	AGAP012090	82.6804	25	1
ASTEI03258	ASTE002095	AGAP012093	0.914077	100
ASTEI03256	ASTE002096	AGAP012095	92.5121	75	1
ASTEI03255	ASTE002097	AGAP012096	90.0648	100	1
ASTEI03253	ASTE002098	AGAP000480	59.8854	100	1
ASTEI03252	ASTE002099	AGAP000479	72.3558		1
ASTEI03251	ASTE002100	AGAP012097	86.039	25	1
ASTEI03245	ASTE002101
ASTEI03244	ASTE002102	AGAP012100	99.1304	75	1
ASTEI03243	ASTE002104	AGAP012103	83.813	100	1
ASTEI03242	ASTE002108	AGAP012108	70.2811	25
ASTEI06090	ASTE002109	AGAP012109	92.7852	75	1
ASTEI06089	ASTE002111	AGAP012111	73.5202	100	1
ASTEI06089	ASTE002113	AGAP012113	89.4737	50	1
ASTEI06088	ASTE002120	AGAP009863	93.8272	75	1
ASTEI06087	ASTE002123	AGAP009865	96.5753	100	1
ASTEI06086	ASTE002124	AGAP009866	95.8159	100	1
ASTEI06085	ASTE002125	AGAP009867	93.7634	100	1
ASTEI06084	ASTE002128	AGAP009871	88.7218	50	1
ASTEI06083	ASTE002132
ASTEI06082	ASTE002135	AGAP009879	94.6565	50	1
ASTEI06081	ASTE002136	AGAP009880	89.4822	50	1
ASTEI06079	ASTE002138	AGAP009882	100	100	1
ASTEI06078	ASTE002139	AGAP009883	94.3787	25	1
ASTEI06076	ASTE002141	AGAP009886	73.8347	100	1
ASTEI11505	ASTE002143	AGAP009887	76.4706		1
ASTEI06073	ASTE002146	AGAP003937	25.2898	100	1
ASTEI06071	ASTE002147	AGAP003935	98.374	75	1
ASTEI06069	ASTE002161	AGAP003923	96.2723	100	1
ASTEI06551	ASTE002165	AGAP003919	93.2515
ASTEI06555	ASTE002166	AGAP003918	89.2617	100	1
ASTEI06556	ASTE002168	AGAP003914	94.8882	50
ASTEI06557	ASTE002170
ASTEI06560	ASTE002174	AGAP003324	72.2222	75	1
ASTEI06563	ASTE002176
ASTEI06565	ASTE002177	AGAP003321	19.2623	100
ASTEI06566	ASTE002189	AGAP008816	99.5868	50	1
ASTEI06568	ASTE002193	AGAP008821	97.8193	100	1
ASTEI06569	ASTE002196	AGAP008822	98.4127	50	1
ASTEI06570	ASTE002197	AGAP028559	59.715	25	1
ASTEI06571	ASTE002198	AGAP008824	21.6688
ASTEI00949	ASTE002198	AGAP008823	19.2109	25
ASTEI00948	ASTE002198	AGAP012545	14.2303	50
ASTEI00937	ASTE002198	AGAP008825	23.4799	75
ASTEI00934	ASTE002203	AGAP028123	63.1034	100	1
ASTEI00933	ASTE002204	AGAP008828	81.9079	100	1
ASTEI00931	ASTE002205	AGAP008830	93.4896		1
ASTEI00930	ASTE002212	AGAP008837	97.0732	25	1
ASTEI00926	ASTE002213	AGAP008838	93.8875	75	1
ASTEI00924	ASTE002215	AGAP008842	97.7778	25
ASTEI00923	ASTE002217	AGAP008843	93.985	100	1
ASTEI05036	ASTE002218	AGAP008844	83.6782	25	1
ASTEI05032	ASTE002220	AGAP008846	88.2522		1
ASTEI05031	ASTE002221	AGAP008848	59.9372	75	1
ASTEI05030	ASTE002224	AGAP003565	21.1682
ASTEI05029	ASTE002225	AGAP003560	91.2876	100	1
ASTEI05029	ASTE002226	AGAP003559	69.5122	25
ASTEI05029	ASTE002228	AGAP003556	98.801	100	1
ASTEI05029	ASTE002231	AGAP003553	94.9309		1
ASTEI05024	ASTE002232	AGAP013398	88.8502	100	1
ASTEI05023	ASTE002233	AGAP003552	55.2941	100	1
ASTEI05022	ASTE002235	AGAP003548	59.9701	50	1
ASTEI05016	ASTE002237	AGAP003546	76.85	75	1
ASTEI05015	ASTE002240
ASTEI05012	ASTE002243	AGAP003544	75.3886		1
ASTEI05011	ASTE002244	AGAP003542	65.9322	25
ASTEI05010	ASTE002245	AGAP003541	94.824	75	1
ASTEI05008	ASTE002246	AGAP003540	74.0918	50	1
ASTEI05007	ASTE002248	AGAP003538	91.0714	100	1
ASTEI04384	ASTE002259	AGAP008650	92.1415	100	1
ASTEI04385	ASTE002260	AGAP008651	87.1609	100	1
ASTEI04386	ASTE002261	AGAP008652	68.5315	75	1
ASTEI04387	ASTE002269	AGAP008660	63.0887	75	1
ASTEI04390	ASTE002274	AGAP008667	96.2396	100	1
ASTEI04391	ASTE002276	AGAP008672	50	100	1
ASTEI04392	ASTE002277	AGAP008673	74.8945	75	1
ASTEI04394	ASTE002278	AGAP028050	65.6357	100	1
ASTEI04396	ASTE002278	AGAP008671	57.9038
ASTEI09318	ASTE002278	AGAP008670	56.1856	25
ASTEI09321	ASTE002282	AGAP008680	95.0549	50	1
ASTEI09322	ASTE002285	AGAP008684	28.2871	100	1
ASTEI09324	ASTE002286	AGAP008687	99.0521	100	1
ASTEI04021	ASTE002293	AGAP008694	84.1379	100	1
ASTEI09328	ASTE002299	AGAP008697	87.5346	25
ASTEI02448	ASTE002300	AGAP028421	84.2723	50	1
ASTEI09917	ASTE002301	AGAP028145	57.277		1
ASTEI09918	ASTE002302	AGAP008698	84.8231	100	1
ASTEI09565	ASTE002317	AGAP007578	93.7844		1
ASTEI09571	ASTE002321	AGAP007574	45.7031	100	1
ASTEI09573	ASTE002322	AGAP007575	94.1176	25	1
ASTEI09574	ASTE002324	AGAP007572	45.7098	100	1
ASTEI09575	ASTE002325	AGAP007570	85.3828	100	1
ASTEI09575	ASTE002327	AGAP007568	72.3195	100	1
ASTEI09575	ASTE002329	AGAP007566	90.2878		1
ASTEI11634	ASTE002330	AGAP007565	88.0829	100	1
ASTEI11521	ASTE002335	AGAP007563	96.8353	100	1
ASTEI09583	ASTE002338	AGAP007562	82.3194		1
ASTEI11755	ASTE002341	AGAP007557	93.9698		1
ASTEI10954	ASTE002341	AGAP007558	93.4673	25	1
ASTEI10955	ASTE002346	AGAP007550	86.217	50	1
ASTEI10956	ASTE002353	AGAP007545	76.0951	100	1
ASTEI10957	ASTE002355	AGAP007543	92.2481	75	1
ASTEI01480	ASTE002357	AGAP007542	83.2258	75	1
ASTEI01476	ASTE002363	AGAP007536	26.1442	100	1
ASTEI01477	ASTE002364	AGAP013228	32.7103	50	1
ASTEI01474	ASTE002365	AGAP007533	70.7611		1
ASTEI01473	ASTE002366	AGAP007532	92.815	100	1
ASTEI01471	ASTE002367	AGAP007531	94.7945	100	1
ASTEI01469	ASTE002369	AGAP007529	60.4167
ASTEI01468	ASTE002372	AGAP007523	99.1409
ASTEI01466	ASTE002373
ASTEI01465	ASTE002375	AGAP007521	75.4686		1
ASTEI01463	ASTE002377	AGAP007519	84.0849	100	1
ASTEI01463	ASTE002381	AGAP007514	33.7143	25	1
ASTEI01458	ASTE002386	AGAP001411	84.188		1
ASTEI01453	ASTE002391	AGAP001414	99.0177		1
ASTEI01450	ASTE002397	AGAP001417	89.8305	100	1
ASTEI01449	ASTE002398	AGAP001418	98.0798	100	1
ASTEI01443	ASTE002399	AGAP001419	82.4916		1
ASTEI01441	ASTE002401	AGAP001420	98.4314	100	1
ASTEI01440	ASTE002402	AGAP001421	89.0145	100	1
ASTEI01439	ASTE002403	AGAP001423	59.3312		1
ASTEI01438	ASTE002404	AGAP001424	94	50	1
ASTEI01436	ASTE002406	AGAP001426	86.129	100	1
ASTEI01433	ASTE002408	AGAP013122	81.0056		1
ASTEI01432	ASTE002411	AGAP001430	85.8934	100	1
ASTEI01430	ASTE002418	AGAP001435	97.9885	50	1
ASTEI01428	ASTE002419	AGAP001438	63.3867	50	1
ASTEI08959	ASTE002420	AGAP001440	37.6825		1
ASTEI03607	ASTE002421	AGAP001442	86.5546	25	1
ASTEI03611	ASTE002427	AGAP001446	52.6829	100	1
ASTEI03614	ASTE002431	AGAP001447	87.8338	100	1
ASTEI03615	ASTE002436	AGAP001959	90.2965	25	1
ASTEI03616	ASTE002439
ASTEI03617	ASTE002441	AGAP011387	73.9558	25	1
ASTEI03618	ASTE002442	AGAP011386	92.986	25
ASTEI03619	ASTE002444	AGAP012772	34.8603		1
ASTEI03620	ASTE002444	AGAP011388	47.933	50	1
ASTEI11253	ASTE002449	AGAP010870	95.3313	100	1
ASTEI03622	ASTE002451	AGAP010866	88.755	100	1
ASTEI03625	ASTE002467	AGAP010843	74.9231	75	1
ASTEI03631	ASTE002468	AGAP010842	92.7273		1
ASTEI03632	ASTE002469	AGAP012191	80.6061		1
ASTEI03633	ASTE002472	AGAP012189	57.9235
ASTEI03635	ASTE002473	AGAP012186	89.0244
ASTEI03640	ASTE002474	AGAP012185	96.4526	25	1
ASTEI03644	ASTE002475	AGAP012184	97.2222	50	1
ASTEI03649	ASTE002479	AGAP012179	99.005	75	1
ASTEI02257	ASTE002484	AGAP012175	89.4652	50	1
ASTEI09647	ASTE002485	AGAP012174	16.4021	50
ASTEI09648	ASTE002491	AGAP028632	95.4779	100	1
ASTEI09650	ASTE002492	AGAP012168	98	100	1
ASTEI09650	ASTE002493	AGAP012167	96.595	100	1
ASTEI09655	ASTE002500	AGAP012160	82.5134	100	1
ASTEI09657	ASTE002502	AGAP028631	32.2176
ASTEI09673	ASTE002503	AGAP012156	46.1076		1
ASTEI09674	ASTE002506	AGAP012148	35.2113	100	1
ASTEI09675	ASTE002508	AGAP012146	86.6667	75	1
ASTEI09678	ASTE002509	AGAP012144	96.124		1
ASTEI09679	ASTE002510	AGAP012145	98.7654		1
ASTEI09680	ASTE002512	AGAP012142	92.9825	100	1
ASTEI09681	ASTE002514	AGAP012913	18.0802	100
ASTEI10632	ASTE002514	AGAP012141	85.4043	100	1
ASTEI10628	ASTE002515	AGAP012140	95.754	50	1
ASTEI10627	ASTE002516	AGAP012139	89.1688	50	1
ASTEI10625	ASTE002517	AGAP012138	91.358	100	1
ASTEI10624	ASTE002519	AGAP012136	95.9064	100	1
ASTEI10623	ASTE002520	AGAP012135	85.9043	100	1
ASTEI06034	ASTE002521	AGAP012134	77.0942
ASTEI06037	ASTE002529
ASTEI04291	ASTE002531	AGAP012127	60.0783	100	1
ASTEI06041	ASTE002532	AGAP012125	24.9097
ASTEI11075	ASTE002536	AGAP012122	92.6531	25	1
ASTEI11112	ASTE002537	AGAP012121	82.4869	100	1
ASTEI11073	ASTE002540	AGAP012118	74.4048		1
ASTEI11228	ASTE002543	AGAP012115	96.8716
ASTEI06042	ASTE002547	AGAP009612	86.1272	50	1
ASTEI06042	ASTE002549	AGAP009615	83.4586	50	1
ASTEI06043	ASTE002557	AGAP005901	70.7298	75	1
ASTEI06044	ASTE002560	AGAP005904	99.0066	100	1
ASTEI06045	ASTE002562	AGAP005907	27.8071	75	1
ASTEI06047	ASTE002565	AGAP005909	98.7952		1
ASTEI06048	ASTE002566	AGAP005910	96.6825	100	1
ASTEI06049	ASTE002568	AGAP005912	99.7059	75	1
ASTEI06054	ASTE002568	AGAP005911	100	100	1
ASTEI06056	ASTE002570	AGAP005913	99.7059	100	1
ASTEI06057	ASTE002571	AGAP005914	77.2277	50	1
ASTEI06061	ASTE002573	AGAP005916	99.4536		1
ASTEI06062	ASTE002577	AGAP005920	40.113	50	1
ASTEI06065	ASTE002578	AGAP005922	80.1282	75	1
ASTEI06068	ASTE002584	AGAP004057	85.1626		1
ASTEI04733	ASTE002586	AGAP004055	91.6667	100	1
ASTEI04730	ASTE002593	AGAP005170	93.0743	100	1
ASTEI02802	ASTE002595	AGAP005174	34.1889		1
ASTEI02798	ASTE002605	AGAP005187	69.3301		1
ASTEI02796	ASTE002606	AGAP005188	85.6495	100	1
ASTEI02795	ASTE002607	AGAP005190	50.2747	100	1
ASTEI02794	ASTE002608	AGAP005191	90.5307	100	1
ASTEI02791	ASTE002610	AGAP005193	87.1327		1
ASTEI02791	ASTE002611	AGAP005194	41.9847	50	1
ASTEI02790	ASTE002614	AGAP005197	100		1
ASTEI02789	ASTE002617	AGAP005202	100		1
ASTEI02787	ASTE002626	AGAP005325	87.7333	50	1
ASTEI02783	ASTE002628	AGAP005327	96.3504	100	1
ASTEI02782	ASTE002633	AGAP005331	92.3944		1
ASTEI07073	ASTE002638	AGAP005336	98.6056		1
ASTEI07075	ASTE002642	AGAP005341	96.7695	100	1
ASTEI08251	ASTE002644	AGAP005343	71.7514	75	1
ASTEI08249	ASTE002644	AGAP005342	0.645682	25
ASTEI09245	ASTE002645	AGAP005344	99.5238		1
ASTEI09248	ASTE002652	AGAP005351	89.0244	25	1
ASTEI09249	ASTE002653	AGAP005352	76.0188	100	1
ASTEI09250	ASTE002654
ASTEI09251	ASTE002667	AGAP007852	97.2046	100	1
ASTEI09252	ASTE002668	AGAP013726	24.386	25
ASTEI092500	ASTE002671
ASTEI09259	ASTE002673
ASTEI09265	ASTE002675	AGAP013759	85.6132		1
ASTEI09268	ASTE002676	AGAP007845	88.6792		1
ASTEI10529	ASTE002677	AGAP007844	82.2606	100	1
ASTEI10534	ASTE002686
ASTEI10537	ASTE002689	AGAP009444	70.5882		1
ASTEI10539	ASTE002690	AGAP009443	97.0894	100	1
ASTEI10539	ASTE002691	AGAP009442	94.7368		1
ASTEI10540	ASTE002692	AGAP009441	98.6967	100	1
ASTEI10055	ASTE002693	AGAP009439	89.2857	25	1
ASTEI10056	ASTE002694	AGAP009438	83.6759	75	1
ASTEI10057	ASTE002695	AGAP009436	20.2996
ASTEI10416	ASTE002705	AGAP003993	94.3028	100	1
ASTEI10419	ASTE002706	AGAP003992	76.8713		1
ASTEI10423	ASTE002719	AGAP006073	73.4257	100	1
ASTEI10425	ASTE002720	AGAP006072	79.4793	100	1
ASTEI10427	ASTE002721	AGAP006071	48.324		1
ASTEI10428	ASTE002726	AGAP006065	92.3077	100	1
ASTEI10429	ASTE002746	AGAP006046	93.0891		1
ASTEI07379	ASTE002749
ASTEI07376	ASTE002750	AGAP006044	36.4541
ASTEI07375	ASTE002752	AGAP006040	92.7083	25
ASTEI07374	ASTE002753	AGAP006038	57.2705	75	1
ASTEI07373	ASTE002754	AGAP006039	79.9065	75	1
ASTEI07372	ASTE002756	AGAP006036	44.6281
ASTEI07371	ASTE002759	AGAP006031	92.8	100	1
ASTEI07369	ASTE002761	AGAP006030	87.0813	75	1
ASTEI08233	ASTE002767
ASTEI08234	ASTE002776	AGAP001966	27.2812		1
ASTEI02909	ASTE002777	AGAP001968	84.8544	50	1
ASTEI02910	ASTE002778	AGAP001972	82.495	25	1
ASTEI02911	ASTE002779	AGAP001973	98.8142	100	1
ASTEI02916	ASTE002785	AGAP001979	80.9314		1
ASTEI10902	ASTE002787	AGAP001981	95.2381	50	1
ASTEI10411	ASTE002793	AGAP001986	92.0354	75	1
ASTEI10409	ASTE002795
ASTEI10406	ASTE002798	AGAP001993	87.2624	25	1
ASTEI10404	ASTE002799	AGAP001994	85.1706	100	1
ASTEI10405	ASTE002800	AGAP001995	100	50	1
ASTEI10403	ASTE002822	AGAP004631	72.2222	100	1
ASTEI10401	ASTE002825	AGAP004628	47.6139	100	1
ASTEI10399	ASTE002826	AGAP004627	77.6699	100	1
ASTEI08226	ASTE002827	AGAP004625	85.1711	25	1
ASTEI00312	ASTE002828	AGAP004624	85.267		1
ASTEI00314	ASTE002829	AGAP004623	89.396		1
ASTEI00315	ASTE002830	AGAP004622	96.3602	100	1
ASTEI00316	ASTE002838	AGAP004616	92.5234	100	1
ASTEI00321	ASTE002839	AGAP004615	91.5619	100	1
ASTEI00323	ASTE002845	AGAP004612	83.8631
ASTEI00330	ASTE002850	AGAP004610	100	50	1
ASTEI00332	ASTE002851	AGAP004609	86.5724		1
ASTEI00335	ASTE002854	AGAP004606	96.6102	50	1
ASTEI00336	ASTE002855	AGAP003700	63.6542		1
ASTEI00337	ASTE002856	AGAP012448	43.8272		1
ASTEI06954	ASTE002856	AGAP003701	90.1235	75	1
ASTEI06958	ASTE002856	AGAP003698	90.1235	25	1
ASTEI06957	ASTE002859	AGAP003704	87.4739	50	1
ASTEI06959	ASTE002860	AGAP003705	94.5386		1
ASTEI06960	ASTE002861	AGAP003706	73.4848	50	1
ASTEI06961	ASTE002862	AGAP003707	100	50	1
ASTEI06962	ASTE002868	AGAP003711	60.0943		1
ASTEI06968	ASTE002872	AGAP003714	81.804	25	1
ASTEI06969	ASTE002873	AGAP003715	83.14		1
ASTEI06976	ASTE002874	AGAP003717	54.4118	50	1
ASTEI06979	ASTE002874	AGAP003716	54.5752
ASTEI06980	ASTE002876	AGAP012625	12.945	25
ASTEI06982	ASTE002876	AGAP003720	44.1748	100	1
ASTEI06983	ASTE002877	AGAP003722	95.6386	100	1
ASTEI06984	ASTE002877	AGAP012624	37.3832	25
ASTEI06984	ASTE002877	AGAP012784	71.6511
ASTEI06984	ASTE002878	AGAP003723	91.6667	100	1
ASTEI06988	ASTE002879	AGAP004330	98.2609	50	1
ASTEI06989	ASTE002879	AGAP004329	98.2609	50	1
ASTEI06990	ASTE002881	AGAP004332	98.4772	100	1
ASTEI06991	ASTE002886	AGAP004335	94.5501	25	1
ASTEI06994	ASTE002890
ASTEI08651	ASTE002891	AGAP004336	87.747	100	1
ASTEI08652	ASTE002892	AGAP004337	84.6154		1
ASTEI08653	ASTE002895	AGAP013385	52.8239	100	1
ASTEI08653	ASTE002896	AGAP004340	91.8367	100	1
ASTEI08657	ASTE002897	AGAP004341	76.5165	100	1
ASTEI08657	ASTE002901	AGAP004345	39.0558	100	1
ASTEI08658	ASTE002902	AGAP004348	44.641	100	1
ASTEI08658	ASTE002903	AGAP004349	98.4211		1
ASTEI08658	ASTE002905	AGAP004351	62.9013	100	1
ASTEI08659	ASTE002906	AGAP004352	95.4762	100	1
ASTEI08660	ASTE002909	AGAP004358	93.6204	100	1
ASTEI08660	ASTE002912	AGAP004362	83.3073	100	1
ASTEI08662	ASTE002914	AGAP004366	88.5714		1
ASTEI08666	ASTE002918	AGAP004371	66.7431	100	1
ASTEI08667	ASTE002918	AGAP012860	21.789	25
ASTEI08668	ASTE002921	AGAP004374	94.0959	100	1
ASTEI08669	ASTE002923	AGAP004376	90.389	100	1
ASTEI08672	ASTE002924	AGAP004377	59.3596	50	1
ASTEI08673	ASTE002928	AGAP012731	64.3585		1
ASTEI08674	ASTE002928	AGAP002019	64.3585		1
ASTEI08678	ASTE002930	AGAP010964	51.4286	50	1
ASTEI08679	ASTE002934	AGAP010968	65.4179		1
ASTEI08680	ASTE002943	AGAP008774	85.5596	100	1
ASTEI08682	ASTE002944	AGAP008772	88.6935	75	1
ASTEI08683	ASTE002945	AGAP012796	62.8049		1
ASTEI08686	ASTE002945	AGAP008771	73.1707	75	1
ASTEI08688	ASTE002946	AGAP028164	16.2294	100
ASTEI08690	ASTE002947	AGAP008768	98.4709	100	1
ASTEI08694	ASTE002955	AGAP008763	93.6082	75	1
ASTEI08694	ASTE002958	AGAP008761	94.5946		1
ASTEI08698	ASTE002959	AGAP008760	71.5339		1
ASTEI08700	ASTE002963	AGAP008756	90.9297		1
ASTEI08701	ASTE002964	AGAP008755	98.9529	100	1
ASTEI00372	ASTE002966	AGAP008753	100	100	1
ASTEI00372	ASTE002973	AGAP008747	30.5011	100	1
ASTEI09030	ASTE002985	AGAP009765	97.1469		1
ASTEI04157	ASTE002991	AGAP009246	91.423	100	1
ASTEI04771	ASTE002996	AGAP005243	99.3333		1
ASTEI04772	ASTE003004	AGAP005234	88.9423	100	1
ASTEI04774	ASTE003010	AGAP005227	88.3171	100	1
ASTEI04774	ASTE003012	AGAP005225	76.5478		1
ASTEI04775	ASTE003014	AGAP005221	46.8366	100	1
ASTEI04776	ASTE003015	AGAP005220	96.4912	50	1
ASTEI04782	ASTE003018	AGAP005218	83.6735		1
ASTEI09506	ASTE003021	AGAP005215	81.9905	100	1
ASTEI09505	ASTE003022	AGAP005213	94.5876	100	1
ASTEI09502	ASTE003025	AGAP005211	90.3052		1
ASTEI09501	ASTE003026	AGAP005210	90.708	75	1
ASTEI09500	ASTE003027	AGAP005209	97.8723	50	1
ASTEI09495	ASTE003033	AGAP008551	99.1952		1
ASTEI02034	ASTE003036	AGAP008549	11.7647	100
ASTEI06605	ASTE003037	AGAP028011	28.3766	100	1
ASTEI05999	ASTE003044	AGAP009166	74.8308	50	1
ASTEI06006	ASTE003050	AGAP009172	95.1591		1
ASTEI06012	ASTE003051	AGAP009171	81.0047	100	1
ASTEI06014	ASTE003052	AGAP009173	97.0238	100	1
ASTEI06017	ASTE003055	AGAP009176	93.2141	100	1
ASTEI06018	ASTE003056	AGAP009178	35.3406	100	1
ASTEI06023	ASTE003057	AGAP009180	67.9735	75	1
ASTEI06026	ASTE003058	AGAP012645	62.1262		1
ASTEI02765	ASTE003064	AGAP001797	56.2696	100	1
ASTEI06030	ASTE003065	AGAP001796	91.5254	100	1
ASTEI06031	ASTE003066	AGAP001795	85.2732	50	1
ASTEI06032	ASTE003067	AGAP001794	71.498	100	1
ASTEI05192	ASTE003069	AGAP013125	57.3529		1
ASTEI05195	ASTE003070	AGAP001792	97.9933	50	1
ASTEI05196	ASTE003072	AGAP001790	94.6472	100	1
ASTEI05202	ASTE003073	AGAP001789	68.764	100	1
ASTEI05206	ASTE003073	AGAP012732	68.764	50	1
ASTEI11240	ASTE003074	AGAP001788	80.5921	100	1
ASTEI11239	ASTE003075	AGAP001787	92.6991		1
ASTEI05210	ASTE003077	AGAP001786	60.8632	100	1
ASTEI05213	ASTE003083	AGAP003314	50.0782	25	1
ASTEI05215	ASTE003086	AGAP003986	86.4048	75	1
ASTEI05216	ASTE003087	AGAP003987	90.3704	75	1
ASTEI00120	ASTE003090	AGAP000666	76.417	50	1
ASTEI00119	ASTE003091	AGAP028645	74.9684	100	1
ASTEI00118	ASTE003092	AGAP009747	84.6154	25	1
ASTEI00117	ASTE003093	AGAP009746	97.0402	100	1
ASTEI00115	ASTE003096	AGAP009743	88.5678	50	1
ASTEI00114	ASTE003097	AGAP009742	99.4012		1
ASTEI00112	ASTE003098	AGAP009740	74.3421	100	1
ASTEI00111	ASTE003100	AGAP009738	89.6296	100	1
ASTEI00111	ASTE003101	AGAP009737	97.4462	100	1
ASTEI00110	ASTE003102	AGAP009736	79.9846	100	1
ASTEI00109	ASTE003112	AGAP009727	47.8182	25	1
ASTEI00107	ASTE003114	AGAP009726	97.4771	75	1
ASTEI08241	ASTE003117
ASTEI08239	ASTE003118	AGAP009725	89.8684	50	1
ASTEI08238	ASTE003128	AGAP003417	68.2171	50	1
ASTEI11020	ASTE003130	AGAP003415	89.9543		1
ASTEI02023	ASTE003131	AGAP003414	97.2549	100	1
ASTEI11330	ASTE003132	AGAP003413	75.2759		1
ASTEI02022	ASTE003134	AGAP003410	69.3023	100	1
ASTEI02019	ASTE003135	AGAP003409	93.4861	100	1
ASTEI02018	ASTE003136	AGAP012641	73.5714		1
ASTEI02016	ASTE003136	AGAP003408	93.2143	75	1
ASTEI02014	ASTE003138	AGAP003405	93.7768	100	1
ASTEI02013	ASTE003139	AGAP003402	80.3463		1
ASTEI02012	ASTE003143	AGAP003398	83.6364	100	1
ASTEI02005	ASTE003144	AGAP003397	92.471	100	1
ASTEI02004	ASTE003154	AGAP003388	91.8969	100	1
ASTEI02001	ASTE003156	AGAP010024	49.8144		1
ASTEI02000	ASTE003157	AGAP010025	99.0971		1
ASTEI03367	ASTE003166	AGAP010034	90.2985		1
ASTEI03368	ASTE003167	AGAP010035	85.4505	100	1
ASTEI03369	ASTE003169	AGAP010039	54.0445		1
ASTEI03370	ASTE003170
ASTEI03373	ASTE003171	AGAP010040	48.6441	100	1
ASTEI03374	ASTE003171	AGAP012657	48.6441	25	1
ASTEI03375	ASTE003175
ASTEI03375	ASTE003178	AGAP010044	35.7995	50	1
ASTEI03377	ASTE003184	AGAP010052	13.9456	50
ASTEI03378	ASTE003185
ASTEI03381	ASTE003189	AGAP008641	54.3689	100	1
ASTEI03382	ASTE003191	AGAP008638	47.9087	25	1
ASTEI03389	ASTE003192	AGAP008637	76.6214		1
ASTEI03953	ASTE003195	AGAP008635	87.9845	100	1
ASTEI03952	ASTE003196	AGAP008634	90.3756	100	1
ASTEI03943	ASTE003199	AGAP008632	97.0968	75	1
ASTEI03942	ASTE003203	AGAP008627	25.1412
ASTEI03941	ASTE003208	AGAP008622	97.7579	100	1
ASTEI03940	ASTE003210	AGAP008620	92.0245		1
ASTEI03939	ASTE003211	AGAP008619	80.8	75	1
ASTEI03939	ASTE003212	AGAP008617	100	100	1
ASTEI03934	ASTE003214	AGAP008615	92.3077	100	1
ASTEI03932	ASTE003219	AGAP008612	94.2446	100	1
ASTEI03928	ASTE003222	AGAP008604	97.7909	100	1
ASTEI03927	ASTE003223	AGAP008602	88.6889	25	1
ASTEI09908	ASTE003224	AGAP008601	84.9271	100	1
ASTEI098890	ASTE003225	AGAP000287	51.277		1
ASTEI11349	ASTE003226	AGAP008598	99.7753
ASTEI09902	ASTE003227	AGAP008596	51.5952	100	1
ASTEI09901	ASTE003235	AGAP008584	87.1233	100	1
ASTEI09899	ASTE003241	AGAP008578	83.0821	100	1
ASTEI09894	ASTE003250	AGAP008572	83.5681	100	1
ASTEI09889	ASTE003256	AGAP008567	57.7479	100	1
ASTEI09887	ASTE003269	AGAP011478	85.1145	75	1
ASTEI09886	ASTE003272	AGAP011476	91.8799		1
ASTEI09885	ASTE003274	AGAP011474	87.6786	50	1
ASTEI09883	ASTE003275	AGAP011472	75.3153	100	1
ASTEI10719	ASTE003276	AGAP011471	88.4927	100	1
ASTEI10716	ASTE003278	AGAP011464	29.0645
ASTEI10715	ASTE003284	AGAP011458	67.9724	100	1
ASTEI10714	ASTE003285	AGAP011457	87.4539	100	1
ASTEI10712	ASTE003288	AGAP011455	84.8958		1
ASTEI10711	ASTE003289	AGAP011454	49.2063	75	1
ASTEI10710	ASTE003290	AGAP011453	83.0334	50	1
ASTEI10474	ASTE003293
ASTEI10473	ASTE003294	AGAP011603	98.1132	25
ASTEI05179	ASTE003297	AGAP009980	84.7851	100	1
ASTEI05186	ASTE003301	AGAP009984	77.7385		1
ASTEI10324	ASTE003304	AGAP009988	83.2031	100	1
ASTEI10328	ASTE003305	AGAP009989	70.7944	100	1
ASTEI10330	ASTE003306	AGAP009990	49.8712	100	1
ASTEI10331	ASTE003311	AGAP009234	26.7218	100	1
ASTEI10332	ASTE003313	AGAP009236	97.4825		1
ASTEI10335	ASTE003314	AGAP009237	73.8122	25	1
ASTEI10341	ASTE003317	AGAP008412	82.1897	75	1
ASTEI10342	ASTE003324	AGAP008417	98.4985		1
ASTEI10345	ASTE003326	AGAP008419	97.0711		1
ASTEI10346	ASTE003328	AGAP008422	98.1982	25	1
ASTEI10347	ASTE003329	AGAP028093	67.094		1
ASTEI03463	ASTE003330	AGAP008423	87.6221		1
ASTEI10721	ASTE003331	AGAP008424	51.5081	75	1
ASTEI03997	ASTE003333	AGAP008427	68.5185		1
ASTEI04452	ASTE003334	AGAP008428	92.2705	100	1
ASTEI03991	ASTE003337	AGAP008433	93.8038		1
ASTEI03990	ASTE003340	AGAP008436	68.5173	25	1
ASTEI03989	ASTE003363	AGAP012953	43.0177	50	1
ASTEI05255	ASTE003365	AGAP000273	78.3325		1
ASTEI05257	ASTE003366	AGAP000397	69.603	50	1
ASTEI05258	ASTE003367	AGAP000396	87.3913	75	1
ASTEI05261	ASTE003368	AGAP000395	63.7405	100	1
ASTEI05267	ASTE003370	AGAP000394	69.8656	50	1
ASTEI05269	ASTE003371	AGAP000393	100		1
ASTEI05271	ASTE003372	AGAP000392	95.5		1
ASTEI05273	ASTE003373	AGAP000923	80.9237
ASTEI05274	ASTE003382	AGAP000909	93.0864	100	1
ASTEI05276	ASTE003383	AGAP013495	57.42	25	1
ASTEI05278	ASTE003384	AGAP012964	48.4589
ASTEI05279	ASTE003385	AGAP000292	71.6685	25
ASTEI05282	ASTE003393	AGAP003576	61.2202	100	1
ASTEI05285	ASTE003401	AGAP008092	95.0464	75	1
ASTEI07805	ASTE003404	AGAP008090	91.3023	25	1
ASTEI07807	ASTE003408	AGAP008085	93.8385	75	1
ASTEI07809	ASTE003409	AGAP008084	87.6106	100	1
ASTEI07810	ASTE003414	AGAP008078	82.2034	50	1
ASTEI07811	ASTE003417	AGAP013127	78.5326	75	1
ASTEI07813	ASTE003422	AGAP002075	39.1104
ASTEI07814	ASTE003424	AGAP001564	72.8836	50	1
ASTEI078091	ASTE003426	AGAP001562	89.9123
ASTEI07816	ASTE003429	AGAP001559	95.7641	25	1
ASTEI07824	ASTE003432	AGAP001557	93.9394	100	1
ASTEI07825	ASTE003435	AGAP013288	79.6353		1
ASTEI07826	ASTE003439	AGAP001551	50		1
ASTEI07827	ASTE003445	AGAP001549	84.1843	100	1
ASTEI04373	ASTE003447	AGAP001546	62.5718	100	1
ASTEI01842	ASTE003454	AGAP001538	96.6102	25	1
ASTEI01840	ASTE003458	AGAP001064	89.1892
ASTEI01837	ASTE003460
ASTEI01836	ASTE003464	AGAP002277	98.8764	75	1
ASTEI01831	ASTE003465	AGAP013515	42.0118		1
ASTEI06214	ASTE003466	AGAP002278	93.6471	100	1
ASTEI05419	ASTE003472	AGAP002284	91.6667		1
ASTEI05420	ASTE003473	AGAP002287	66.9204		1
ASTEI05421	ASTE003476	AGAP002289	94.7627		1
ASTEI05424	ASTE003477	AGAP002290	85.9806	100	1
ASTEI05426	ASTE003480
ASTEI05427	ASTE003482	AGAP002295	86.8531		1
ASTEI05433	ASTE003489	AGAP002301	100	50	1
ASTEI05438	ASTE003490	AGAP002300	70.3922	25	1
ASTEI05441	ASTE003494	AGAP002305	93.578		1
ASTEI05447	ASTE003495	AGAP002306	81.457	50	1
ASTEI10813	ASTE003496	AGAP002307	93.7143	100	1
ASTEI10810	ASTE003497	AGAP002308	69.2579	25	1
ASTEI00152	ASTE003499	AGAP002310	91.7755	100	1
ASTEI00153	ASTE003503	AGAP002313	40.9434		1
ASTEI00154	ASTE003504	AGAP002315	92.9204	25	1
ASTEI00162	ASTE003507	AGAP002318	46.0363	100	1
ASTEI00164	ASTE003509	AGAP002320	97.5124	75	1
ASTEI00166	ASTE003511	AGAP003139	67.382	25	1
ASTEI00167	ASTE003511	AGAP012938	51.7167		1
ASTEI00170	ASTE003516	AGAP003136	90.2935		1
ASTEI00172	ASTE003518	AGAP003134	94.1606		1
ASTEI00180	ASTE003519	AGAP003133	79.2558	100	1
ASTEI00181	ASTE003521	AGAP003131	81.0714	100	1
ASTEI00184	ASTE003527	AGAP003124	95.8054	75	1
ASTEI00185	ASTE003532	AGAP003119	99.3243		1
ASTEI00186	ASTE003534	AGAP003118	74.4913	75	1
ASTEI00187	ASTE003535	AGAP013411	64.4235	75	1
ASTEI00189	ASTE003541	AGAP002940	91.2752		1
ASTEI00193	ASTE003542	AGAP002939	96.7213	25	1
ASTEI00194	ASTE003544	AGAP002937	83.8542	100	1
ASTEI00197	ASTE003546	AGAP002935	85.1735	75	1
ASTEI00199	ASTE003547	AGAP001762	88.4536		1
ASTEI00234	ASTE003547	AGAP012932	15.2577	100
ASTEI00234	ASTE003548	AGAP001761	91.6107	100	1
ASTEI00238	ASTE003549	AGAP001761	2.85714
ASTEI00240	ASTE003554	AGAP009254	89.5062	100	1
ASTEI00241	ASTE003555	AGAP009255	95.5556	25	1
ASTEI00243	ASTE003558	AGAP009259	43.7916	100	1
ASTEI00250	ASTE003559	AGAP009260	80.8411	100	1
ASTEI00255	ASTE003561	AGAP009262	67.4929	100	1
ASTEI00258	ASTE003564	AGAP009265	94.4321		1
ASTEI00261	ASTE003567	AGAP009268	81.3979		1
ASTEI00493	ASTE003578	AGAP004782	89.7172	100	1
ASTEI00492	ASTE003580	AGAP004780	66.0219	100	1
ASTEI11016	ASTE003582	AGAP004778	95.2381	100	1
ASTEI11014	ASTE003585	AGAP004777	84.32	100	1
ASTEI11012	ASTE003586	AGAP004776	83.0372	50	1
ASTEI11012	ASTE003588	AGAP004774	82.7586	100
ASTEI11403	ASTE003589
ASTEI00491	ASTE003590	AGAP004772	54.3785
ASTEI11034	ASTE003591	AGAP004769	88.4956	25
ASTEI11035	ASTE003593	AGAP004768	87.7301	25	1
ASTEI06598	ASTE003597	AGAP004765	96.0165		1
ASTEI06597	ASTE003599	AGAP004761	52.8658
ASTEI06595	ASTE003602	AGAP012804	76.7568		1
ASTEI06592	ASTE003602	AGAP004759	76.7568	100	1
ASTEI06589	ASTE003604	AGAP004743	91.7073		1
ASTEI08096	ASTE003605	AGAP004744	98.4305		1
ASTEI08098	ASTE003606	AGAP004745	74.3134	100	1
ASTEI08101	ASTE003607	AGAP004746	83.8134		1
ASTEI08103	ASTE003608	AGAP004747	81.3056	100	1
ASTEI08104	ASTE003609	AGAP004749	86.75	25	1
ASTEI11227	ASTE003610	AGAP004750	57.2453	25	1
ASTEI08105	ASTE003612	AGAP004752	88.2845		1
ASTEI08106	ASTE003614	AGAP004754	85.3488	100	1
ASTEI08107	ASTE003615	AGAP004755	85.8942	50	1
ASTEI08108	ASTE003617	AGAP004757	65.6977	75	1
ASTEI08112	ASTE003618	AGAP004758	86.4629	75	1
ASTEI08114	ASTE003620	AGAP004742	98.1605	50	1
ASTEI08117	ASTE003623	AGAP004738	91.1927	100	1
ASTEI08117	ASTE003624	AGAP004737	90.3846	100	1
ASTEI08118	ASTE003637	AGAP004725	95.7068	100	1
ASTEI08119	ASTE003640	AGAP004721	74.7967	25	1
ASTEI08120	ASTE003649	AGAP004715	92.8649	75	1
ASTEI08121	ASTE003651	AGAP004708	63.981		1
ASTEI08122	ASTE003652	AGAP004711	93.8193
ASTEI08123	ASTE003656	AGAP004703	90.825	25	1
ASTEI08124	ASTE003657	AGAP004704	92.5311	25	1
ASTEI11343	ASTE003664	AGAP004698	73.2673	100	1
ASTEI08128	ASTE003677	AGAP004689	75.4472
ASTEI08129	ASTE003680	AGAP012516	83.4677	100	1
ASTEI08131	ASTE003681	AGAP012515	94.3925		1
ASTEI08132	ASTE003684	AGAP004677	64.9083
ASTEI08133	ASTE003685	AGAP012717	96.6825		1
ASTEI08135	ASTE003687	AGAP004679	66.0305	50	1
ASTEI08136	ASTE003691	AGAP004672	53.7429		1
ASTEI08147	ASTE003696	AGAP010232	30.2792	75	1
ASTEI08151	ASTE003698	AGAP010230	82.3729
ASTEI08157	ASTE003699	AGAP010229	95.5959	100	1
ASTEI08159	ASTE003700	AGAP010228	90.8441		1
ASTEI08160	ASTE003702	AGAP010225	92.1659	75	1
ASTEI08163	ASTE003702	AGAP012755	92.1659	25	1
ASTEI08164	ASTE003704	AGAP000272	83.815	50	1
ASTEI08170	ASTE003710	AGAP010220	98.8462	100	1
ASTEI10451	ASTE003712	AGAP010219	92.1569	75	1
ASTEI11490	ASTE003713
ASTEI10453	ASTE003714	AGAP010218	79.6795	100	1
ASTEI10455	ASTE003715	AGAP010217	86.1199	75	1
ASTEI11555	ASTE003716	AGAP010214	90.1141	75	1
ASTEI11052	ASTE003718	AGAP010213	78.4483	75	1
ASTEI10458	ASTE003720	AGAP010210	94.0299	75	1
ASTEI07877	ASTE003724	AGAP004227	100	50	1
ASTEI07875	ASTE003725	AGAP004226	92.2306		1
ASTEI07874	ASTE003726	AGAP004225	86.6171	100	1
ASTEI07873	ASTE003737	AGAP004212	96.0591	100	1
ASTEI07870	ASTE003738	AGAP004211	77.2582	100	1
ASTEI07870	ASTE003739	AGAP004210	97.8261	50	1
ASTEI07869	ASTE003739	AGAP012944	78.6957		1
ASTEI07863	ASTE003742	AGAP004207	96.9027	75	1
ASTEI07862	ASTE003743	AGAP004205	39.8717	100	1
ASTEI07861	ASTE003744	AGAP004204	96.4444	100	1
ASTEI07860	ASTE003746	AGAP004202	71.0392	100	1
ASTEI07859	ASTE003751	AGAP004199	94.2275	100	1
ASTEI07857	ASTE003753	AGAP004194	85.9529
ASTEI07856	ASTE003754	AGAP004192	97.7511	25	1
ASTEI07854	ASTE003760	AGAP001488	97.7654	50	1
ASTEI03687	ASTE003761	AGAP001491	94.958	50	1
ASTEI03688	ASTE003762	AGAP001492	85.5098		1
ASTEI03689	ASTE003765
ASTEI03698	ASTE003767
ASTEI03699	ASTE003768	AGAP005772	85.119	75	1
ASTEI03700	ASTE003769	AGAP005771	91.7563		1
ASTEI03700	ASTE003771	AGAP005769	98.2063		1
ASTEI03702	ASTE003772	AGAP005766	36.3636	100	1
ASTEI03703	ASTE003772	AGAP005767	34.7403		1
ASTEI03704	ASTE003772	AGAP005768	77.5974	100	1
ASTEI03706	ASTE003776	AGAP005762	75.6447	100	1
ASTEI07648	ASTE003786	AGAP005754	15.0676	75
ASTEI07646	ASTE003786	AGAP005751	25.8854	75	1
ASTEI07645	ASTE003786	AGAP005752	27.3664
ASTEI05728	ASTE003787	AGAP005749	93.9516	100	1
ASTEI05727	ASTE003790	AGAP005743	48.2601	50	1
ASTEI05726	ASTE003791	AGAP010483	89.2977	100	1
ASTEI02535	ASTE003792	AGAP010482	66.9014	25	1
ASTEI02533	ASTE003795	AGAP010479	90.4177	50	1
ASTEI11481	ASTE003796	AGAP010478	84.2105	100	1
ASTEI02532	ASTE003797	AGAP010477	90.1235		1
ASTEI02530	ASTE003798	AGAP010476	94.697	100	1
ASTEI02529	ASTE003800	AGAP010474	88.9632	75	1
ASTEI02529	ASTE003817
ASTEI02529	ASTE003819	AGAP010462	94.0547
ASTEI02526	ASTE003820	AGAP010463	82.9787	25	1
ASTEI10391	ASTE003824	AGAP011374	100		1
ASTEI10391	ASTE003825	AGAP011375	83.871	100	1
ASTEI10391	ASTE003828	AGAP004576	95.5	25	1
ASTEI10390	ASTE003838	AGAP004585	76.4706
ASTEI10385	ASTE003844	AGAP009036	84.6838
ASTEI08383	ASTE003846	AGAP009035	94.3114		1
ASTEI08382	ASTE003848	AGAP009033	75.4335	100	1
ASTEI08379	ASTE003850	AGAP009031	97.9798	100	1
ASTEI08378	ASTE003851	AGAP009030	89.899	25
ASTEI08377	ASTE003856	AGAP008535	92.3217	100	1
ASTEI08376	ASTE003863	AGAP008540	90.404	100	1
ASTEI08374	ASTE003864	AGAP008541	98.4887	75	1
ASTEI08359	ASTE003867	AGAP009163	92.562	100	1
ASTEI08357	ASTE003869	AGAP009161	86.3222	100	1
ASTEI08150	ASTE003872	AGAP009160	93.418
ASTEI09512	ASTE003875	AGAP009158	83.6286	100	1
ASTEI09511	ASTE003876	AGAP009156	90.2098	75	1
ASTEI04792	ASTE003879	AGAP009154	99.0132	100	1
ASTEI04784	ASTE003880	AGAP009152	97.7011	100	1
ASTEI10252	ASTE003885	AGAP009146	36.3316		1
ASTEI10251	ASTE003887	AGAP009143	94.3441	100	1
ASTEI10249	ASTE003888	AGAP009142	91.5929		1
ASTEI10247	ASTE003889	AGAP009141	99.3798		1
ASTEI10246	ASTE003897
ASTEI10241	ASTE003901	AGAP006508	97.2308
ASTEI06157	ASTE003902
ASTEI06158	ASTE003903	AGAP005814	81.3202	50	1
ASTEI06160	ASTE003908	AGAP005818	85.7708	100	1
ASTEI06162	ASTE003910	AGAP005820	86.5979		1
ASTEI06164	ASTE003912	AGAP004944	27.3621	100	1
ASTEI06165	ASTE003917	AGAP004404	88.125		1
ASTEI06166	ASTE003917	AGAP012833	86.875		1
ASTEI06168	ASTE003918	AGAP004405	94.4904	100	1
ASTEI06169	ASTE003920
ASTEI06174	ASTE003921	AGAP004407	88.4956	75	1
ASTEI06177	ASTE003922	AGAP004408	97.2715	100	1
ASTEI06178	ASTE003923	AGAP004409	90.0979	75	1
ASTEI06179	ASTE003926	AGAP004412	83.3333		1
ASTEI10119	ASTE003928	AGAP004414	84.9873	100	1
ASTEI08546	ASTE003930	AGAP004417	59.8278	100	1
ASTEI11067	ASTE003932	AGAP004420	92.0489	100	1
ASTEI11066	ASTE003933	AGAP004422	99.5098	100	1
ASTEI08541	ASTE003934	AGAP004423	93.6376		1
ASTEI08539	ASTE003936	AGAP004428	57.6401	50	1
ASTEI09055	ASTE003936	AGAP004426	32.7674
ASTEI04948	ASTE003938	AGAP004430	69.645	100	1
ASTEI04948	ASTE003939	AGAP004431	89.3827	50	1
ASTEI04947	ASTE003943	AGAP004434	97.7143	100	1
ASTEI04946	ASTE003944	AGAP004435	87.5362	100	1
ASTEI04945	ASTE003945	AGAP004437	93.6925		1
ASTEI04944	ASTE003948	AGAP004439	87.483	100	1
ASTEI04943	ASTE003950	AGAP004440	95.3322	100	1
ASTEI04940	ASTE003951	AGAP004441	68.7151		1
ASTEI04938	ASTE003953	AGAP004443	81.8182	75	1
ASTEI04936	ASTE003957	AGAP004448	62.8763		1
ASTEI04934	ASTE003958	AGAP004451	91.7379	75	1
ASTEI04933	ASTE003960	AGAP013542	95.2941	75	1
ASTEI04932	ASTE003970	AGAP004459	78.2609		1
ASTEI04930	ASTE003973	AGAP004461	86.1257	100	1
ASTEI04930	ASTE003974	AGAP005092	66.3866	100	1
ASTEI04927	ASTE003974	AGAP004462	96.6387	100	1
ASTEI04926	ASTE003975	AGAP004463	78.2143	100	1
ASTEI04922	ASTE003976	AGAP004464	71.049	100	1
ASTEI04921	ASTE003977	AGAP004465	24.147	25
ASTEI04920	ASTE003978	AGAP004467	81.8182		1
ASTEI04918	ASTE003979	AGAP004468	88.4354	25	1
ASTEI04916	ASTE003980	AGAP004470	60.2151	75	1
ASTEI04914	ASTE003988	AGAP004477	92.4154		1
ASTEI04913	ASTE003990	AGAP004479	69.9279		1
ASTEI04910	ASTE003991	AGAP004480	75.4875	50	1
ASTEI04908	ASTE003992	AGAP004481	87.8505	50	1
ASTEI04905	ASTE003993	AGAP004483	90.5803		1
ASTEI04893	ASTE003994	AGAP004484	97.7273	100	1
ASTEI04890	ASTE003995	AGAP004485	95.1987	50	1
ASTEI04889	ASTE003997	AGAP004487	90.2326	50	1
ASTEI04889	ASTE003998	AGAP004488	37.2399	100	1
ASTEI04888	ASTE004000	AGAP004492	79.8611	100	1
ASTEI04887	ASTE004011	AGAP004502	99.1011		1
ASTEI04886	ASTE004013	AGAP004504	63.5229	100	1
ASTEI04884	ASTE004016	AGAP004507	84.1658	100	1
ASTEI04883	ASTE004018	AGAP004509	83.5341	50	1
ASTEI04882	ASTE004019	AGAP004507	96.852	50	1
ASTEI04876	ASTE004020	AGAP004510	95.7071	100	1
ASTEI04875	ASTE004023	AGAP004514	89.7479		1
ASTEI04874	ASTE004028	AGAP004519	83.0688	100	1
ASTEI04873	ASTE004029	AGAP004520	83.8	100	1
ASTEI04872	ASTE004030	AGAP004522	36.133		1
ASTEI04871	ASTE004031	AGAP004523	88.7736		1
ASTEI04870	ASTE004034	AGAP004528	92.437	100	1
ASTEI04868	ASTE004038	AGAP004532	88.5196		1
ASTEI04867	ASTE004040	AGAP004535	96.0514		1
ASTEI04865	ASTE004042	AGAP004541	42.608		1
ASTEI04855	ASTE004046	AGAP004546	91.6143	25	1
ASTEI04852	ASTE004047	AGAP004548	83.4061	25	1
ASTEI04850	ASTE004048	AGAP004549	87.3016	100	1
ASTEI04848	ASTE004049	AGAP004550	87.234	100	1
ASTEI04847	ASTE004050	AGAP004551	84.3621	100	1
ASTEI04846	ASTE004056	AGAP004556	87.7756		1
ASTEI11118	ASTE004057	AGAP004557	87.744		1
ASTEI04842	ASTE004058	AGAP004558	74.4444	100	1
ASTEI04841	ASTE004059	AGAP004560	66.8302	100	1
ASTEI048284	ASTE004060	AGAP004563	59.1241	100	1
ASTEI04838	ASTE004068	AGAP013053	57.2104	75	1
ASTEI04835	ASTE004070	AGAP004574	94.5626	75	1
ASTEI04830	ASTE004084	AGAP004665	75.8416	75	1
ASTEI04827	ASTE004085	AGAP012519	72.4619		1
ASTEI04823	ASTE004088	AGAP001058	78.6667		1
ASTEI04818	ASTE004097	AGAP002253	98.8095	100	1
ASTEI04817	ASTE004099	AGAP002251	100
ASTEI04816	ASTE004103	AGAP004158	81.5166		1
ASTEI04815	ASTE004104	AGAP004159	96.6454		1
ASTEI04814	ASTE004106	AGAP004161	98.913	100	1
ASTEI04809	ASTE004119	AGAP012702	77.2093	25	1
ASTEI04808	ASTE004119	AGAP004173	76.7442	75	1
ASTEI04807	ASTE004120	AGAP004174	54.7855	100	1
ASTEI04806	ASTE004121	AGAP004176	57.5105		1
ASTEI04803	ASTE004122	AGAP004177	91.7355	75	1
ASTEI04797	ASTE004122	AGAP013223	91.3223	75	1
ASTEI04796	ASTE004132	AGAP004188	51.3796	50	1
ASTEI06913	ASTE004133	AGAP004189	64.4788		1
ASTEI06912	ASTE004133	AGAP004195	91.5058	25	1
ASTEI06909	ASTE004134	AGAP004196	91.4286	25	1
ASTEI03443	ASTE004135	AGAP010329	9.3361	50
ASTEI03440	ASTE004135	AGAP004687	10.5809
ASTEI07611	ASTE004135	AGAP012438	8.92116	25
ASTEI07612	ASTE004135	AGAP012497	14.5228
ASTEI07614	ASTE004135	AGAP004197	99.1701		1
ASTEI10039	ASTE004135	AGAP012583	7.05394
ASTEI10039	ASTE004135	AGAP012912	9.54357
ASTEI07628	ASTE004137	AGAP004190	77.0134	75	1
ASTEI07629	ASTE004138	AGAP004191	100	100	1
ASTEI11374	ASTE004142	AGAP001285	97.4249		1
ASTEI11374	ASTE004143	AGAP000650	46.4286		1
ASTEI07638	ASTE004144	AGAP001286	95	100	1
ASTEI07639	ASTE004145	AGAP001287	93.1891	75	1
ASTEI07639	ASTE004146	AGAP001290	80.1484		1
ASTEI07640	ASTE004151	AGAP001294	75.819	100	1
ASTEI07641	ASTE004152	AGAP001296	80.9663		1
ASTEI07641	ASTE004153	AGAP001297	89.0052	100	1
ASTEI07641	ASTE004154	AGAP001298	76.0684	75	1
ASTEI07641	ASTE004155	AGAP001299	95.393	100	1
ASTEI07641	ASTE004156	AGAP013277	82.5065	25	1
ASTEI07641	ASTE004160	AGAP001306	100	100	1
ASTEI07641	ASTE004161	AGAP001307	95.7096		1
ASTEI07643	ASTE004164	AGAP001309	97.9466	100	1
ASTEI07644	ASTE004167	AGAP001313	99.4681		1
ASTEI05796	ASTE004168	AGAP001315	65.1536	100	1
ASTEI05795	ASTE004170	AGAP001318	92.4051	100	1
ASTEI05794	ASTE004171	AGAP001319	73.8333		1
ASTEI05793	ASTE004172	AGAP001320	93.147	100	1
ASTEI05792	ASTE004174	AGAP001322	64.944	100	1
ASTEI05787	ASTE004175	AGAP001324	77.4049
ASTEI05786	ASTE004176	AGAP001325	89.2857	100	1
ASTEI05785	ASTE004177	AGAP001326	74.7573	100	1
ASTEI05784	ASTE004178	AGAP001328	88.657	25	1
ASTEI05783	ASTE004180	AGAP001329	91.5966	75	1
ASTEI05781	ASTE004188
ASTEI05776	ASTE004190	AGAP002859	97.5737	100	1
ASTEI05775	ASTE004191	AGAP002858	98.1571
ASTEI05773	ASTE004201	AGAP002841	92.4	100	1
ASTEI05770	ASTE004203	AGAP013404	19.576	100
ASTEI05769	ASTE004205	AGAP002836	78.4826	100	1
ASTEI05767	ASTE004207	AGAP002832	87.8378	50	1
ASTEI05766	ASTE004209	AGAP013130	53.2164		1
ASTEI05764	ASTE004210	AGAP002830	88.8996	75	1
ASTEI05763	ASTE004211	AGAP002829	74.5392		1
ASTEI05762	ASTE004223	AGAP002113	83.0645	100	1
ASTEI05761	ASTE004227	AGAP002109	82.5397
ASTEI05760	ASTE004229	AGAP002106	59.3145	100	1
ASTEI05759	ASTE004235	AGAP002101	64.1125
ASTEI05758	ASTE004236	AGAP002100	77.9273	50	1
ASTEI00454	ASTE004239	AGAP002098	81.0345	100	1
ASTEI00451	ASTE004241	AGAP002095	97.2043	100	1
ASTEI00450	ASTE004243	AGAP002094	72.2287	100	1
ASTEI00441	ASTE004244	AGAP002093	98.7578		1
ASTEI00438	ASTE004245	AGAP002092	99.1561		1
ASTEI00435	ASTE004246	AGAP002091	90.3321	100	1
ASTEI00433	ASTE004247	AGAP002090	76.71	100	1
ASTEI00431	ASTE004249	AGAP002088	89.6552		1
ASTEI00430	ASTE004250	AGAP002086	83.9884	100	1
ASTEI00429	ASTE004251	AGAP013167	68.5092	75	1
ASTEI00417	ASTE004252	AGAP002084	91.3764	50	1
ASTEI00413	ASTE004254	AGAP003206	95.4717	75	1
ASTEI00410	ASTE004255	AGAP003207	99.0676		1
ASTEI00404	ASTE004256	AGAP003208	97.1963	25	1
ASTEI00403	ASTE004259	AGAP002788	89.1775	100	1
ASTEI00400	ASTE004267	AGAP009968	58.8859	50	1
ASTEI00398	ASTE004268	AGAP012606	98.6254	100	1
ASTEI00396	ASTE004268	AGAP012632	98.6254		1
ASTEI00395	ASTE004269	AGAP009970	98.6268	50	1
ASTEI00394	ASTE004271	AGAP009972	91.9373	100	1
ASTEI00393	ASTE004272	AGAP009973	73.4987	100	1
ASTEI06550	ASTE004273	AGAP009974	57.5875	100	1
ASTEI00390	ASTE004274	AGAP009975	77.5453	75	1
ASTEI00389	ASTE004278	AGAP009271	96.4912	25	1
ASTEI00388	ASTE004280	AGAP009037	84.4421	50	1
ASTEI00386	ASTE004286	AGAP009044	85.473		1
ASTEI00384	ASTE004288	AGAP009046	53.5022	50	1
ASTEI00383	ASTE004289	AGAP009047	97.486	100	1
ASTEI00382	ASTE004290	AGAP009048	80.8917	100	1
ASTEI00379	ASTE004300	AGAP009059	70.4082	100	1
ASTEI04007	ASTE004310	AGAP000107	92.2826	100	1
ASTEI04006	ASTE004311
ASTEI04006	ASTE004313	AGAP000109	91.1111	100	1
ASTEI04005	ASTE004314	AGAP000110	74.4493	75	1
ASTEI04003	ASTE004315	AGAP011170	71.5337	100	1
ASTEI04002	ASTE004317	AGAP000112	88.4428		1
ASTEI11463	ASTE004322	AGAP000118	95.8115	100	1
ASTEI04001	ASTE004323	AGAP000119	82.4615	75	1
ASTEI06586	ASTE004324	AGAP000120	85.4772		1
ASTEI11023	ASTE004332	AGAP000516	94.1748
ASTEI09789	ASTE004332	AGAP000515	94.1748	100	1
ASTEI09787	ASTE004333	AGAP000514	45.068	100	1
ASTEI09786	ASTE004336	AGAP000508	82.4074		1
ASTEI09785	ASTE004347	AGAP002022	35.9574	25	1
ASTEI09776	ASTE004349	AGAP000500	81.7378	25
ASTEI01553	ASTE004351	AGAP000498	99.2308
ASTEI10853	ASTE004353	AGAP000496	56.0209	100	1
ASTEI10851	ASTE004354	AGAP011076	40.4762
ASTEI10850	ASTE004354	AGAP000495	39.2857	25
ASTEI10849	ASTE004354	AGAP012107	37.5
ASTEI10847	ASTE004369	AGAP010443	89.7872		1
ASTEI04531	ASTE004372	AGAP010439	79.2484
ASTEI04530	ASTE004381	AGAP010432	92.769	25	1
ASTEI04529	ASTE004384	AGAP010429	98.4826	25	1
ASTEI04522	ASTE004385	AGAP010428	94.7291	100	1
ASTEI04522	ASTE004387	AGAP010426	83.3906		1
ASTEI04520	ASTE004394	AGAP010421	97.1671	25	1
ASTEI04515	ASTE004395	AGAP010420	94.5455	100	1
ASTEI04505	ASTE004398	AGAP010416	53.6003	100	1
ASTEI04504	ASTE004408	AGAP010406	53.7975	100	1
ASTEI025761	ASTE004410
ASTEI04500	ASTE004411	AGAP010403	80.8664	50	1
ASTEI05575	ASTE004412	AGAP007306	99.5496		1
ASTEI05575	ASTE004413	AGAP007301	64.5161		1
ASTEI05575	ASTE004418	AGAP007299	48.436	75	1
ASTEI08336	ASTE004420	AGAP007297	93.6508	100	1
ASTEI08332	ASTE004422	AGAP007295	66.506	100	1
ASTEI11376	ASTE004423	AGAP007294	33.372
ASTEI09457	ASTE004429	AGAP007285	86.0465	100	1
ASTEI09458	ASTE004434	AGAP007272	29.8886	100	1
ASTEI09460	ASTE004443	AGAP007258	96.0044	100	1
ASTEI09467	ASTE004445	AGAP007256	64.8375	100	1
ASTEI09468	ASTE004447	AGAP007254	30.1887	100	1
ASTEI09471	ASTE004452	AGAP007250	93.8202		1
ASTEI09481	ASTE004454	AGAP007247	100
ASTEI09484	ASTE004459	AGAP007246	100		1
ASTEI09485	ASTE004460	AGAP007245	91.6667	100	1
ASTEI01278	ASTE004461	AGAP007244	45.8583		1
ASTEI01277	ASTE004462	AGAP007242	44.9898
ASTEI01274	ASTE004465	AGAP007238	95.1049	75	1
ASTEI01272	ASTE004469	AGAP007221	64.6491		1
ASTEI01270	ASTE004472	AGAP007217	59.0085	100	1
ASTEI01269	ASTE004477	AGAP003826	84.2324		1
ASTEI01267	ASTE004478	AGAP003825	88.3871	75	1
ASTEI01261	ASTE004479	AGAP003824	84.1226	50	1
ASTEI097191	ASTE004487	AGAP003352	69.797	100	1
ASTEI09725	ASTE004489	AGAP003353	52.4887	100	1
ASTEI09723	ASTE004498	AGAP003360	100	75	1
ASTEI09721	ASTE004499	AGAP003361	21.3703	50
ASTEI09720	ASTE004506	AGAP002199	86.1438		1
ASTEI09718	ASTE004513	AGAP012995	45.9459
ASTEI09717	ASTE004513	AGAP013366	50.4505	100	1
ASTEI09715	ASTE004513	AGAP013463	76.9144
ASTEI09713	ASTE004514	AGAP002193	71.6031	75	1
ASTEI09711	ASTE004515	AGAP002192	97.1939	100	1
ASTEI09708	ASTE004522	AGAP006636	86.2121
ASTEI09704	ASTE004525	AGAP008940	93.3484	100	1
ASTEI00618	ASTE004533	AGAP008932	98.7745	75	1
ASTEI00617	ASTE004535	AGAP008929	71.5957	100	1
ASTEI00616	ASTE004539	AGAP008925	95.0596		1
ASTEI00611	ASTE004553	AGAP028087	81.7647		1
ASTEI00610	ASTE004554	AGAP008917	85.9974	100	1
ASTEI00601	ASTE004556	AGAP008916	90.6475		1
ASTEI00600	ASTE004557	AGAP008915	42.685
ASTEI00592	ASTE004562	AGAP012424	76.7164	100	1
ASTEI00586	ASTE004566	AGAP012416	84.9315	100	1
ASTEI00586	ASTE004568	AGAP012414	92.0949		1
ASTEI00586	ASTE004574	AGAP012408	78.3828	100	1
ASTEI00585	ASTE004575	AGAP012407	93.0754	25
ASTEI00584	ASTE004576	AGAP012404	81.6667	100	1
ASTEI02659	ASTE004579	AGAP012402	80.9352		1
ASTEI01933	ASTE004580	AGAP012401	40.7202	100	1
ASTEI01926	ASTE004581	AGAP012399	65.9967	100	1
ASTEI01924	ASTE004582	AGAP012398	89.6057	75	1
ASTEI01920	ASTE004583	AGAP012397	98.6667	100	1
ASTEI01909	ASTE004584	AGAP012395	60.6061	100	1
ASTEI01908	ASTE004584	AGAP012394	60.303	25
ASTEI01907	ASTE004585	AGAP012393	89.6373	100	1
ASTEI01906	ASTE004598	AGAP012380	100		1
ASTEI02289	ASTE004599	AGAP012379	87.9747	100	1
ASTEI02295	ASTE004601	AGAP012377	74.7417	100	1
ASTEI02297	ASTE004602	AGAP012375	63.4897	50	1
ASTEI02301	ASTE004603	AGAP012373	98.338	100	1
ASTEI02302	ASTE004606	AGAP012369	51.4722	100	1
ASTEI02304	ASTE004607	AGAP012368	59.7214		1
ASTEI02308	ASTE004608	AGAP012366	27.9599
ASTEI02309	ASTE004609	AGAP012364	75.0769		1
ASTEI02311	ASTE004610
ASTEI02312	ASTE004611	AGAP012362	74.7238		1
ASTEI02313	ASTE004618
ASTEI02316	ASTE004620	AGAP002015	87.9192	100	1
ASTEI02316	ASTE004621	AGAP002014	80.5399	100	1
ASTEI02317	ASTE004637	AGAP002004	69.129	100	1
ASTEI02331	ASTE004638	AGAP002003	67.9389	100	1
ASTEI02332	ASTE004642	AGAP003490	89.6725	50	1
ASTEI02335	ASTE004644	AGAP003487	18.7071	75
ASTEI02336	ASTE004645	AGAP003488	74.1304		1
ASTEI02337	ASTE004646	AGAP003485	94.8837		1
ASTEI02340	ASTE004647	AGAP003484	89.521
ASTEI02342	ASTE004649	AGAP003481	64.1544	100	1
ASTEI02344	ASTE004664	AGAP003578	92.8717		1
ASTEI02346	ASTE004668	AGAP011814	88.8545	25	1
ASTEI02347	ASTE004673
ASTEI02348	ASTE004674	AGAP011819	91.7647	100	1
ASTEI00369	ASTE004677	AGAP011821	30.1124		1
ASTEI00365	ASTE004679	AGAP011822	90.1889		1
ASTEI00364	ASTE004680	AGAP011823	88.5189	100	1
ASTEI00346	ASTE004682	AGAP011824	98.6425	100	1
ASTEI00345	ASTE004684	AGAP011827	97.8814	100	1
ASTEI09367	ASTE004686	AGAP011829	97.1429	100	1
ASTEI09372	ASTE004687	AGAP011830	60.3774		1
ASTEI09370	ASTE004688	AGAP011832	93.8775		1
ASTEI09373	ASTE004689	AGAP011833	96.6555	75	1
ASTEI09561	ASTE004690	AGAP011834	89.4737	50	1
ASTEI09558	ASTE004697	AGAP011723	97.4299	50	1
ASTEI04371	ASTE004700	AGAP011726	20.8855	25
ASTEI09220	ASTE004701	AGAP011727	79.0941	50	1
ASTEI09225	ASTE004704	AGAP011729	76.3578		1
ASTEI09226	ASTE004705	AGAP011730	99.4444	25	1
ASTEI09229	ASTE004706
ASTEI09230	ASTE004707	AGAP011732	97.9032	100	1
ASTEI09231	ASTE004708	AGAP011733	94.6429		1
ASTEI09233	ASTE004716	AGAP011743	54.1377	100	1
ASTEI09235	ASTE004718	AGAP011746	26.443		1
ASTEI09236	ASTE004720	AGAP011749	94.2446		1
ASTEI09237	ASTE004722	AGAP011751	87.3096	50	1
ASTEI09238	ASTE004723	AGAP011752	84.5638		1
ASTEI09239	ASTE004730	AGAP011762	71.3864	100	1
ASTEI09240	ASTE004733	AGAP011766	61.302
ASTEI09189	ASTE004734	AGAP011767	80.8184	25	1
ASTEI09186	ASTE004735	AGAP011768	97.8495
ASTEI09185	ASTE004742	AGAP012513	58.6207		1
ASTEI09182	ASTE004743	AGAP013338	70.2703	75	1
ASTEI09181	ASTE004744	AGAP004392	67.0382		1
ASTEI09180	ASTE004746	AGAP004394	94.3213	100	1
ASTEI09179	ASTE004746	AGAP012819	21.7452	50
ASTEI09178	ASTE004747	AGAP004395	96.0894	100	1
ASTEI09168	ASTE004748	AGAP004396	92.2619	100	1
ASTEI09166	ASTE004755	AGAP011872	59.8515	50	1
ASTEI09164	ASTE004760	AGAP011880	64.8598	100	1
ASTEI09162	ASTE004762	AGAP011883	96.6981	75	1
ASTEI09161	ASTE004763	AGAP011884	74.5628	25	1
ASTEI09153	ASTE004765	AGAP011887	43.3404	100	1
ASTEI09149	ASTE004766	AGAP011888	93.9984		1
ASTEI09148	ASTE004767	AGAP011889	64.9123	100	1
ASTEI09147	ASTE004770	AGAP011892	97.449	25	1
ASTEI10694	ASTE004771	AGAP011893	57.3317	100	1
ASTEI10692	ASTE004772	AGAP011895	90.709	100	1
ASTEI10691	ASTE004784	AGAP010551	64.3069	100	1
ASTEI10690	ASTE004785	AGAP010552	95.9732	100	1
ASTEI10690	ASTE004786	AGAP010553	97.6068	25	1
ASTEI10689	ASTE004790	AGAP010557	96.5517	75	1
ASTEI10688	ASTE004791	AGAP010558	98.8372		1
ASTEI05075	ASTE004795	AGAP010564	98.9362	100	1
ASTEI05082	ASTE004798	AGAP010568	92.4051	100	1
ASTEI05084	ASTE004800	AGAP010572	82.0202		1
ASTEI05085	ASTE004802	AGAP010575	39.1376		1
ASTEI05086	ASTE004804	AGAP010556	92.8151		1
ASTEI05087	ASTE004805	AGAP010577	52.591	100	1
ASTEI050821	ASTE004809	AGAP010586	86.4458	25	1
ASTEI05090	ASTE004810	AGAP010587	95.9707	100	1
ASTEI050823	ASTE004811	AGAP010588	97.619	50	1
ASTEI05092	ASTE004812	AGAP010589	100	50	1
ASTEI05306	ASTE004813	AGAP010590	90.9574	100	1
ASTEI05307	ASTE004815	AGAP010591	100		1
ASTEI05308	ASTE004816	AGAP010592	100	100	1
ASTEI05312	ASTE004818	AGAP010594	93.913		1
ASTEI05313	ASTE004825	AGAP006017	57.2139	75	1
ASTEI05315	ASTE004826	AGAP006016	83.0396	100	1
ASTEI05318	ASTE004831	AGAP006003	15.7685	50
ASTEI05320	ASTE004831	AGAP006004	16.5669	50
ASTEI05322	ASTE004833	AGAP005999	32.1767	100	1
ASTEI05323	ASTE004839	AGAP005992	88.5057	100	1
ASTEI05324	ASTE004841	AGAP005990	92.7536	100	1
ASTEI05328	ASTE004843	AGAP005987	60.9827		1
ASTEI05329	ASTE004848	AGAP005981	92.9825		1
ASTEI05330	ASTE004849	AGAP005980	69.163	100	1
ASTEI05331	ASTE004850	AGAP005978	56.1664	100	1
ASTEI05332	ASTE004853	AGAP005976	97.8261		1
ASTEI05334	ASTE004855	AGAP005973	83.2836	25	1
ASTEI05335	ASTE004856	AGAP005972	92.8125	100	1
ASTEI05337	ASTE004861	AGAP005964	93.1034	100	1
ASTEI06309	ASTE004862	AGAP005963	69.9281	25
ASTEI06311	ASTE004867	AGAP005960	95.941	25	1
ASTEI06314	ASTE004870	AGAP005957	67.1233	75	1
ASTEI06314	ASTE004872	AGAP005955	94.6903	50	1
ASTEI06317	ASTE004879	AGAP005948	92.668	100	1
ASTEI06322	ASTE004880	AGAP005947	100		1
ASTEI06324	ASTE004883	AGAP005943	81.9554	100	1
ASTEI06326	ASTE004884
ASTEI06330	ASTE004886	AGAP005940	77.5824		1
ASTEI06332	ASTE004889	AGAP005937	69.7904		1
ASTEI06333	ASTE004890	AGAP005936	69.8182	50	1
ASTEI06336	ASTE004891	AGAP005934	75		1
ASTEI06338	ASTE004897	AGAP006665	41.0914
ASTEI06339	ASTE004899	AGAP006668	80.7588	25	1
ASTEI06342	ASTE004901	AGAP006670	77.9528	25	1
ASTEI06343	ASTE004902	AGAP006671	77.9006		1
ASTEI06346	ASTE004908	AGAP005710	70.1906	50	1
ASTEI06349	ASTE004917	AGAP011192	33.3723	25	1
ASTEI06351	ASTE004918
ASTEI06357	ASTE004919	AGAP011189	91.0569	100	1
ASTEI06358	ASTE004932	AGAP011183	30.4221		1
ASTEI06362	ASTE004941	AGAP011174	99.7696	100	1
ASTEI11421	ASTE004942	AGAP011173	96.3158		1
ASTEI06364	ASTE004943	AGAP011172	94.9367	25
ASTEI06367	ASTE004948	AGAP011166	99.6942	100	1
ASTEI06368	ASTE004949	AGAP011165	93.6842	50	1
ASTEI06369	ASTE004950	AGAP011164	36.9159		1
ASTEI06376	ASTE004953	AGAP011162	61.0004	100	1
ASTEI06261	ASTE004955	AGAP011158	89.5787	100	1
ASTEI06380	ASTE004956	AGAP011157	66.6667
ASTEI06381	ASTE004957	AGAP011156	89.1509	100	1
ASTEI06384	ASTE004958
ASTEI06814	ASTE004959	AGAP011152	92.6889	100	1
ASTEI06816	ASTE004960	AGAP011150	77.2727	100	1
ASTEI06817	ASTE004960	AGAP012865	21.9008
ASTEI10484	ASTE004960	AGAP012770	73.9669		1
ASTEI05674	ASTE004961	AGAP011149	94.332	75	1
ASTEI05673	ASTE004962	AGAP011146	88.0795		1
ASTEI05672	ASTE004962	AGAP011148	88.7417		1
ASTEI05667	ASTE004963	AGAP011147	81.8182		1
ASTEI05666	ASTE004963	AGAP011145	81.8182	75	1
ASTEI05665	ASTE004973	AGAP011566	60.7339	100	1
ASTEI05662	ASTE004976	AGAP011570	91.1336	100	1
ASTEI05660	ASTE004983	AGAP011578	100	50	1
ASTEI05659	ASTE004994	AGAP012026	94.0639
ASTEI05658	ASTE004995	AGAP028157	87.9747	100	1
ASTEI05657	ASTE004995	AGAP028108	87.9747	100	1
ASTEI05656	ASTE004996	AGAP028194	94.6768	100	1
ASTEI05655	ASTE004997	AGAP028148	70.1695	75	1
ASTEI05655	ASTE005001	AGAP004094	98.0952	75	1
ASTEI05655	ASTE005004	AGAP004092	84.6939	50	1
ASTEI05654	ASTE005006	AGAP004091	91.1894	75	1
ASTEI05653	ASTE005012	AGAP008156	78.0488		1
ASTEI05653	ASTE005013	AGAP008157	92.381	100	1
ASTEI05652	ASTE005015	AGAP008159	85.6738	100	1
ASTEI05652	ASTE005016	AGAP008160	65.445	100	1
ASTEI03893	ASTE005019	AGAP008163	99.2126	25	1
ASTEI03895	ASTE005020	AGAP008164	70.5479		1
ASTEI03902	ASTE005021	AGAP008165	97.7987	100	1
ASTEI06142	ASTE005033	AGAP008179	80.6273	100	1
ASTEI06141	ASTE005034	AGAP008180	84.6507	100	1
ASTEI06141	ASTE005035	AGAP008181	77.1157	100	1
ASTEI06140	ASTE005043	AGAP008190	95.8678	25	1
ASTEI06139	ASTE005045	AGAP008193	87.795		1
ASTEI04293	ASTE005048	AGAP008195	94.9153	100	1
ASTEI04296	ASTE005076	AGAP008225	50.1953	100	1
ASTEI04297	ASTE005077	AGAP008227	98.1618	100	1
ASTEI09590	ASTE005096	AGAP005127	93.633	75	1
ASTEI09591	ASTE005097	AGAP005128	84.9257	25	1
ASTEI09593	ASTE005098	AGAP005129	98.2014	50	1
ASTEI09594	ASTE005099	AGAP005130	90.0935	100	1
ASTEI09597	ASTE005100	AGAP005131	96.1538		1
ASTEI09598	ASTE005103	AGAP005134	98.7296		1
ASTEI09599	ASTE005111	AGAP005142	74.0132	25	1
ASTEI09615	ASTE005113	AGAP005144	98.1651		1
ASTEI09616	ASTE005117	AGAP005148	83.4746		1
ASTEI09617	ASTE005118	AGAP005149	95.3125		1
ASTEI09625	ASTE005120	AGAP005152	65.5678	100	1
ASTEI09626	ASTE005122	AGAP005155	83.5305	100	1
ASTEI09627	ASTE005128
ASTEI03045	ASTE005130	AGAP005161	50.175		1
ASTEI03043	ASTE005137	AGAP009182	100		1
ASTEI10108	ASTE005148	AGAP000223	86.4198
ASTEI10107	ASTE005151	AGAP000220	94.0648
ASTEI10106	ASTE005159	AGAP000211	44.873	50	1
ASTEI10105	ASTE005165	AGAP000818	86.5922		1
ASTEI10104	ASTE005170	AGAP000416	79.0698	50	1
ASTEI10101	ASTE005171	AGAP000823	85.8209	25
ASTEI10094	ASTE005176	AGAP000830	82.9582	100	1
ASTEI10092	ASTE005177	AGAP000831	89.7059	25	1
ASTEI10088	ASTE005181	AGAP004973	40.2655		1
ASTEI10087	ASTE005181	AGAP004972	40.4867	25
ASTEI11278	ASTE005181	AGAP000835	47.5664
ASTEI08268	ASTE005186	AGAP000627	99.3958
ASTEI08263	ASTE005189	AGAP000631	59.2		1
ASTEI08262	ASTE005190	AGAP000633	69.3069
ASTEI05218	ASTE005192	AGAP000427	71.7002	100	1
ASTEI01085	ASTE005194	AGAP002670	35.5056	75	1
ASTEI01083	ASTE005197	AGAP002668	67.3333		1
ASTEI01076	ASTE005198	AGAP002667	98.8304	25	1
ASTEI01072	ASTE005200	AGAP002665	90.5331	50	1
ASTEI01067	ASTE005201	AGAP002664	98.6441		1
ASTEI01066	ASTE005204	AGAP002661	86.7089		1
ASTEI01061	ASTE005206	AGAP002658	98.8636	100	1
ASTEI01060	ASTE005207	AGAP002657	92.3345	100	1
ASTEI01056	ASTE005208	AGAP002656	70.1463		1
ASTEI01056	ASTE005209	AGAP002655	93.5317	100	1
ASTEI01056	ASTE005210	AGAP002654	67.3928
ASTEI01049	ASTE005211	AGAP002653	93.5484	100	1
ASTEI01046	ASTE005212	AGAP002652	95.1163	75	1
ASTEI01045	ASTE005213	AGAP002651	74.3487	100	1
ASTEI01042	ASTE005216	AGAP002649	61.3691	100	1
ASTEI04149	ASTE005217	AGAP002648	91.4005	100	1
ASTEI11141	ASTE005218	AGAP002646	59.2742	100	1
ASTEI11142	ASTE005221	AGAP002645	91.129	100	1
ASTEI04147	ASTE005224	AGAP002642	76.6827	25	1
ASTEI04146	ASTE005242	AGAP002627	90.8127	100	1
ASTEI04143	ASTE005243	AGAP002626	86.1111	100	1
ASTEI04141	ASTE005247	AGAP013538	91.0959
ASTEI04140	ASTE005251	AGAP002618	89.2617	50	1
ASTEI04138	ASTE005254
ASTEI04137	ASTE005256	AGAP013074	46.4088	100
ASTEI04136	ASTE005257	AGAP002614	75.1417	50	1
ASTEI04135	ASTE005266	AGAP013336	85.8586		1
ASTEI04134	ASTE005267	AGAP002608	80.3077	25	1
ASTEI04133	ASTE005268	AGAP002607	58.7405	100	1
ASTEI04130	ASTE005269	AGAP002606	96.1832		1
ASTEI04129	ASTE005270	AGAP002605	71.9198	75	1
ASTEI04128	ASTE005272	AGAP002604	89.1892	25	1
ASTEI04122	ASTE005273	AGAP002603	68.9434	25	1
ASTEI04119	ASTE005274	AGAP013296	94.1606	100	1
ASTEI04102	ASTE005277	AGAP002600	83.9744		1
ASTEI04101	ASTE005278	AGAP004011	86.9427	50	1
ASTEI04096	ASTE005283	AGAP013186	63.5057	50	1
ASTEI04093	ASTE005285	AGAP004016	47.6064		1
ASTEI04090	ASTE005289	AGAP003638	79.0899	100	1
ASTEI11444	ASTE005291	AGAP003633	70.7728	100	1
ASTEI04089	ASTE005292	AGAP003632	67.2414		1
ASTEI04084	ASTE005302	AGAP003623	97.4825	100	1
ASTEI04083	ASTE005304	AGAP003622	91.1765	100	1
ASTEI04082	ASTE005305	AGAP003621	93.2692		1
ASTEI04081	ASTE005306	AGAP003619	92.5727	100	1
ASTEI04079	ASTE005308	AGAP003616	74.6398
ASTEI04078	ASTE005309	AGAP003615	72.5212	100	1
ASTEI04077	ASTE005318	AGAP003612	61.7241	100	1
ASTEI04076	ASTE005324	AGAP003605	94.401	100	1
ASTEI04073	ASTE005329	AGAP003160	58.4284		1
ASTEI082133	ASTE005332	AGAP003164	57.4919		1
ASTEI082130	ASTE005334	AGAP003746	88.0361		1
ASTEI08212	ASTE005337	AGAP003745	78.6237	100	1
ASTEI08207	ASTE005340	AGAP003742	74.856	100	1
ASTEI08205	ASTE005344	AGAP013455	75.5597
ASTEI08204	ASTE005345	AGAP003737	58.5526		1
ASTEI08196	ASTE005352	AGAP003732	43.1555		1
ASTEI08195	ASTE005355	AGAP003728	90.6475	75	1
ASTEI08194	ASTE005356	AGAP003727	94.3158	100	1
ASTEI08192	ASTE005357	AGAP000163	72.3684		1
ASTEI08190	ASTE005362	AGAP010687	86.2566		1
ASTEI08189	ASTE005364	AGAP010685	37.2709	100	1
ASTEI08186	ASTE005366
ASTEI08180	ASTE005367	AGAP010681	96.6887	100	1
ASTEI08174	ASTE005369	AGAP010679	55.0633		1
ASTEI00672	ASTE005370	AGAP010678	51.8337	100	1
ASTEI10237	ASTE005372	AGAP010677	85.8347	100	1
ASTEI10235	ASTE005375	AGAP010675	54.321	50	1
ASTEI10232	ASTE005378	AGAP006108	82.4121	50	1
ASTEI10228	ASTE005383	AGAP006113	99.403
ASTEI10227	ASTE005384	AGAP006115	89.4522
ASTEI10221	ASTE005393	AGAP003331	50.1404	75	1
[truncated: 2,299 more rows]
