# Supplementary material for: Proteome data of Anopheles stephensi ovary using high-resolution mass spectrometry
Source: Data Brief. 2018 Aug 29;20:723–31. doi: 10.1016/j.dib.2018.08.066 (PMC6129740; doi:10.1016/j.dib.2018.08.066)
Supplement: Supplementary file 5 — Supplementary material Supplementary Table S4: List of proteins identified in ovaries of An. stephensi and predicted to be interacting among each other. Interaction map was constructed using STRING online tool with default search parameters. [file mmc5.xls]

## Sheet: Table_S4
Supplementary Table 4: S4
List of predicted protein interactions using STRING
node1	node2	node1_string_internal_id	node2_string_internal_id	node1_external_id	node1_An. stephensi_id	node2_external_id	node2_An. stephensi_id	neighborhood_on_chromosome	gene_fusion	phylogenetic_cooccurrence	homology	coexpression	experimentally_determined_interaction	database_annotated	automated_textmining	combined_score
RS17_ANOGA	RS3A_ANOGA	1194146	1192940	7165.AGAP004887-PA	ASTEI10371	7165.AGAP003532-PA	ASTEI09336	0	0	0	0	0.942	0.963	0.509	0.442	0.999
AGAP011423-PA	AGAP004960-PA	1200266	1194213	7165.AGAP011423-PA	ASTEI06446	7165.AGAP004960-PA	ASTEI10933	0	0	0	0	0.942	0.964	0.509	0.393	0.999
AGAP011174-PA	AGAP002061-PA	1200035	1191608	7165.AGAP011174-PA	ASTEI05674	7165.AGAP002061-PA	ASTEI05539	0	0	0	0	0.942	0.959	0.509	0.529	0.999
AGAP007975-PA	AGAP004773-PA	1197030	1194036	7165.AGAP007975-PA	ASTEI01739	7165.AGAP004773-PA	ASTEI08091	0.431	0	0.421	0	0.754	0.841	0.948	0.529	0.999
AGAP010253-PA	AGAP003935-PA	1199170	1193306	7165.AGAP010253-PA	ASTEI07899	7165.AGAP003935-PA	ASTEI00948	0	0	0.292	0.804	0.942	0.966	0.509	0.113	0.999
AGAP011424-PA	RS7_ANOGA	1200267	1199481	7165.AGAP011424-PA	ASTEI06447	7165.AGAP010592-PA	ASTEI05335	0	0	0	0	0.942	0.966	0.509	0.116	0.999
AGAP009271-PA	AGAP001973-PB	1198220	1191529	7165.AGAP009271-PA	ASTEI06586	7165.AGAP001973-PB	ASTEI00316	0	0	0	0	0.942	0.964	0.509	0.357	0.999
AGAP011133-PA	AGAP010139-PA	1199995	1199059	7165.AGAP011133-PA	ASTEI05639	7165.AGAP010139-PA	ASTEI08316	0.692	0	0.295	0	0.975	0.966	0.9	0.664	0.999
AGAP002919-PA	AGAP001910-PA	1192399	1191472	7165.AGAP002919-PA	ASTEI00060	7165.AGAP001910-PA	ASTEI08714	0	0	0	0	0.942	0.964	0.509	0.529	0.999
AGAP009786-PA	AGAP002830-PA	1198711	1192320	7165.AGAP009786-PA	ASTEI06480	7165.AGAP002830-PA	ASTEI00430	0.692	0	0	0	0.975	0	0.9	0.689	0.999
AGAP006871-PA	RS13_ANOGA	1195987	1195143	7165.AGAP006871-PA	ASTEI04628	7165.AGAP005947-PA	ASTEI06358	0	0	0	0	0.942	0.966	0.509	0.299	0.999
AGAP004956-PA	AGAP001135-PA	1194209	1190796	7165.AGAP004956-PA	ASTEI10937	7165.AGAP001135-PA	ASTEI09951	0	0	0.203	0.727	0.942	0.963	0.509	0.588	0.999
AGAP004275-PA	AGAP001135-PA	1193591	1190796	7165.AGAP004275-PA	ASTEI00768	7165.AGAP001135-PA	ASTEI09951	0	0	0	0.775	0.942	0.964	0.509	0.577	0.999
AGAP003768-PA	AGAP001910-PA	1193154	1191472	7165.AGAP003768-PA	ASTEI00899	7165.AGAP001910-PA	ASTEI08714	0.431	0	0	0	0.942	0.964	0.509	0.522	0.999
RS7_ANOGA	RS13_ANOGA	1199481	1195143	7165.AGAP010592-PA	ASTEI05335	7165.AGAP005947-PA	ASTEI06358	0	0	0	0	0.942	0.966	0.509	0.115	0.999
AGAP008837-PA	AGAP004991-PA	1197807	1194244	7165.AGAP008837-PA	ASTEI05016	7165.AGAP004991-PA	ASTEI10795	0	0	0	0	0.942	0.965	0.509	0.513	0.999
AGAP010156-PA	AGAP004352-PA	1199074	1193656	7165.AGAP010156-PA	ASTEI08305	7165.AGAP004352-PA	ASTEI08683	0.548	0	0	0	0.975	0.887	0.193	0.544	0.999
AGAP003008-PA	AGAP001407-PA	1192479	1191039	7165.AGAP003008-PA	ASTEI03288	7165.AGAP001407-PA	ASTEI07553	0	0	0.409	0.921	0.942	0.966	0.509	0.536	0.999
AGAP004422-PA	AGAP003768-PA	1193712	1193154	7165.AGAP004422-PA	ASTEI04933	7165.AGAP003768-PA	ASTEI00899	0.431	0	0	0	0.942	0.961	0.509	0.443	0.999
AGAP012281	AGAP009204	1201074	1198154	7165.AGAP012281-PA	ASTEI02424	7165.AGAP009204-PA	ASTEI05231	0	0	0	0	0.886	0.966	0.672	0.358	0.999
AGAP009271-PA	AGAP008837-PA	1198220	1197807	7165.AGAP009271-PA	ASTEI06586	7165.AGAP008837-PA	ASTEI05016	0	0	0	0	0.942	0.964	0.509	0.361	0.999
AGAP004956-PA	AGAP004408-PA	1194209	1193700	7165.AGAP004956-PA	ASTEI10937	7165.AGAP004408-PA	ASTEI04944	0	0	0.317	0.786	0.942	0.965	0.509	0.584	0.999
RS11_ANOGA	RS13_ANOGA	1198921	1195143	7165.AGAP009998-PA	ASTEI03980	7165.AGAP005947-PA	ASTEI06358	0.085	0	0	0	0.942	0.966	0.509	0.357	0.999
AGAP010693-PA	AGAP004557-PA	1199572	1193832	7165.AGAP010693-PA	ASTEI05409	7165.AGAP004557-PA	ASTEI04808	0	0	0	0.61	0.942	0.965	0.509	0.458	0.999
AGAP008802-PA	AGAP001630-PA	1197773	1191243	7165.AGAP008802-PA	ASTEI05047	7165.AGAP001630-PA	ASTEI05709	0.431	0.899	0	0	0.942	0.391	0	0.706	0.999
AGAP006871-PA	RS3A_ANOGA	1195987	1192940	7165.AGAP006871-PA	ASTEI04628	7165.AGAP003532-PA	ASTEI09336	0	0	0.221	0	0.942	0.966	0.509	0.469	0.999
RS7_ANOGA	RS11_ANOGA	1199481	1198921	7165.AGAP010592-PA	ASTEI05335	7165.AGAP009998-PA	ASTEI03980	0	0	0	0	0.942	0.966	0.509	0.335	0.999
RS7_ANOGA	AGAP006871-PA	1199481	1195987	7165.AGAP010592-PA	ASTEI05335	7165.AGAP006871-PA	ASTEI04628	0	0	0	0	0.942	0.966	0.509	0.516	0.999
RS7_ANOGA	RS17_ANOGA	1199481	1194146	7165.AGAP010592-PA	ASTEI05335	7165.AGAP004887-PA	ASTEI10371	0	0	0	0	0.942	0.966	0.509	0.51	0.999
AGAP009786-PA	AGAP002378-PA	1198711	1191904	7165.AGAP009786-PA	ASTEI06480	7165.AGAP002378-PA	ASTEI11316	0.692	0	0	0	0.975	0.966	0	0.625	0.999
AGAP004422-PA	AGAP001910-PA	1193712	1191472	7165.AGAP004422-PA	ASTEI04933	7165.AGAP001910-PA	ASTEI08714	0.431	0	0	0	0.942	0.961	0.509	0.361	0.999
AGAP011173-PA	AGAP010252-PA	1200034	1199169	7165.AGAP011173-PA	ASTEI05673	7165.AGAP010252-PA	ASTEI07898	0.431	0	0	0	0.942	0.892	0.509	0.52	0.999
RS13_ANOGA	RS17_ANOGA	1195143	1194146	7165.AGAP005947-PA	ASTEI06358	7165.AGAP004887-PA	ASTEI10371	0.05	0	0	0	0.942	0.966	0.509	0.299	0.999
AGAP011629-PA	AGAP010421-PA	1200454	1199331	7165.AGAP011629-PA	ASTEI10015	7165.AGAP010421-PA	ASTEI09467	0.431	0	0	0	0.819	0.889	0.948	0.527	0.999
AGAP010298-PA	AGAP002884-PA	1199210	1192366	7165.AGAP010298-PA	ASTEI09873	7165.AGAP002884-PA	ASTEI00470	0.431	0	0.453	0	0.295	0.963	0.897	0.536	0.999
AGAP011077-PA	AGAP001910-PA	1199939	1191472	7165.AGAP011077-PA	ASTEI05576	7165.AGAP001910-PA	ASTEI08714	0.103	0	0	0	0.942	0.957	0.509	0.357	0.999
AGAP004408-PA	AGAP004275-PA	1193700	1193591	7165.AGAP004408-PA	ASTEI04944	7165.AGAP004275-PA	ASTEI00768	0	0	0.22	0.821	0.942	0.966	0.509	0.576	0.999
RS3A_ANOGA	AGAP002437-PA	1192940	1191961	7165.AGAP003532-PA	ASTEI09336	7165.AGAP002437-PA	ASTEI00735	0	0	0	0	0.942	0.963	0.509	0.442	0.999
AGAP001407-PA	AGAP000616-PA	1191039	1190348	7165.AGAP001407-PA	ASTEI07553	7165.AGAP000616-PA	ASTEI04478	0	0	0.426	0.912	0.942	0.966	0.509	0.579	0.999
RS7_ANOGA	AGAP002919-PA	1199481	1192399	7165.AGAP010592-PA	ASTEI05335	7165.AGAP002919-PA	ASTEI00060	0	0	0	0	0.942	0.966	0.509	0.499	0.999
AGAP006871-PA	AGAP001910-PA	1195987	1191472	7165.AGAP006871-PA	ASTEI04628	7165.AGAP001910-PA	ASTEI08714	0.431	0	0	0	0.942	0.963	0.509	0.359	0.999
AGAP010253-PA	AGAP008837-PA	1199170	1197807	7165.AGAP010253-PA	ASTEI07899	7165.AGAP008837-PA	ASTEI05016	0	0	0	0	0.942	0.966	0.509	0.338	0.999
eIF3-S9	eIF3-S4	1200939	1196731	7165.AGAP012140-PA	ASTEI06043	7165.AGAP007668-PA	ASTEI01591	0	0	0	0	0.604	0.964	0.897	0.524	0.999
AGAP004422-PA	AGAP002919-PA	1193712	1192399	7165.AGAP004422-PA	ASTEI04933	7165.AGAP002919-PA	ASTEI00060	0	0	0	0	0.942	0.963	0.509	0.479	0.999
RSSA_ANOGA	AGAP011424-PA	1200601	1200267	7165.AGAP011777-PA	ASTEI09193	7165.AGAP011424-PA	ASTEI06447	0.431	0	0	0	0.942	0.966	0.509	0.299	0.999
AGAP011629-PA	AGAP007975-PA	1200454	1197030	7165.AGAP011629-PA	ASTEI10015	7165.AGAP007975-PA	ASTEI01739	0.431	0.237	0.206	0	0.445	0.96	0.948	0.531	0.999
eIF3-S9	eIF3-S7	1200939	1191866	7165.AGAP012140-PA	ASTEI06043	7165.AGAP002337-PA	ASTEI04348	0	0	0	0	0.942	0.872	0.897	0.514	0.999
AGAP005800-PA	AGAP004408-PA	1195005	1193700	7165.AGAP005800-PA	ASTEI08491	7165.AGAP004408-PA	ASTEI04944	0	0	0.314	0.787	0.942	0.964	0.509	0.573	0.999
AGAP011551-PA	AGAP001759-PA	1200390	1191361	7165.AGAP011551-PA	ASTEI03878	7165.AGAP001759-PA	ASTEI00046	0	0	0	0	0.767	0.932	0.884	0.624	0.999
AGAP010039-PA	AGAP001653-PA	1198962	1191264	7165.AGAP010039-PA	ASTEI03941	7165.AGAP001653-PA	ASTEI05686	0.431	0	0.374	0	0.942	0.879	0.509	0.551	0.999
AGAP011077-PA	AGAP002919-PA	1199939	1192399	7165.AGAP011077-PA	ASTEI05576	7165.AGAP002919-PA	ASTEI00060	0.162	0	0	0	0.942	0.966	0.509	0.443	0.999
AGAP009694-PA	AGAP003477-PA	1198621	1192893	7165.AGAP009694-PA	ASTEI07324	7165.AGAP003477-PA	ASTEI11087	0	0	0.312	0.764	0.942	0.963	0.509	0.483	0.999
AGAP008816-PA	AGAP004960-PA	1197786	1194213	7165.AGAP008816-PA	ASTEI05036	7165.AGAP004960-PA	ASTEI10933	0	0	0.41	0.816	0.942	0.966	0.509	0.504	0.999
AGAP010421-PA	AGAP004773-PA	1199331	1194036	7165.AGAP010421-PA	ASTEI09467	7165.AGAP004773-PA	ASTEI08091	0.431	0.668	0.522	0	0.806	0.881	0.948	0.539	0.999
AGAP010429-PA	AGAP007309-PA	1199339	1196407	7165.AGAP010429-PA	ASTEI09457	7165.AGAP007309-PA	ASTEI01282	0.431	0	0.513	0	0.942	0.936	0.897	0.567	0.999
AGAP005800-PA	AGAP004956-PA	1195005	1194209	7165.AGAP005800-PA	ASTEI08491	7165.AGAP004956-PA	ASTEI10937	0	0	0.286	0.798	0.942	0.964	0.509	0.563	0.999
AGAP007786-PA	AGAP002728-PB	1196844	1192228	7165.AGAP007786-PA	ASTEI01669	7165.AGAP002728-PB	ASTEI03179	0	0	0.532	0.905	0.942	0.929	0.897	0.54	0.999
AGAP010253-PA	AGAP004991-PA	1199170	1194244	7165.AGAP010253-PA	ASTEI07899	7165.AGAP004991-PA	ASTEI10795	0	0	0	0	0.942	0.966	0.509	0.53	0.999
AGAP003003-PA	AGAP002945-PA	1192474	1192421	7165.AGAP003003-PA	ASTEI03284	7165.AGAP002945-PA	ASTEI00498	0.548	0	0	0	0.834	0.966	0.407	0.684	0.999
AGAP004422-PA	AGAP002468-PA	1193712	1191990	7165.AGAP004422-PA	ASTEI04933	7165.AGAP002468-PA	ASTEI00702	0.431	0	0.271	0	0.942	0.892	0.509	0.481	0.999
RS17_ANOGA	AGAP001910-PA	1194146	1191472	7165.AGAP004887-PA	ASTEI10371	7165.AGAP001910-PA	ASTEI08714	0	0	0	0	0.942	0.963	0.509	0.443	0.999
AGAP004960-PA	AGAP001973-PB	1194213	1191529	7165.AGAP004960-PA	ASTEI10933	7165.AGAP001973-PB	ASTEI00316	0	0	0	0.77	0.942	0.966	0.509	0.528	0.999
AGAP003124-PA	AGAP000300-PA	1192578	1190075	7165.AGAP003124-PA	ASTEI00250	7165.AGAP000300-PA	ASTEI07834	0.692	0	0	0	0.975	0.966	0	0.625	0.999
AGAP010039-PA	AGAP002170-PA	1198962	1191712	7165.AGAP010039-PA	ASTEI03941	7165.AGAP002170-PA	ASTEI00562	0.431	0.795	0.53	0	0.84	0.88	0.509	0.521	0.999
AGAP011424-PA	AGAP011077-PA	1200267	1199939	7165.AGAP011424-PA	ASTEI06447	7165.AGAP011077-PA	ASTEI05576	0.1	0	0	0	0.942	0.966	0.509	0.116	0.999
AGAP011424-PA	RS11_ANOGA	1200267	1198921	7165.AGAP011424-PA	ASTEI06447	7165.AGAP009998-PA	ASTEI03980	0.431	0	0	0	0.942	0.966	0.509	0.299	0.999
AGAP009786-PA	AGAP001065-PA	1198711	1190738	7165.AGAP009786-PA	ASTEI06480	7165.AGAP001065-PA	ASTEI07756	0.157	0	0	0	0.975	0	0.9	0.624	0.999
RS3A_ANOGA	AGAP001910-PA	1192940	1191472	7165.AGAP003532-PA	ASTEI09336	7165.AGAP001910-PA	ASTEI08714	0	0	0	0	0.942	0.963	0.509	0.359	0.999
AGAP008955-PA	AGAP006936-PA	1197920	1196048	7165.AGAP008955-PA	ASTEI01948	7165.AGAP006936-PA	ASTEI02598	0.431	0.134	0.32	0	0.942	0.964	0.873	0.551	0.999
RS7_ANOGA	RS3A_ANOGA	1199481	1192940	7165.AGAP010592-PA	ASTEI05335	7165.AGAP003532-PA	ASTEI09336	0	0	0	0	0.942	0.966	0.509	0.444	0.999
AGAP011244-PA	AGAP002063-PA	1200104	1191610	7165.AGAP011244-PA	ASTEI06775	7165.AGAP002063-PA	ASTEI055272	0.431	0	0.254	0	0.942	0.877	0.509	0.543	0.999
AGAP008837-PA	AGAP005423-PA	1197807	1194647	7165.AGAP008837-PA	ASTEI05016	7165.AGAP005423-PA	ASTEI02053	0	0	0	0	0.942	0.964	0.509	0.465	0.999
AGAP006871-PA	AGAP004422-PA	1195987	1193712	7165.AGAP006871-PA	ASTEI04628	7165.AGAP004422-PA	ASTEI04933	0.431	0	0	0	0.942	0.958	0.509	0.299	0.999
AGAP003517-PA	AGAP002653-PA	1192929	1192166	7165.AGAP003517-PA	ASTEI09345	7165.AGAP002653-PA	ASTEI04135	0.431	0	0	0	0.837	0.966	0.842	0.572	0.999
RSSA_ANOGA	RS7_ANOGA	1200601	1199481	7165.AGAP011777-PA	ASTEI09193	7165.AGAP010592-PA	ASTEI05335	0	0	0	0	0.942	0.966	0.509	0.116	0.999
Dox-A2	AGAP002061-PA	1198039	1191608	7165.AGAP009082-PA	ASTEI071952	7165.AGAP002061-PA	ASTEI05539	0	0	0	0	0.942	0.964	0.509	0.535	0.999
AGAP009047-PA	AGAP005144-PA	1198005	1194385	7165.AGAP009047-PA	ASTEI09786	7165.AGAP005144-PA	ASTEI10092	0	0	0	0.718	0.816	0.959	0.897	0.533	0.999
RS17_ANOGA	AGAP003768-PA	1194146	1193154	7165.AGAP004887-PA	ASTEI10371	7165.AGAP003768-PA	ASTEI00899	0	0	0	0	0.942	0.962	0.509	0.358	0.999
AGAP010693-PA	AGAP009615-PA	1199572	1198546	7165.AGAP010693-PA	ASTEI05409	7165.AGAP009615-PA	ASTEI04730	0	0	0	0.611	0.942	0.965	0.509	0.53	0.999
AGAP011077-PA	RS7_ANOGA	1199939	1199481	7165.AGAP011077-PA	ASTEI05576	7165.AGAP010592-PA	ASTEI05335	0	0	0	0	0.942	0.966	0.509	0.359	0.999
AGAP009271-PA	AGAP004991-PA	1198220	1194244	7165.AGAP009271-PA	ASTEI06586	7165.AGAP004991-PA	ASTEI10795	0	0	0	0.69	0.942	0.964	0.509	0.361	0.999
AGAP002061-PA	AGAP001407-PA	1191608	1191039	7165.AGAP002061-PA	ASTEI05539	7165.AGAP001407-PA	ASTEI07553	0	0	0	0	0.942	0.966	0.509	0.511	0.999
AGAP007784-PA	AGAP006821-PA	1196842	1195937	7165.AGAP007784-PA	ASTEI01671	7165.AGAP006821-PA	ASTEI04650	0.549	0	0	0	0.688	0.941	0.96	0.544	0.999
AGAP011077-PA	RS11_ANOGA	1199939	1198921	7165.AGAP011077-PA	ASTEI05576	7165.AGAP009998-PA	ASTEI03980	0.101	0	0	0	0.942	0.966	0.509	0.137	0.999
AGAP012708-PA	AGAP003768-PA	1201487	1193154	7165.AGAP012708-PA	ASTEI08445	7165.AGAP003768-PA	ASTEI00899	0.431	0	0	0	0.942	0.928	0.344	0.476	0.999
AGAP009204	eIF3-S5	1198154	1192413	7165.AGAP009204-PA	ASTEI05231	7165.AGAP002935-PA	ASTEI11014	0	0	0	0	0.749	0.966	0.897	0.494	0.999
AGAP009786-PA	AGAP001423-PA	1198711	1191055	7165.AGAP009786-PA	ASTEI06480	7165.AGAP001423-PA	ASTEI03619	0.692	0	0.392	0	0.975	0.433	0.9	0.625	0.999
AGAP012708-PA	AGAP001910-PA	1201487	1191472	7165.AGAP012708-PA	ASTEI08445	7165.AGAP001910-PA	ASTEI08714	0.431	0	0	0	0.942	0.928	0.344	0.498	0.999
AGAP009505-PA	AGAP003477-PA	1198436	1192893	7165.AGAP009505-PA	ASTEI03837	7165.AGAP003477-PA	ASTEI11087	0	0	0.342	0.762	0.942	0.961	0.509	0.531	0.999
AGAP002969-PA	AGAP002945-PA	1192441	1192421	7165.AGAP002969-PA	ASTEI00518	7165.AGAP002945-PA	ASTEI00498	0.074	0	0	0	0.975	0.931	0.132	0.605	0.999
AGAP004703-PA	AGAP003648-PA	1193967	1193048	7165.AGAP004703-PA	ASTEI08163	7165.AGAP003648-PA	ASTEI07407	0.431	0	0	0	0.942	0.929	0.509	0.567	0.999
AGAP009623-PA	AGAP008802-PA	1198554	1197773	7165.AGAP009623-PA	ASTEI04722	7165.AGAP008802-PA	ASTEI05047	0.431	0	0	0	0.768	0.928	0.9	0.623	0.999
RS7_ANOGA	AGAP003768-PA	1199481	1193154	7165.AGAP010592-PA	ASTEI05335	7165.AGAP003768-PA	ASTEI00899	0	0	0	0	0.942	0.966	0.509	0.358	0.999
AGAP006871-PA	RS17_ANOGA	1195987	1194146	7165.AGAP006871-PA	ASTEI04628	7165.AGAP004887-PA	ASTEI10371	0	0	0	0	0.942	0.963	0.509	0.358	0.999
RSSA_ANOGA	RS13_ANOGA	1200601	1195143	7165.AGAP011777-PA	ASTEI09193	7165.AGAP005947-PA	ASTEI06358	0.123	0	0	0	0.942	0.966	0.509	0.299	0.999
RS11_ANOGA	AGAP002919-PA	1198921	1192399	7165.AGAP009998-PA	ASTEI03980	7165.AGAP002919-PA	ASTEI00060	0	0	0	0	0.942	0.966	0.509	0.362	0.999
AGAP011424-PA	AGAP002437-PA	1200267	1191961	7165.AGAP011424-PA	ASTEI06447	7165.AGAP002437-PA	ASTEI00735	0	0	0	0	0.942	0.962	0.509	0.407	0.999
RS13_ANOGA	RS3A_ANOGA	1195143	1192940	7165.AGAP005947-PA	ASTEI06358	7165.AGAP003532-PA	ASTEI09336	0.431	0	0	0	0.942	0.966	0.509	0.489	0.999
RSSA_ANOGA	AGAP006871-PA	1200601	1195987	7165.AGAP011777-PA	ASTEI09193	7165.AGAP006871-PA	ASTEI04628	0.048	0	0	0	0.942	0.965	0.509	0.204	0.999
AGAP006871-PA	AGAP002437-PA	1195987	1191961	7165.AGAP006871-PA	ASTEI04628	7165.AGAP002437-PA	ASTEI00735	0	0	0	0	0.942	0.964	0.509	0.504	0.999
AGAP011424-PA	AGAP002919-PA	1200267	1192399	7165.AGAP011424-PA	ASTEI06447	7165.AGAP002919-PA	ASTEI00060	0	0	0	0	0.942	0.966	0.509	0.299	0.999
AGAP005800-PA	AGAP001135-PA	1195005	1190796	7165.AGAP005800-PA	ASTEI08491	7165.AGAP001135-PA	ASTEI09951	0	0	0.254	0.792	0.942	0.964	0.509	0.589	0.999
RS17_ANOGA	AGAP002919-PA	1194146	1192399	7165.AGAP004887-PA	ASTEI10371	7165.AGAP002919-PA	ASTEI00060	0	0	0	0	0.942	0.965	0.509	0.502	0.999
AGAP009694-PA	AGAP009505-PA	1198621	1198436	7165.AGAP009694-PA	ASTEI07324	7165.AGAP009505-PA	ASTEI03837	0	0	0.224	0.808	0.942	0.965	0.509	0.521	0.999
RS7_ANOGA	AGAP002437-PA	1199481	1191961	7165.AGAP010592-PA	ASTEI05335	7165.AGAP002437-PA	ASTEI00735	0	0	0	0	0.942	0.964	0.509	0.528	0.999
RS11_ANOGA	AGAP006871-PA	1198921	1195987	7165.AGAP009998-PA	ASTEI03980	7165.AGAP006871-PA	ASTEI04628	0.431	0	0	0	0.942	0.964	0.509	0.359	0.999
AGAP011298-PA	AGAP011173-PA	1200148	1200034	7165.AGAP011298-PA	ASTEI04204	7165.AGAP011173-PA	ASTEI05673	0.431	0	0	0	0.942	0.928	0.509	0.478	0.999
AGAP011424-PA	AGAP003768-PA	1200267	1193154	7165.AGAP011424-PA	ASTEI06447	7165.AGAP003768-PA	ASTEI00899	0.431	0	0	0	0.942	0.964	0.509	0.444	0.999
MCM6_ANOGA	AGAP004408-PA	1199136	1193700	7165.AGAP010219-PA	ASTEI07862	7165.AGAP004408-PA	ASTEI04944	0	0	0.383	0.782	0.942	0.966	0.509	0.578	0.999
RSSA_ANOGA	AGAP002919-PA	1200601	1192399	7165.AGAP011777-PA	ASTEI09193	7165.AGAP002919-PA	ASTEI00060	0.042	0	0	0	0.942	0.966	0.509	0.299	0.999
AGAP005535-PA	AGAP002061-PA	1194751	1191608	7165.AGAP005535-PA	ASTEI02139	7165.AGAP002061-PA	ASTEI05539	0	0	0	0	0.942	0.966	0.509	0.539	0.999
AGAP002945-PA	AGAP002101-PA	1192421	1191647	7165.AGAP002945-PA	ASTEI00498	7165.AGAP002101-PA	ASTEI00404	0.07	0	0	0	0.906	0.966	0.604	0.633	0.999
AGAP011424-PA	RS3A_ANOGA	1200267	1192940	7165.AGAP011424-PA	ASTEI06447	7165.AGAP003532-PA	ASTEI09336	0	0	0	0	0.942	0.966	0.509	0.309	0.999
AGAP010139-PA	AGAP009624-PA	1199059	1198555	7165.AGAP010139-PA	ASTEI08316	7165.AGAP009624-PA	ASTEI04721	0.548	0	0	0	0.975	0.871	0	0.544	0.999
RS11_ANOGA	AGAP002437-PA	1198921	1191961	7165.AGAP009998-PA	ASTEI03980	7165.AGAP002437-PA	ASTEI00735	0	0	0	0	0.942	0.964	0.509	0.52	0.999
AGAP011424-PA	AGAP004422-PA	1200267	1193712	7165.AGAP011424-PA	ASTEI06447	7165.AGAP004422-PA	ASTEI04933	0.058	0	0	0	0.942	0.962	0.509	0.299	0.999
eIF3-S9	eIF3-S10	1200939	1191869	7165.AGAP012140-PA	ASTEI06043	7165.AGAP002340-PA	ASTEI04345	0	0	0	0	0.773	0.964	0.87	0.541	0.999
AGAP007531-PA	AGAP003136-PA	1196598	1192589	7165.AGAP007531-PA	ASTEI01438	7165.AGAP003136-PA	ASTEI00238	0.431	0.881	0.519	0	0.787	0.945	0.897	0.527	0.999
AGAP011629-PA	AGAP004055-PA	1200454	1193390	7165.AGAP011629-PA	ASTEI10015	7165.AGAP004055-PA	ASTEI07075	0.431	0	0.306	0	0.727	0.931	0.948	0.532	0.999
AGAP004408-PA	AGAP001135-PA	1193700	1190796	7165.AGAP004408-PA	ASTEI04944	7165.AGAP001135-PA	ASTEI09951	0	0	0.242	0.76	0.942	0.966	0.509	0.589	0.999
RS11_ANOGA	RS3A_ANOGA	1198921	1192940	7165.AGAP009998-PA	ASTEI03980	7165.AGAP003532-PA	ASTEI09336	0	0	0	0	0.942	0.966	0.509	0.36	0.999
AGAP008816-PA	AGAP004991-PA	1197786	1194244	7165.AGAP008816-PA	ASTEI05036	7165.AGAP004991-PA	ASTEI10795	0	0	0	0	0.942	0.964	0.509	0.518	0.999
AGAP010253-PA	AGAP001973-PB	1199170	1191529	7165.AGAP010253-PA	ASTEI07899	7165.AGAP001973-PB	ASTEI00316	0	0	0.233	0.691	0.942	0.966	0.509	0.501	0.999
RSSA_ANOGA	AGAP011077-PA	1200601	1199939	7165.AGAP011777-PA	ASTEI09193	7165.AGAP011077-PA	ASTEI05576	0.166	0	0	0	0.942	0.963	0.509	0.081	0.999
RS11_ANOGA	RS17_ANOGA	1198921	1194146	7165.AGAP009998-PA	ASTEI03980	7165.AGAP004887-PA	ASTEI10371	0	0	0	0	0.942	0.966	0.509	0.511	0.999
AGAP008837-PA	AGAP001995-PA	1197807	1191549	7165.AGAP008837-PA	ASTEI05016	7165.AGAP001995-PA	ASTEI00337	0	0	0	0	0.942	0.966	0.509	0.361	0.999
RS11_ANOGA	AGAP003768-PA	1198921	1193154	7165.AGAP009998-PA	ASTEI03980	7165.AGAP003768-PA	ASTEI00899	0.431	0	0	0	0.942	0.963	0.509	0.299	0.999
RSSA_ANOGA	RS17_ANOGA	1200601	1194146	7165.AGAP011777-PA	ASTEI09193	7165.AGAP004887-PA	ASTEI10371	0	0	0	0	0.942	0.964	0.509	0.299	0.999
AGAP006366-PA	AGAP004055-PA	1195505	1193390	7165.AGAP006366-PA	ASTEI09419	7165.AGAP004055-PA	ASTEI07075	0.431	0	0.432	0	0.485	0.904	0.948	0.511	0.999
AGAP011131-PA	AGAP007966-PA	1199993	1197021	7165.AGAP011131-PA	ASTEI05637	7165.AGAP007966-PA	ASTEI01730	0	0	0	0	0.942	0.959	0.509	0.361	0.999
AGAP010156-PA	AGAP004744-PA	1199074	1194007	7165.AGAP010156-PA	ASTEI08305	7165.AGAP004744-PA	ASTEI08119	0.548	0	0	0	0.975	0.887	0.193	0.544	0.999
RS13_ANOGA	AGAP004422-PA	1195143	1193712	7165.AGAP005947-PA	ASTEI06358	7165.AGAP004422-PA	ASTEI04933	0	0	0	0	0.942	0.961	0.509	0.299	0.999
MCM6_ANOGA	AGAP005800-PA	1199136	1195005	7165.AGAP010219-PA	ASTEI07862	7165.AGAP005800-PA	ASTEI08491	0	0	0.254	0.792	0.942	0.963	0.509	0.559	0.999
AGAP011424-PA	RS13_ANOGA	1200267	1195143	7165.AGAP011424-PA	ASTEI06447	7165.AGAP005947-PA	ASTEI06358	0.092	0	0	0	0.942	0.966	0.509	0.357	0.999
AGAP004235-PC	AGAP000883-PA	1193556	1190581	7165.AGAP004235-PC	ASTEI03677	7165.AGAP000883-PA	ASTEI03475	0	0	0	0	0.835	0.966	0.683	0.658	0.999
eIF3-S4	AGAP006607	1196731	1195738	7165.AGAP007668-PA	ASTEI01591	7165.AGAP006607-PA	ASTEI02686	0	0	0	0	0.755	0.963	0.897	0.542	0.999
AGAP007244	PESC_ANOGA	1196347	1196219	7165.AGAP007244-PA	ASTEI09715	7165.AGAP007112-PA	ASTEI06887	0	0	0	0	0.942	0.903	0.764	0.536	0.999
AGAP010421-PA	AGAP007975-PA	1199331	1197030	7165.AGAP010421-PA	ASTEI09467	7165.AGAP007975-PA	ASTEI01739	0.431	0.003	0.423	0	0.838	0.931	0.948	0.534	0.999
AGAP004991-PA	AGAP001995-PA	1194244	1191549	7165.AGAP004991-PA	ASTEI10795	7165.AGAP001995-PA	ASTEI00337	0	0	0	0	0.942	0.966	0.509	0.531	0.999
MCM6_ANOGA	AGAP004275-PA	1199136	1193591	7165.AGAP010219-PA	ASTEI07862	7165.AGAP004275-PA	ASTEI00768	0	0	0.312	0.774	0.942	0.966	0.509	0.566	0.999
RSSA_ANOGA	RS3A_ANOGA	1200601	1192940	7165.AGAP011777-PA	ASTEI09193	7165.AGAP003532-PA	ASTEI09336	0.124	0	0	0	0.942	0.966	0.509	0.443	0.999
AGAP011077-PA	AGAP006871-PA	1199939	1195987	7165.AGAP011077-PA	ASTEI05576	7165.AGAP006871-PA	ASTEI04628	0	0	0	0	0.942	0.961	0.509	0.299	0.999
AGAP007966-PA	AGAP005134-PA	1197021	1194376	7165.AGAP007966-PA	ASTEI01730	7165.AGAP005134-PA	ASTEI10101	0.431	0	0.472	0	0.942	0.965	0.509	0.539	0.999
VATA_ANOGA	AGAP002884-PA	1192604	1192366	7165.AGAP003153-PA	ASTEI00222	7165.AGAP002884-PA	ASTEI00470	0.431	0	0.529	0.638	0.694	0.931	0.897	0.543	0.999
AGAP009486-PA	AGAP005845-PA	1198417	1195048	7165.AGAP009486-PA	ASTEI03853	7165.AGAP005845-PA	ASTEI08520	0	0	0	0	0.754	0.931	0.897	0.54	0.999
AGAP011131-PA	AGAP003599-PA	1199993	1193004	7165.AGAP011131-PA	ASTEI05637	7165.AGAP003599-PA	ASTEI04353	0	0	0	0	0.942	0.953	0.509	0.512	0.999
RS13_ANOGA	AGAP003768-PA	1195143	1193154	7165.AGAP005947-PA	ASTEI06358	7165.AGAP003768-PA	ASTEI00899	0.077	0	0	0	0.942	0.964	0.509	0.443	0.999
RL5_ANOGA	AGAP003556-PA	1197990	1192964	7165.AGAP009031-PA	ASTEI10247	7165.AGAP003556-PA	ASTEI04387	0.431	0	0.284	0	0.942	0.879	0.509	0.526	0.999
AGAP001910-PA	AGAP000541-PA	1191472	1190284	7165.AGAP001910-PA	ASTEI08714	7165.AGAP000541-PA	ASTEI09827	0.431	0	0	0	0.942	0.927	0.509	0.36	0.999
Dox-A2	AGAP001745-PA	1198039	1191349	7165.AGAP009082-PA	ASTEI071952	7165.AGAP001745-PA	ASTEI00033	0	0	0	0	0.913	0.964	0.509	0.513	0.999
AGAP003768-PA	AGAP002437-PA	1193154	1191961	7165.AGAP003768-PA	ASTEI00899	7165.AGAP002437-PA	ASTEI00735	0	0	0	0	0.942	0.962	0.509	0.455	0.999
RS13_ANOGA	AGAP002437-PA	1195143	1191961	7165.AGAP005947-PA	ASTEI06358	7165.AGAP002437-PA	ASTEI00735	0	0	0	0	0.942	0.963	0.509	0.299	0.999
AGAP010613-PA	AGAP000883-PA	1199502	1190581	7165.AGAP010613-PA	ASTEI05355	7165.AGAP000883-PA	ASTEI03475	0	0	0	0	0.835	0.966	0.683	0.658	0.999
AGAP006871-PA	AGAP002919-PA	1195987	1192399	7165.AGAP006871-PA	ASTEI04628	7165.AGAP002919-PA	ASTEI00060	0	0	0	0	0.942	0.966	0.509	0.471	0.999
RS13_ANOGA	AGAP001910-PA	1195143	1191472	7165.AGAP005947-PA	ASTEI06358	7165.AGAP001910-PA	ASTEI08714	0.089	0	0	0	0.942	0.964	0.509	0.444	0.999
AGAP003768-PA	AGAP000541-PA	1193154	1190284	7165.AGAP003768-PA	ASTEI00899	7165.AGAP000541-PA	ASTEI09827	0.431	0	0	0	0.942	0.927	0.509	0.299	0.999
RSSA_ANOGA	AGAP003768-PA	1200601	1193154	7165.AGAP011777-PA	ASTEI09193	7165.AGAP003768-PA	ASTEI00899	0.098	0	0	0	0.942	0.963	0.509	0.36	0.999
RS3A_ANOGA	AGAP002919-PA	1192940	1192399	7165.AGAP003532-PA	ASTEI09336	7165.AGAP002919-PA	ASTEI00060	0.052	0	0	0	0.942	0.966	0.509	0.486	0.999
AGAP011424-PA	RS17_ANOGA	1200267	1194146	7165.AGAP011424-PA	ASTEI06447	7165.AGAP004887-PA	ASTEI10371	0	0	0	0	0.942	0.966	0.509	0.422	0.999
AGAP009615-PA	AGAP004557-PA	1198546	1193832	7165.AGAP009615-PA	ASTEI04730	7165.AGAP004557-PA	ASTEI04808	0	0	0	0.612	0.942	0.965	0.509	0.515	0.999
RS17_ANOGA	AGAP002437-PA	1194146	1191961	7165.AGAP004887-PA	ASTEI10371	7165.AGAP002437-PA	ASTEI00735	0	0	0	0	0.942	0.962	0.509	0.359	0.999
AGAP010298-PA	VATA_ANOGA	1199210	1192604	7165.AGAP010298-PA	ASTEI09873	7165.AGAP003153-PA	ASTEI00222	0.431	0	0.411	0	0.196	0.954	0.897	0.537	0.999
AGAP011077-PA	RS3A_ANOGA	1199939	1192940	7165.AGAP011077-PA	ASTEI05576	7165.AGAP003532-PA	ASTEI09336	0	0	0	0	0.942	0.962	0.509	0.299	0.999
AGAP008816-PA	AGAP001973-PB	1197786	1191529	7165.AGAP008816-PA	ASTEI05036	7165.AGAP001973-PB	ASTEI00316	0	0	0.205	0.779	0.942	0.966	0.509	0.527	0.999
AGAP009786-PA	AGAP002091-PA	1198711	1191638	7165.AGAP009786-PA	ASTEI06480	7165.AGAP002091-PA	ASTEI00393	0.692	0	0	0	0.975	0.966	0.9	0.69	0.999
AGAP012135-PA	AGAP001407-PA	1200934	1191039	7165.AGAP012135-PA	ASTEI06048	7165.AGAP001407-PA	ASTEI07553	0	0	0	0	0.942	0.966	0.509	0.453	0.999
AGAP004960-PA	AGAP001995-PA	1194213	1191549	7165.AGAP004960-PA	ASTEI10933	7165.AGAP001995-PA	ASTEI00337	0	0	0	0.828	0.942	0.966	0.509	0.534	0.999
AGAP002884-PA	AGAP002401-PA	1192366	1191926	7165.AGAP002884-PA	ASTEI00470	7165.AGAP002401-PA	ASTEI08956	0.431	0	0	0	0.405	0.963	0.897	0.542	0.999
AGAP010298-PA	AGAP005845-PA	1199210	1195048	7165.AGAP010298-PA	ASTEI09873	7165.AGAP005845-PA	ASTEI08520	0	0	0	0	0.614	0.963	0.897	0.541	0.999
eIF3-S8	eIF3-S10	1193988	1191869	7165.AGAP004725-PA	ASTEI08147	7165.AGAP002340-PA	ASTEI04345	0	0	0	0	0.942	0.964	0.87	0.538	0.999
Dox-A2	AGAP002481-PA	1198039	1192002	7165.AGAP009082-PA	ASTEI071952	7165.AGAP002481-PA	ASTEI079290	0	0	0	0	0.942	0.964	0.509	0.513	0.999
RSSA_ANOGA	RS11_ANOGA	1200601	1198921	7165.AGAP011777-PA	ASTEI09193	7165.AGAP009998-PA	ASTEI03980	0.102	0	0	0	0.942	0.966	0.509	0.299	0.999
RS7_ANOGA	AGAP004422-PA	1199481	1193712	7165.AGAP010592-PA	ASTEI05335	7165.AGAP004422-PA	ASTEI04933	0	0	0	0	0.942	0.963	0.509	0.359	0.999
AGAP012053-PA	AGAP008227-PA	1200852	1197263	7165.AGAP012053-PA	ASTEI06114	7165.AGAP008227-PA	ASTEI03043	0	0	0	0	0.755	0.887	0.9	0.705	0.999
AGAP003768-PA	AGAP002919-PA	1193154	1192399	7165.AGAP003768-PA	ASTEI00899	7165.AGAP002919-PA	ASTEI00060	0	0	0	0	0.942	0.966	0.509	0.358	0.999
BOP1_ANOGA	PESC_ANOGA	1196235	1196219	7165.AGAP007128-PA	ASTEI06902	7165.AGAP007112-PA	ASTEI06887	0	0	0	0	0.942	0.903	0.739	0.537	0.999
AGAP009786-PA	AGAP000179-PA	1198711	1189967	7165.AGAP009786-PA	ASTEI06480	7165.AGAP000179-PA	ASTEI10609	0.692	0	0.436	0	0.975	0.433	0.9	0.649	0.999
AGAP002919-PA	AGAP002437-PA	1192399	1191961	7165.AGAP002919-PA	ASTEI00060	7165.AGAP002437-PA	ASTEI00735	0	0	0	0	0.942	0.963	0.509	0.506	0.999
AGAP002037-PA	AGAP000300-PA	1191586	1190075	7165.AGAP002037-PA	ASTEI05566	7165.AGAP000300-PA	ASTEI07834	0.692	0	0	0	0.975	0	0.9	0.625	0.999
AGAP011077-PA	RS17_ANOGA	1199939	1194146	7165.AGAP011077-PA	ASTEI05576	7165.AGAP004887-PA	ASTEI10371	0	0	0	0	0.942	0.966	0.509	0.444	0.999
AGAP011424-PA	AGAP006871-PA	1200267	1195987	7165.AGAP011424-PA	ASTEI06447	7165.AGAP006871-PA	ASTEI04628	0.052	0	0	0	0.942	0.966	0.509	0.299	0.999
AGAP010253-PA	AGAP008816-PA	1199170	1197786	7165.AGAP010253-PA	ASTEI07899	7165.AGAP008816-PA	ASTEI05036	0	0	0.309	0.825	0.942	0.966	0.509	0.526	0.999
AGAP002437-PA	AGAP001910-PA	1191961	1191472	7165.AGAP002437-PA	ASTEI00735	7165.AGAP001910-PA	ASTEI08714	0	0	0	0	0.942	0.962	0.509	0.361	0.999
MCM6_ANOGA	AGAP004956-PA	1199136	1194209	7165.AGAP010219-PA	ASTEI07862	7165.AGAP004956-PA	ASTEI10937	0	0	0.308	0.759	0.942	0.966	0.509	0.589	0.999
AGAP028012-PA	AGAP009539-PA	1202408	1198470	7165.AGAP028012-PA	ASTEI05904	7165.AGAP009539-PA	ASTEI03803	0.431	0	0	0	0.942	0.959	0.509	0.539	0.999
AGAP005134-PA	AGAP003599-PA	1194376	1193004	7165.AGAP005134-PA	ASTEI10101	7165.AGAP003599-PA	ASTEI04353	0.431	0	0	0	0.942	0.963	0.509	0.531	0.999
AGAP007966-PA	AGAP003599-PA	1197021	1193004	7165.AGAP007966-PA	ASTEI01730	7165.AGAP003599-PA	ASTEI04353	0.431	0	0	0	0.942	0.963	0.509	0.535	0.999
AGAP006871-PA	AGAP000541-PA	1195987	1190284	7165.AGAP006871-PA	ASTEI04628	7165.AGAP000541-PA	ASTEI09827	0.431	0	0	0	0.942	0.927	0.509	0.335	0.999
AGAP004422-PA	RS3A_ANOGA	1193712	1192940	7165.AGAP004422-PA	ASTEI04933	7165.AGAP003532-PA	ASTEI09336	0	0	0	0	0.942	0.959	0.509	0.361	0.999
AGAP011827-PA	AGAP007784-PA	1200651	1196842	7165.AGAP011827-PA	ASTEI09235	7165.AGAP007784-PA	ASTEI01671	0.549	0	0.285	0	0.688	0.959	0.96	0.552	0.999
AGAP003768-PA	RS3A_ANOGA	1193154	1192940	7165.AGAP003768-PA	ASTEI00899	7165.AGAP003532-PA	ASTEI09336	0	0	0	0	0.942	0.964	0.509	0.361	0.999
AGAP011173-PA	RL5_ANOGA	1200034	1197990	7165.AGAP011173-PA	ASTEI05673	7165.AGAP009031-PA	ASTEI10247	0.431	0	0	0	0.942	0.892	0.509	0.559	0.999
eIF3-S9	eIF3-S8	1200939	1193988	7165.AGAP012140-PA	ASTEI06043	7165.AGAP004725-PA	ASTEI08147	0	0	0	0	0.942	0.962	0.897	0.541	0.999
AGAP004960-PA	AGAP003935-PA	1194213	1193306	7165.AGAP004960-PA	ASTEI10933	7165.AGAP003935-PA	ASTEI00948	0	0	0.207	0.824	0.942	0.966	0.509	0.449	0.999
RSSA_ANOGA	AGAP002437-PA	1200601	1191961	7165.AGAP011777-PA	ASTEI09193	7165.AGAP002437-PA	ASTEI00735	0	0	0	0	0.942	0.962	0.509	0.36	0.999
AGAP010253-PA	AGAP004960-PA	1199170	1194213	7165.AGAP010253-PA	ASTEI07899	7165.AGAP004960-PA	ASTEI10933	0	0	0.254	0.802	0.942	0.966	0.509	0.487	0.999
AGAP009786-PA	AGAP000180-PA	1198711	1189968	7165.AGAP009786-PA	ASTEI06480	7165.AGAP000180-PA	ASTEI10608	0.692	0	0.221	0	0.975	0.966	0.9	0.69	0.999
AGAP002728-PB	AGAP002192-PB	1192228	1191731	7165.AGAP002728-PB	ASTEI03179	7165.AGAP002192-PB	ASTEI00584	0	0	0.533	0.898	0.942	0.929	0.897	0.636	0.999
AGAP004956-PA	AGAP004275-PA	1194209	1193591	7165.AGAP004956-PA	ASTEI10937	7165.AGAP004275-PA	ASTEI00768	0	0	0	0.754	0.942	0.964	0.509	0.591	0.999
RS11_ANOGA	AGAP004422-PA	1198921	1193712	7165.AGAP009998-PA	ASTEI03980	7165.AGAP004422-PA	ASTEI04933	0.431	0	0.324	0	0.942	0.96	0.509	0.481	0.999
AGAP007784-PA	AGAP001318-PA	1196842	1190955	7165.AGAP007784-PA	ASTEI01671	7165.AGAP001318-PA	ASTEI05767	0.549	0	0	0	0.688	0.941	0.96	0.544	0.999
AGAP011424-PA	AGAP001910-PA	1200267	1191472	7165.AGAP011424-PA	ASTEI06447	7165.AGAP001910-PA	ASTEI08714	0.431	0	0	0	0.942	0.964	0.509	0.359	0.999
AGAP010588-PA	AGAP002759-PA	1199477	1192256	7165.AGAP010588-PA	ASTEI05330	7165.AGAP002759-PA	ASTEI03148	0	0	0.243	0.752	0.942	0.963	0.509	0.522	0.999
RS7_ANOGA	AGAP001910-PA	1199481	1191472	7165.AGAP010592-PA	ASTEI05335	7165.AGAP001910-PA	ASTEI08714	0	0	0	0	0.942	0.964	0.509	0.449	0.999
AGAP008816-PA	AGAP001995-PA	1197786	1191549	7165.AGAP008816-PA	ASTEI05036	7165.AGAP001995-PA	ASTEI00337	0	0	0.277	0.848	0.942	0.966	0.509	0.532	0.999
AGAP007244	BOP1_ANOGA	1196347	1196235	7165.AGAP007244-PA	ASTEI09715	7165.AGAP007128-PA	ASTEI06902	0	0	0	0	0.942	0.963	0.739	0.539	0.999
RS13_ANOGA	AGAP002919-PA	1195143	1192399	7165.AGAP005947-PA	ASTEI06358	7165.AGAP002919-PA	ASTEI00060	0.063	0	0	0	0.942	0.966	0.509	0.299	0.999
AGAP009486-PA	AGAP002401-PA	1198417	1191926	7165.AGAP009486-PA	ASTEI03853	7165.AGAP002401-PA	ASTEI08956	0	0	0	0	0.498	0.963	0.897	0.54	0.999
AGAP011329-PA	AGAP007784-PA	1200177	1196842	7165.AGAP011329-PA	ASTEI04235	7165.AGAP007784-PA	ASTEI01671	0.549	0	0	0	0.688	0.941	0.96	0.544	0.999
AGAP012281	AGAP006130	1201074	1195322	7165.AGAP012281-PA	ASTEI02424	7165.AGAP006130-PA	ASTEI02760	0	0	0	0	0.833	0.966	0.764	0.372	0.999
AGAP011424-PA	AGAP000541-PA	1200267	1190284	7165.AGAP011424-PA	ASTEI06447	7165.AGAP000541-PA	ASTEI09827	0.431	0	0	0	0.942	0.926	0.509	0.299	0.999
AGAP010298-PA	AGAP002401-PA	1199210	1191926	7165.AGAP010298-PA	ASTEI09873	7165.AGAP002401-PA	ASTEI08956	0.431	0	0	0	0.442	0.963	0.897	0.54	0.999
Dox-A2	AGAP005535-PA	1198039	1194751	7165.AGAP009082-PA	ASTEI071952	7165.AGAP005535-PA	ASTEI02139	0	0	0	0	0.911	0.964	0.509	0.555	0.999
AGAP010253-PA	AGAP009271-PA	1199170	1198220	7165.AGAP010253-PA	ASTEI07899	7165.AGAP009271-PA	ASTEI06586	0	0	0	0	0.942	0.965	0.509	0.137	0.999
AGAP007810-PA	AGAP003648-PA	1196868	1193048	7165.AGAP007810-PA	ASTEI01645	7165.AGAP003648-PA	ASTEI07407	0.431	0	0	0	0.942	0.929	0.509	0.567	0.999
AGAP004991-PA	AGAP004960-PA	1194244	1194213	7165.AGAP004991-PA	ASTEI10795	7165.AGAP004960-PA	ASTEI10933	0	0	0.246	0	0.942	0.964	0.509	0.425	0.999
AGAP011077-PA	AGAP002437-PA	1199939	1191961	7165.AGAP011077-PA	ASTEI05576	7165.AGAP002437-PA	ASTEI00735	0	0	0	0	0.942	0.957	0.509	0.361	0.999
AGAP006360-PA	AGAP004362-PA	1195499	1193665	7165.AGAP006360-PA	ASTEI10917	7165.AGAP004362-PA	ASTEI08688	0.525	0	0	0	0.348	0.966	0.9	0.664	0.999
AGAP011077-PA	RS13_ANOGA	1199939	1195143	7165.AGAP011077-PA	ASTEI05576	7165.AGAP005947-PA	ASTEI06358	0.431	0	0	0	0.942	0.966	0.509	0.092	0.999
AGAP002091-PA	AGAP000180-PA	1191638	1189968	7165.AGAP002091-PA	ASTEI00393	7165.AGAP000180-PA	ASTEI10608	0.692	0	0	0	0.975	0.96	0	0.664	0.999
AGAP008837-PA	AGAP008816-PA	1197807	1197786	7165.AGAP008837-PA	ASTEI05016	7165.AGAP008816-PA	ASTEI05036	0	0	0	0	0.942	0.964	0.509	0.493	0.999
AGAP006871-PA	AGAP003768-PA	1195987	1193154	7165.AGAP006871-PA	ASTEI04628	7165.AGAP003768-PA	ASTEI00899	0.431	0	0	0	0.942	0.963	0.509	0.362	0.999
AGAP008837-PA	AGAP004960-PA	1197807	1194213	7165.AGAP008837-PA	ASTEI05016	7165.AGAP004960-PA	ASTEI10933	0	0	0	0	0.942	0.966	0.509	0.444	0.999
RSSA_ANOGA	AGAP001910-PA	1200601	1191472	7165.AGAP011777-PA	ASTEI09193	7165.AGAP001910-PA	ASTEI08714	0.103	0	0	0	0.942	0.963	0.509	0.357	0.999
RS11_ANOGA	AGAP001910-PA	1198921	1191472	7165.AGAP009998-PA	ASTEI03980	7165.AGAP001910-PA	ASTEI08714	0.431	0	0	0	0.942	0.963	0.509	0.443	0.999
AGAP010257-PA	AGAP003556-PA	1199174	1192964	7165.AGAP010257-PA	ASTEI09829	7165.AGAP003556-PA	ASTEI04387	0.431	0	0	0	0.942	0.871	0.509	0.442	0.998
AGAP011173-PA	AGAP002122-PA	1200034	1191667	7165.AGAP011173-PA	ASTEI05673	7165.AGAP002122-PA	ASTEI03245	0.431	0	0	0	0.942	0.892	0.509	0.297	0.998
AGAP005845-PA	VATA_ANOGA	1195048	1192604	7165.AGAP005845-PA	ASTEI08520	7165.AGAP003153-PA	ASTEI00222	0	0	0	0	0.404	0.96	0.897	0.539	0.998
AGAP003556-PA	AGAP001910-PA	1192964	1191472	7165.AGAP003556-PA	ASTEI04387	7165.AGAP001910-PA	ASTEI08714	0.431	0	0	0	0.942	0.879	0.509	0.36	0.998
RS11_ANOGA	RL5_ANOGA	1198921	1197990	7165.AGAP009998-PA	ASTEI03980	7165.AGAP009031-PA	ASTEI10247	0.431	0	0	0	0.942	0.879	0.509	0.299	0.998
RL8_ANOGA	AGAP002306-PA	1195007	1191837	7165.AGAP005802-PA	ASTEI08489	7165.AGAP002306-PA	ASTEI00185	0.431	0	0	0	0.942	0.883	0.509	0.486	0.998
AGAP011629-PA	AGAP006366-PA	1200454	1195505	7165.AGAP011629-PA	ASTEI10015	7165.AGAP006366-PA	ASTEI09419	0.431	0	0	0	0.132	0.875	0.948	0.513	0.998
AGAP012135-PA	AGAP005535-PA	1200934	1194751	7165.AGAP012135-PA	ASTEI06048	7165.AGAP005535-PA	ASTEI02139	0	0	0	0	0.833	0.966	0.509	0.371	0.998
AGAP010257-PA	AGAP008916-PA	1199174	1197882	7165.AGAP010257-PA	ASTEI09829	7165.AGAP008916-PA	ASTEI01907	0.431	0	0	0	0.942	0.885	0.509	0.443	0.998
AGAP011077-PA	AGAP003768-PA	1199939	1193154	7165.AGAP011077-PA	ASTEI05576	7165.AGAP003768-PA	ASTEI00899	0.061	0	0	0	0.942	0.957	0.509	0.1	0.998
RL8_ANOGA	AGAP003556-PA	1195007	1192964	7165.AGAP005802-PA	ASTEI08489	7165.AGAP003556-PA	ASTEI04387	0.431	0	0	0	0.942	0.871	0.509	0.427	0.998
RL8_ANOGA	AGAP004422-PA	1195007	1193712	7165.AGAP005802-PA	ASTEI08489	7165.AGAP004422-PA	ASTEI04933	0.431	0	0	0	0.942	0.883	0.509	0.299	0.998
RL8_ANOGA	AGAP002122-PA	1195007	1191667	7165.AGAP005802-PA	ASTEI08489	7165.AGAP002122-PA	ASTEI03245	0.431	0	0	0	0.942	0.892	0.509	0.299	0.998
AGAP004609-PA	AGAP000862-PA	1193881	1190562	7165.AGAP004609-PA	ASTEI06980	7165.AGAP000862-PA	ASTEI01198	0	0	0	0	0.119	0.956	0.897	0.616	0.998
AGAP010253-PA	AGAP001995-PA	1199170	1191549	7165.AGAP010253-PA	ASTEI07899	7165.AGAP001995-PA	ASTEI00337	0	0	0.231	0.8	0.882	0.966	0.509	0.444	0.998
AGAP004422-PA	AGAP003556-PA	1193712	1192964	7165.AGAP004422-PA	ASTEI04933	7165.AGAP003556-PA	ASTEI04387	0.431	0	0	0	0.942	0.871	0.509	0.489	0.998
AGAP005174-PA	AGAP002351-PA	1194412	1191879	7165.AGAP005174-PA	ASTEI08249	7165.AGAP002351-PA	ASTEI04337	0	0	0	0	0.079	0.964	0.897	0.537	0.998
AGAP002306-PA	AGAP002122-PA	1191837	1191667	7165.AGAP002306-PA	ASTEI00185	7165.AGAP002122-PA	ASTEI03245	0.431	0	0	0	0.942	0.892	0.509	0.115	0.998
AGAP002061-PA	AGAP001440-PA	1191608	1191069	7165.AGAP002061-PA	ASTEI05539	7165.AGAP001440-PA	ASTEI03633	0	0	0	0	0.831	0.966	0.509	0.535	0.998
AGAP009615-PA	AGAP002088-PA	1198546	1191635	7165.AGAP009615-PA	ASTEI04730	7165.AGAP002088-PA	ASTEI00390	0	0	0.203	0.616	0.942	0.931	0.509	0.513	0.998
AGAP002306-PA	AGAP000541-PA	1191837	1190284	7165.AGAP002306-PA	ASTEI00185	7165.AGAP000541-PA	ASTEI09827	0.431	0	0	0	0.942	0.864	0.509	0.299	0.998
AGAP011298-PA	AGAP003556-PA	1200148	1192964	7165.AGAP011298-PA	ASTEI04204	7165.AGAP003556-PA	ASTEI04387	0.431	0	0	0	0.942	0.871	0.509	0.299	0.998
AGAP011173-PA	AGAP008916-PA	1200034	1197882	7165.AGAP011173-PA	ASTEI05673	7165.AGAP008916-PA	ASTEI01907	0.431	0	0	0	0.942	0.883	0.509	0.476	0.998
AGAP010252-PA	AGAP003556-PA	1199169	1192964	7165.AGAP010252-PA	ASTEI07898	7165.AGAP003556-PA	ASTEI04387	0.431	0	0	0	0.942	0.874	0.509	0.299	0.998
AGAP010588-PA	AGAP009694-PA	1199477	1198621	7165.AGAP010588-PA	ASTEI05330	7165.AGAP009694-PA	ASTEI07324	0	0	0.216	0.708	0.942	0.943	0.509	0.516	0.998
AGAP011173-PA	AGAP002468-PA	1200034	1191990	7165.AGAP011173-PA	ASTEI05673	7165.AGAP002468-PA	ASTEI00702	0.431	0	0	0	0.942	0.874	0.509	0.528	0.998
MCM6_ANOGA	AGAP001135-PA	1199136	1190796	7165.AGAP010219-PA	ASTEI07862	7165.AGAP001135-PA	ASTEI09951	0	0	0.313	0.738	0.942	0.944	0.509	0.553	0.998
AGAP007966-PA	AGAP001138-PA	1197021	1190799	7165.AGAP007966-PA	ASTEI01730	7165.AGAP001138-PA	ASTEI09954	0	0	0	0	0.942	0.931	0.509	0.482	0.998
AGAP010257-PA	RL8_ANOGA	1199174	1195007	7165.AGAP010257-PA	ASTEI09829	7165.AGAP005802-PA	ASTEI08489	0.431	0	0	0	0.942	0.883	0.509	0.442	0.998
AGAP002468-PA	AGAP002122-PA	1191990	1191667	7165.AGAP002468-PA	ASTEI00702	7165.AGAP002122-PA	ASTEI03245	0.431	0	0	0	0.942	0.871	0.509	0.36	0.998
AGAP011174-PA	AGAP005423-PA	1200035	1194647	7165.AGAP011174-PA	ASTEI05674	7165.AGAP005423-PA	ASTEI02053	0	0	0	0	0.831	0.964	0.509	0.443	0.998
AGAP011423-PA	AGAP003935-PA	1200266	1193306	7165.AGAP011423-PA	ASTEI06446	7165.AGAP003935-PA	ASTEI00948	0	0	0	0	0.847	0.964	0.509	0.358	0.998
AGAP011174-PA	AGAP000616-PA	1200035	1190348	7165.AGAP011174-PA	ASTEI05674	7165.AGAP000616-PA	ASTEI04478	0	0	0.395	0.901	0.942	0.964	0.509	0.566	0.998
AGAP010588-PA	AGAP003477-PA	1199477	1192893	7165.AGAP010588-PA	ASTEI05330	7165.AGAP003477-PA	ASTEI11087	0	0	0.277	0.731	0.942	0.943	0.509	0.534	0.998
AGAP011174-PA	AGAP003215-PA	1200035	1192662	7165.AGAP011174-PA	ASTEI05674	7165.AGAP003215-PA	ASTEI00005	0	0	0.493	0.908	0.942	0.929	0.509	0.559	0.998
AGAP012608-PA	AGAP008816-PA	1201393	1197786	7165.AGAP012608-PA	ASTEI06463	7165.AGAP008816-PA	ASTEI05036	0	0	0	0	0.942	0.93	0.509	0.427	0.998
AGAP010220-PA	AGAP009047-PA	1199137	1198005	7165.AGAP010220-PA	ASTEI07863	7165.AGAP009047-PA	ASTEI09786	0.101	0	0	0	0.914	0.947	0.509	0.51	0.998
RL8_ANOGA	AGAP002468-PA	1195007	1191990	7165.AGAP005802-PA	ASTEI08489	7165.AGAP002468-PA	ASTEI00702	0.431	0	0	0	0.942	0.877	0.509	0.299	0.998
AGAP011423-PA	AGAP004991-PA	1200266	1194244	7165.AGAP011423-PA	ASTEI06446	7165.AGAP004991-PA	ASTEI10795	0	0	0	0	0.844	0.964	0.509	0.428	0.998
AGAP003556-PA	AGAP002122-PA	1192964	1191667	7165.AGAP003556-PA	ASTEI04387	7165.AGAP002122-PA	ASTEI03245	0.431	0	0	0	0.942	0.879	0.509	0.344	0.998
RL5_ANOGA	AGAP001910-PA	1197990	1191472	7165.AGAP009031-PA	ASTEI10247	7165.AGAP001910-PA	ASTEI08714	0.431	0	0	0	0.942	0.839	0.509	0.516	0.998
AGAP012708-PA	AGAP011424-PA	1201487	1200267	7165.AGAP012708-PA	ASTEI08445	7165.AGAP011424-PA	ASTEI06447	0.431	0	0	0	0.942	0.928	0.344	0.361	0.998
AGAP005535-PA	AGAP003008-PA	1194751	1192479	7165.AGAP005535-PA	ASTEI02139	7165.AGAP003008-PA	ASTEI03288	0	0	0	0	0.845	0.966	0.509	0.521	0.998
AGAP005535-PA	AGAP001407-PA	1194751	1191039	7165.AGAP005535-PA	ASTEI02139	7165.AGAP001407-PA	ASTEI07553	0	0	0	0	0.839	0.966	0.509	0.515	0.998
AGAP008617-PA	AGAP003215-PA	1197607	1192662	7165.AGAP008617-PA	ASTEI09885	7165.AGAP003215-PA	ASTEI00005	0	0	0	0	0.912	0.929	0.509	0.535	0.998
AGAP005423-PA	AGAP004991-PA	1194647	1194244	7165.AGAP005423-PA	ASTEI02053	7165.AGAP004991-PA	ASTEI10795	0	0	0	0	0.942	0.964	0.509	0.138	0.998
AGAP010228-PA	AGAP002761-PA	1199145	1192258	7165.AGAP010228-PA	ASTEI07873	7165.AGAP002761-PA	ASTEI03146	0.431	0.004	0	0	0.753	0.811	0.897	0.531	0.998
AGAP004653-PA	AGAP004031-PA	1193922	1193376	7165.AGAP004653-PA	ASTEI06933	7165.AGAP004031-PA	ASTEI07395	0.431	0.132	0.512	0	0.829	0.892	0.509	0.54	0.998
AGAP011423-PA	AGAP008816-PA	1200266	1197786	7165.AGAP011423-PA	ASTEI06446	7165.AGAP008816-PA	ASTEI05036	0	0	0.228	0	0.849	0.964	0.509	0.436	0.998
AGAP002919-PA	AGAP002122-PA	1192399	1191667	7165.AGAP002919-PA	ASTEI00060	7165.AGAP002122-PA	ASTEI03245	0	0	0	0	0.942	0.892	0.509	0.462	0.998
Dox-A2	AGAP000616-PA	1198039	1190348	7165.AGAP009082-PA	ASTEI071952	7165.AGAP000616-PA	ASTEI04478	0	0	0	0	0.836	0.963	0.509	0.535	0.998
AGAP009505-PA	AGAP002759-PA	1198436	1192256	7165.AGAP009505-PA	ASTEI03837	7165.AGAP002759-PA	ASTEI03148	0	0	0.297	0.814	0.942	0.958	0.509	0.525	0.998
AGAP008916-PA	AGAP002306-PA	1197882	1191837	7165.AGAP008916-PA	ASTEI01907	7165.AGAP002306-PA	ASTEI00185	0.431	0	0	0	0.942	0.883	0.509	0.358	0.998
Dox-A2	AGAP001407-PA	1198039	1191039	7165.AGAP009082-PA	ASTEI071952	7165.AGAP001407-PA	ASTEI07553	0	0	0	0	0.859	0.964	0.509	0.524	0.998
AGAP011424-PA	AGAP010257-PA	1200267	1199174	7165.AGAP011424-PA	ASTEI06447	7165.AGAP010257-PA	ASTEI09829	0.431	0	0	0	0.942	0.883	0.509	0.458	0.998
AGAP003556-PA	AGAP002468-PA	1192964	1191990	7165.AGAP003556-PA	ASTEI04387	7165.AGAP002468-PA	ASTEI00702	0.431	0	0	0	0.942	0.843	0.509	0.431	0.998
AGAP004422-PA	AGAP002306-PA	1193712	1191837	7165.AGAP004422-PA	ASTEI04933	7165.AGAP002306-PA	ASTEI00185	0.431	0	0	0	0.942	0.928	0.509	0.138	0.998
AGAP005320-PA	AGAP004557-PA	1194549	1193832	7165.AGAP005320-PA	ASTEI07276	7165.AGAP004557-PA	ASTEI04808	0	0	0	0	0.942	0.959	0.509	0.112	0.998
AGAP011174-PA	Dox-A2	1200035	1198039	7165.AGAP011174-PA	ASTEI05674	7165.AGAP009082-PA	ASTEI071952	0	0	0	0	0.849	0.962	0.509	0.532	0.998
RL5_ANOGA	RL8_ANOGA	1197990	1195007	7165.AGAP009031-PA	ASTEI10247	7165.AGAP005802-PA	ASTEI08489	0.431	0	0	0	0.942	0.874	0.509	0.496	0.998
AGAP006871-PA	AGAP002306-PA	1195987	1191837	7165.AGAP006871-PA	ASTEI04628	7165.AGAP002306-PA	ASTEI00185	0.431	0	0	0	0.942	0.872	0.509	0.358	0.998
AGAP010693-PA	AGAP005320-PA	1199572	1194549	7165.AGAP010693-PA	ASTEI05409	7165.AGAP005320-PA	ASTEI07276	0	0	0	0.618	0.942	0.931	0.509	0.358	0.998
AGAP009204	eIF3-S8	1198154	1193988	7165.AGAP009204-PA	ASTEI05231	7165.AGAP004725-PA	ASTEI08147	0	0	0	0	0.405	0.962	0.897	0.268	0.998
AGAP012708-PA	AGAP002437-PA	1201487	1191961	7165.AGAP012708-PA	ASTEI08445	7165.AGAP002437-PA	ASTEI00735	0	0	0	0	0.942	0.927	0.344	0.456	0.998
AGAP010252-PA	RL5_ANOGA	1199169	1197990	7165.AGAP010252-PA	ASTEI07898	7165.AGAP009031-PA	ASTEI10247	0.431	0	0	0	0.942	0.892	0.509	0.325	0.998
RSSA_ANOGA	AGAP000541-PA	1200601	1190284	7165.AGAP011777-PA	ASTEI09193	7165.AGAP000541-PA	ASTEI09827	0.096	0	0	0	0.942	0.926	0.509	0.341	0.998
AGAP009486-PA	VATA_ANOGA	1198417	1192604	7165.AGAP009486-PA	ASTEI03853	7165.AGAP003153-PA	ASTEI00222	0	0	0	0	0.639	0.948	0.897	0.537	0.998
AGAP011298-PA	RS11_ANOGA	1200148	1198921	7165.AGAP011298-PA	ASTEI04204	7165.AGAP009998-PA	ASTEI03980	0.431	0	0	0	0.942	0.877	0.509	0.299	0.998
AGAP001910-PA	AGAP000739-PA	1191472	1190456	7165.AGAP001910-PA	ASTEI08714	7165.AGAP000739-PA	ASTEI07007	0	0	0	0	0.942	0.938	0.509	0.361	0.998
AGAP008090-PA	AGAP003459-PA	1197134	1192875	7165.AGAP008090-PA	ASTEI01840	7165.AGAP003459-PA	ASTEI09537	0	0	0	0	0.2	0.961	0.897	0.583	0.998
AGAP010156-PA	AGAP007309-PA	1199074	1196407	7165.AGAP010156-PA	ASTEI08305	7165.AGAP007309-PA	ASTEI01282	0.692	0	0	0	0.975	0.663	0	0.625	0.998
AGAP009615-PA	AGAP005320-PA	1198546	1194549	7165.AGAP009615-PA	ASTEI04730	7165.AGAP005320-PA	ASTEI07276	0	0	0.324	0.623	0.942	0.931	0.509	0.345	0.998
AGAP012608-PA	AGAP008837-PA	1201393	1197807	7165.AGAP012608-PA	ASTEI06463	7165.AGAP008837-PA	ASTEI05016	0	0	0	0	0.942	0.93	0.509	0.524	0.998
AGAP010421-PA	AGAP003136-PA	1199331	1192589	7165.AGAP010421-PA	ASTEI09467	7165.AGAP003136-PA	ASTEI00238	0.431	0.81	0.397	0	0.787	0.703	0.509	0.299	0.998
AGAP005800-PA	AGAP004275-PA	1195005	1193591	7165.AGAP005800-PA	ASTEI08491	7165.AGAP004275-PA	ASTEI00768	0	0	0	0.782	0.942	0.963	0.509	0.54	0.998
AGAP011173-PA	AGAP002306-PA	1200034	1191837	7165.AGAP011173-PA	ASTEI05673	7165.AGAP002306-PA	ASTEI00185	0.431	0	0	0	0.942	0.883	0.509	0.519	0.998
AGAP011174-PA	AGAP008837-PA	1200035	1197807	7165.AGAP011174-PA	ASTEI05674	7165.AGAP008837-PA	ASTEI05016	0	0	0	0	0.831	0.961	0.509	0.525	0.998
AGAP012608-PA	AGAP004991-PA	1201393	1194244	7165.AGAP012608-PA	ASTEI06463	7165.AGAP004991-PA	ASTEI10795	0	0	0	0.655	0.942	0.93	0.509	0.502	0.998
AGAP011424-PA	AGAP000739-PA	1200267	1190456	7165.AGAP011424-PA	ASTEI06447	7165.AGAP000739-PA	ASTEI07007	0	0	0	0	0.942	0.932	0.509	0.358	0.998
AGAP006871-PA	AGAP002468-PA	1195987	1191990	7165.AGAP006871-PA	ASTEI04628	7165.AGAP002468-PA	ASTEI00702	0.431	0	0	0	0.942	0.863	0.509	0.359	0.998
AGAP010251-PA	gammaCop	1199168	1198238	7165.AGAP010251-PA	ASTEI07897	7165.AGAP009291-PA	ASTEI10282	0	0	0	0	0.942	0.931	0.509	0.498	0.998
AGAP008849-PA	AGAP004598-PA	1197818	1193871	7165.AGAP008849-PA	ASTEI05005	7165.AGAP004598-PA	ASTEI07467	0.431	0	0	0	0.942	0.101	0.9	0.517	0.998
AGAP010257-PA	RL5_ANOGA	1199174	1197990	7165.AGAP010257-PA	ASTEI09829	7165.AGAP009031-PA	ASTEI10247	0.431	0	0	0	0.942	0.879	0.509	0.425	0.998
AGAP002468-PA	AGAP002306-PA	1191990	1191837	7165.AGAP002468-PA	ASTEI00702	7165.AGAP002306-PA	ASTEI00185	0.431	0	0	0	0.942	0.877	0.509	0.383	0.998
AGAP009271-PA	AGAP004960-PA	1198220	1194213	7165.AGAP009271-PA	ASTEI06586	7165.AGAP004960-PA	ASTEI10933	0	0	0	0	0.942	0.964	0.509	0.137	0.998
AGAP008837-PA	AGAP001973-PB	1197807	1191529	7165.AGAP008837-PA	ASTEI05016	7165.AGAP001973-PB	ASTEI00316	0	0	0.235	0	0.826	0.966	0.509	0.528	0.998
RS3A_ANOGA	AGAP002306-PA	1192940	1191837	7165.AGAP003532-PA	ASTEI09336	7165.AGAP002306-PA	ASTEI00185	0	0	0.222	0	0.942	0.883	0.509	0.443	0.998
RS17_ANOGA	AGAP000739-PA	1194146	1190456	7165.AGAP004887-PA	ASTEI10371	7165.AGAP000739-PA	ASTEI07007	0	0	0	0	0.942	0.939	0.509	0.471	0.998
AGAP011173-PA	RS11_ANOGA	1200034	1198921	7165.AGAP011173-PA	ASTEI05673	7165.AGAP009998-PA	ASTEI03980	0.431	0	0	0	0.942	0.876	0.509	0.299	0.998
AGAP010257-PA	RS11_ANOGA	1199174	1198921	7165.AGAP010257-PA	ASTEI09829	7165.AGAP009998-PA	ASTEI03980	0.431	0	0	0	0.942	0.883	0.509	0.299	0.998
AGAP011298-PA	AGAP001910-PA	1200148	1191472	7165.AGAP011298-PA	ASTEI04204	7165.AGAP001910-PA	ASTEI08714	0.431	0	0	0	0.942	0.892	0.509	0.444	0.998
AGAP005559-PA	AGAP003008-PA	1194774	1192479	7165.AGAP005559-PA	ASTEI02163	7165.AGAP003008-PA	ASTEI03288	0	0	0	0	0.885	0.966	0.509	0.515	0.998
RL5_ANOGA	AGAP007635-PA	1197990	1196698	7165.AGAP009031-PA	ASTEI10247	7165.AGAP007635-PA	ASTEI01535	0.431	0	0	0	0.942	0.874	0.344	0.488	0.998
AGAP002170-PA	AGAP000794-PA	1191712	1190505	7165.AGAP002170-PA	ASTEI00562	7165.AGAP000794-PA	ASTEI01125	0.431	0	0	0	0.942	0.815	0.463	0.547	0.998
eIF3-S4	eIF3-S8	1196731	1193988	7165.AGAP007668-PA	ASTEI01591	7165.AGAP004725-PA	ASTEI08147	0	0	0	0	0.426	0.954	0.897	0.536	0.998
AGAP011174-PA	AGAP003008-PA	1200035	1192479	7165.AGAP011174-PA	ASTEI05674	7165.AGAP003008-PA	ASTEI03288	0	0	0.403	0.903	0.942	0.964	0.509	0.54	0.998
AGAP001995-PA	AGAP001407-PA	1191549	1191039	7165.AGAP001995-PA	ASTEI00337	7165.AGAP001407-PA	ASTEI07553	0	0	0	0	0.824	0.966	0.509	0.454	0.998
AGAP010298-PA	AGAP009486-PA	1199210	1198417	7165.AGAP010298-PA	ASTEI09873	7165.AGAP009486-PA	ASTEI03853	0	0	0	0	0.341	0.964	0.897	0.537	0.998
AGAP003008-PA	AGAP002061-PA	1192479	1191608	7165.AGAP003008-PA	ASTEI03288	7165.AGAP002061-PA	ASTEI05539	0	0	0	0	0.846	0.964	0.509	0.514	0.998
AGAP001423-PA	AGAP000180-PA	1191055	1189968	7165.AGAP001423-PA	ASTEI03619	7165.AGAP000180-PA	ASTEI10608	0.549	0	0	0	0.975	0.689	0	0.544	0.998
AGAP011173-PA	AGAP010257-PA	1200034	1199174	7165.AGAP011173-PA	ASTEI05673	7165.AGAP010257-PA	ASTEI09829	0.431	0	0	0	0.942	0.883	0.509	0.299	0.998
AGAP006456-PA	AGAP002170-PA	1195592	1191712	7165.AGAP006456-PA	ASTEI10140	7165.AGAP002170-PA	ASTEI00562	0.431	0	0	0	0.942	0.879	0.509	0.537	0.998
AGAP011173-PA	AGAP003556-PA	1200034	1192964	7165.AGAP011173-PA	ASTEI05673	7165.AGAP003556-PA	ASTEI04387	0.431	0	0	0	0.942	0.874	0.509	0.524	0.998
RS17_ANOGA	AGAP004422-PA	1194146	1193712	7165.AGAP004887-PA	ASTEI10371	7165.AGAP004422-PA	ASTEI04933	0	0	0	0	0.942	0.949	0.509	0.359	0.998
AGAP005991-PA	AGAP002468-PA	1195185	1191990	7165.AGAP005991-PA	ASTEI06323	7165.AGAP002468-PA	ASTEI00702	0.122	0	0	0	0.942	0.877	0.509	0.472	0.998
AGAP012708-PA	AGAP002919-PA	1201487	1192399	7165.AGAP012708-PA	ASTEI08445	7165.AGAP002919-PA	ASTEI00060	0	0	0	0	0.942	0.928	0.344	0.443	0.998
AGAP009623-PA	AGAP001630-PA	1198554	1191243	7165.AGAP009623-PA	ASTEI04722	7165.AGAP001630-PA	ASTEI05709	0.431	0.178	0	0	0.83	0.391	0.9	0.702	0.998
RL15_ANOGA	AGAP003556-PA	1194177	1192964	7165.AGAP004919-PA	ASTEI09035	7165.AGAP003556-PA	ASTEI04387	0	0	0.248	0	0.942	0.871	0.509	0.443	0.998
RL8_ANOGA	AGAP001910-PA	1195007	1191472	7165.AGAP005802-PA	ASTEI08489	7165.AGAP001910-PA	ASTEI08714	0.431	0	0	0	0.942	0.892	0.509	0.299	0.998
AGAP002437-PA	AGAP000739-PA	1191961	1190456	7165.AGAP002437-PA	ASTEI00735	7165.AGAP000739-PA	ASTEI07007	0	0	0	0	0.942	0.89	0.509	0.445	0.998
AGAP012708-PA	RS7_ANOGA	1201487	1199481	7165.AGAP012708-PA	ASTEI08445	7165.AGAP010592-PA	ASTEI05335	0	0	0	0	0.942	0.928	0.344	0.511	0.998
AGAP010156-PA	AGAP006366-PA	1199074	1195505	7165.AGAP010156-PA	ASTEI08305	7165.AGAP006366-PA	ASTEI09419	0.692	0	0	0	0.975	0.641	0	0.625	0.998
RS11_ANOGA	AGAP000739-PA	1198921	1190456	7165.AGAP009998-PA	ASTEI03980	7165.AGAP000739-PA	ASTEI07007	0	0	0	0	0.942	0.932	0.509	0.443	0.998
RS11_ANOGA	RL7A_ANOGA	1198921	1195155	7165.AGAP009998-PA	ASTEI03980	7165.AGAP005960-PA	ASTEI06346	0.101	0	0	0	0.942	0.883	0.509	0.495	0.998
AGAP003215-PA	AGAP000616-PA	1192662	1190348	7165.AGAP003215-PA	ASTEI00005	7165.AGAP000616-PA	ASTEI04478	0	0	0.427	0.928	0.942	0.932	0.509	0.572	0.998
RL8_ANOGA	AGAP000541-PA	1195007	1190284	7165.AGAP005802-PA	ASTEI08489	7165.AGAP000541-PA	ASTEI09827	0.431	0	0	0	0.942	0.864	0.509	0.299	0.998
AGAP010039-PA	AGAP000794-PA	1198962	1190505	7165.AGAP010039-PA	ASTEI03941	7165.AGAP000794-PA	ASTEI01125	0.431	0	0	0	0.942	0.815	0.463	0.532	0.998
AGAP011174-PA	AGAP001745-PA	1200035	1191349	7165.AGAP011174-PA	ASTEI05674	7165.AGAP001745-PA	ASTEI00033	0	0	0	0	0.835	0.961	0.509	0.529	0.998
AGAP011424-PA	RL8_ANOGA	1200267	1195007	7165.AGAP011424-PA	ASTEI06447	7165.AGAP005802-PA	ASTEI08489	0.431	0	0	0	0.942	0.883	0.509	0.299	0.998
AGAP007638-PA	AGAP006383-PA	1196701	1195522	7165.AGAP007638-PA	ASTEI01621	7165.AGAP006383-PA	ASTEI09438	0	0	0	0	0.848	0.878	0.842	0.544	0.998
AGAP005845-PA	AGAP002401-PA	1195048	1191926	7165.AGAP005845-PA	ASTEI08520	7165.AGAP002401-PA	ASTEI08956	0	0	0	0	0.457	0.963	0.897	0.542	0.998
AGAP005845-PA	AGAP002884-PA	1195048	1192366	7165.AGAP005845-PA	ASTEI08520	7165.AGAP002884-PA	ASTEI00470	0	0	0	0	0.339	0.963	0.897	0.541	0.998
AGAP008916-PA	RL8_ANOGA	1197882	1195007	7165.AGAP008916-PA	ASTEI01907	7165.AGAP005802-PA	ASTEI08489	0.431	0	0	0	0.942	0.883	0.509	0.359	0.998
AGAP007531-PA	AGAP000549-PA	1196598	1190291	7165.AGAP007531-PA	ASTEI01438	7165.AGAP000549-PA	ASTEI10573	0.431	0	0.309	0	0.462	0.717	0.948	0.504	0.998
AGAP008916-PA	AGAP001910-PA	1197882	1191472	7165.AGAP008916-PA	ASTEI01907	7165.AGAP001910-PA	ASTEI08714	0.431	0	0	0	0.942	0.892	0.509	0.442	0.998
AGAP002468-PA	AGAP001910-PA	1191990	1191472	7165.AGAP002468-PA	ASTEI00702	7165.AGAP001910-PA	ASTEI08714	0.431	0	0	0	0.942	0.885	0.509	0.334	0.998
AGAP011298-PA	AGAP002306-PA	1200148	1191837	7165.AGAP011298-PA	ASTEI04204	7165.AGAP002306-PA	ASTEI00185	0.431	0	0	0	0.942	0.883	0.509	0.361	0.998
RS11_ANOGA	RL8_ANOGA	1198921	1195007	7165.AGAP009998-PA	ASTEI03980	7165.AGAP005802-PA	ASTEI08489	0.431	0	0	0	0.942	0.882	0.509	0.443	0.998
RL5_ANOGA	AGAP002306-PA	1197990	1191837	7165.AGAP009031-PA	ASTEI10247	7165.AGAP002306-PA	ASTEI00185	0.431	0	0	0	0.942	0.874	0.509	0.532	0.998
RS13_ANOGA	AGAP000541-PA	1195143	1190284	7165.AGAP005947-PA	ASTEI06358	7165.AGAP000541-PA	ASTEI09827	0.082	0	0	0	0.942	0.928	0.509	0.299	0.998
AGAP011174-PA	AGAP001407-PA	1200035	1191039	7165.AGAP011174-PA	ASTEI05674	7165.AGAP001407-PA	ASTEI07553	0	0	0.511	0.935	0.942	0.964	0.509	0.543	0.998
AGAP002091-PA	AGAP000179-PA	1191638	1189967	7165.AGAP002091-PA	ASTEI00393	7165.AGAP000179-PA	ASTEI10609	0.549	0	0	0	0.975	0.797	0	0.544	0.998
RS13_ANOGA	AGAP000739-PA	1195143	1190456	7165.AGAP005947-PA	ASTEI06358	7165.AGAP000739-PA	ASTEI07007	0	0	0	0	0.942	0.932	0.509	0.307	0.998
eIF3-S9	AGAP009204	1200939	1198154	7165.AGAP012140-PA	ASTEI06043	7165.AGAP009204-PA	ASTEI05231	0	0	0	0	0.648	0.955	0.897	0.114	0.998
AGAP009694-PA	AGAP002759-PA	1198621	1192256	7165.AGAP009694-PA	ASTEI07324	7165.AGAP002759-PA	ASTEI03148	0	0	0.294	0.748	0.942	0.959	0.509	0.523	0.998
AGAP012708-PA	AGAP006871-PA	1201487	1195987	7165.AGAP012708-PA	ASTEI08445	7165.AGAP006871-PA	ASTEI04628	0.068	0	0	0	0.942	0.928	0.344	0.474	0.998
AGAP004991-PA	AGAP002061-PA	1194244	1191608	7165.AGAP004991-PA	ASTEI10795	7165.AGAP002061-PA	ASTEI05539	0	0	0	0	0.942	0.964	0.509	0.093	0.998
RL5_ANOGA	AGAP002122-PA	1197990	1191667	7165.AGAP009031-PA	ASTEI10247	7165.AGAP002122-PA	ASTEI03245	0.431	0	0	0	0.942	0.887	0.509	0.299	0.998
AGAP008916-PA	AGAP003556-PA	1197882	1192964	7165.AGAP008916-PA	ASTEI01907	7165.AGAP003556-PA	ASTEI04387	0.431	0	0	0	0.942	0.871	0.509	0.444	0.998
RS3A_ANOGA	AGAP000541-PA	1192940	1190284	7165.AGAP003532-PA	ASTEI09336	7165.AGAP000541-PA	ASTEI09827	0	0	0	0	0.942	0.913	0.509	0.299	0.998
AGAP009271-PA	AGAP008816-PA	1198220	1197786	7165.AGAP009271-PA	ASTEI06586	7165.AGAP008816-PA	ASTEI05036	0	0	0	0	0.942	0.964	0.509	0.137	0.998
AGAP010698-PA	AGAP006092-PA	1199577	1195286	7165.AGAP010698-PA	ASTEI05414	7165.AGAP006092-PA	ASTEI02892	0	0	0	0	0.942	0.872	0.509	0.534	0.998
RS11_ANOGA	AGAP002468-PA	1198921	1191990	7165.AGAP009998-PA	ASTEI03980	7165.AGAP002468-PA	ASTEI00702	0.431	0	0	0	0.942	0.861	0.509	0.299	0.998
AGAP003215-PA	AGAP002061-PA	1192662	1191608	7165.AGAP003215-PA	ASTEI00005	7165.AGAP002061-PA	ASTEI05539	0	0	0	0	0.942	0.93	0.509	0.444	0.998
AGAP011173-PA	AGAP006871-PA	1200034	1195987	7165.AGAP011173-PA	ASTEI05673	7165.AGAP006871-PA	ASTEI04628	0.431	0	0	0	0.942	0.872	0.509	0.299	0.998
RS3A_ANOGA	AGAP000739-PA	1192940	1190456	7165.AGAP003532-PA	ASTEI09336	7165.AGAP000739-PA	ASTEI07007	0	0	0	0	0.942	0.932	0.509	0.137	0.998
RL5_ANOGA	AGAP008916-PA	1197990	1197882	7165.AGAP009031-PA	ASTEI10247	7165.AGAP008916-PA	ASTEI01907	0.431	0	0	0	0.942	0.881	0.509	0.488	0.998
AGAP010252-PA	AGAP002468-PA	1199169	1191990	7165.AGAP010252-PA	ASTEI07898	7165.AGAP002468-PA	ASTEI00702	0.431	0	0	0	0.942	0.874	0.509	0.52	0.998
AGAP010252-PA	AGAP002306-PA	1199169	1191837	7165.AGAP010252-PA	ASTEI07898	7165.AGAP002306-PA	ASTEI00185	0.431	0	0	0	0.942	0.874	0.509	0.299	0.998
AGAP010257-PA	AGAP000541-PA	1199174	1190284	7165.AGAP010257-PA	ASTEI09829	7165.AGAP000541-PA	ASTEI09827	0.431	0	0	0	0.942	0.864	0.509	0.299	0.998
AGAP010536-PA	AGAP005438-PA	1199429	1194660	7165.AGAP010536-PA	ASTEI07105	7165.AGAP005438-PA	ASTEI02064	0	0	0	0	0.942	0.957	0	0.502	0.998
AGAP011298-PA	RL5_ANOGA	1200148	1197990	7165.AGAP011298-PA	ASTEI04204	7165.AGAP009031-PA	ASTEI10247	0.431	0	0	0	0.942	0.879	0.509	0.374	0.998
AGAP010252-PA	RL8_ANOGA	1199169	1195007	7165.AGAP010252-PA	ASTEI07898	7165.AGAP005802-PA	ASTEI08489	0.431	0	0.298	0	0.942	0.874	0.509	0.299	0.998
AGAP011424-PA	AGAP002468-PA	1200267	1191990	7165.AGAP011424-PA	ASTEI06447	7165.AGAP002468-PA	ASTEI00702	0.431	0	0	0	0.942	0.877	0.509	0.299	0.998
RS7_ANOGA	AGAP000739-PA	1199481	1190456	7165.AGAP010592-PA	ASTEI05335	7165.AGAP000739-PA	ASTEI07007	0	0	0	0	0.942	0.932	0.509	0.519	0.998
AGAP003215-PA	AGAP001407-PA	1192662	1191039	7165.AGAP003215-PA	ASTEI00005	7165.AGAP001407-PA	ASTEI07553	0	0	0.488	0.922	0.942	0.932	0.509	0.564	0.998
AGAP005937-PA	AGAP000082-PA	1195133	1189879	7165.AGAP005937-PA	ASTEI06367	7165.AGAP000082-PA	ASTEI06226	0	0	0	0	0.255	0.959	0.897	0.548	0.998
eIF3-S9	AGAP006607	1200939	1195738	7165.AGAP012140-PA	ASTEI06043	7165.AGAP006607-PA	ASTEI02686	0	0	0	0	0.469	0.961	0.897	0.531	0.998
AGAP011077-PA	AGAP000739-PA	1199939	1190456	7165.AGAP011077-PA	ASTEI05576	7165.AGAP000739-PA	ASTEI07007	0	0	0	0	0.942	0.952	0.509	0.134	0.998
RL15_ANOGA	AGAP004422-PA	1194177	1193712	7165.AGAP004919-PA	ASTEI09035	7165.AGAP004422-PA	ASTEI04933	0	0	0	0	0.942	0.891	0.509	0.527	0.998
AGAP011244-PA	AGAP002171-PA	1200104	1191713	7165.AGAP011244-PA	ASTEI06775	7165.AGAP002171-PA	ASTEI00563	0.431	0	0	0	0.942	0.877	0.509	0.543	0.998
AGAP007635-PA	AGAP001910-PA	1196698	1191472	7165.AGAP007635-PA	ASTEI01535	7165.AGAP001910-PA	ASTEI08714	0.431	0	0	0	0.942	0.871	0.344	0.442	0.998
AGAP003183-PA	AGAP002351-PA	1192632	1191879	7165.AGAP003183-PA	ASTEI00689	7165.AGAP002351-PA	ASTEI04337	0	0	0	0	0.044	0.964	0.897	0.546	0.998
AGAP007827-PB	AGAP004596-PA	1196884	1193869	7165.AGAP007827-PB	ASTEI01631	7165.AGAP004596-PA	ASTEI07469	0.431	0	0	0	0.942	0.101	0.9	0.537	0.998
VATA_ANOGA	AGAP002401-PA	1192604	1191926	7165.AGAP003153-PA	ASTEI00222	7165.AGAP002401-PA	ASTEI08956	0.431	0	0	0	0.255	0.932	0.897	0.543	0.998
AGAP008882-PA	AGAP003632-PA	1197849	1193034	7165.AGAP008882-PA	ASTEI04969	7165.AGAP003632-PA	ASTEI08204	0	0	0	0	0.942	0.926	0.509	0.356	0.998
RL7A_ANOGA	RS3A_ANOGA	1195155	1192940	7165.AGAP005960-PA	ASTEI06346	7165.AGAP003532-PA	ASTEI09336	0	0	0	0	0.942	0.883	0.509	0.483	0.998
AGAP006871-PA	RL8_ANOGA	1195987	1195007	7165.AGAP006871-PA	ASTEI04628	7165.AGAP005802-PA	ASTEI08489	0.431	0	0	0	0.942	0.872	0.509	0.255	0.998
RL5_ANOGA	AGAP004422-PA	1197990	1193712	7165.AGAP009031-PA	ASTEI10247	7165.AGAP004422-PA	ASTEI04933	0.431	0	0	0	0.942	0.887	0.509	0.519	0.998
AGAP006936-PA	AGAP000935-PA	1196048	1190627	7165.AGAP006936-PA	ASTEI02598	7165.AGAP000935-PA	ASTEI03504	0	0	0	0	0.942	0.928	0.459	0.443	0.998
AGAP010174-PA	AGAP007638-PA	1199092	1196701	7165.AGAP010174-PA	ASTEI11136	7165.AGAP007638-PA	ASTEI01621	0	0	0	0	0.748	0.931	0.842	0.578	0.998
AGAP008916-PA	AGAP000541-PA	1197882	1190284	7165.AGAP008916-PA	ASTEI01907	7165.AGAP000541-PA	ASTEI09827	0.431	0	0	0	0.942	0.846	0.509	0.442	0.998
RS11_ANOGA	AGAP000541-PA	1198921	1190284	7165.AGAP009998-PA	ASTEI03980	7165.AGAP000541-PA	ASTEI09827	0.431	0	0	0	0.942	0.888	0.509	0.368	0.998
AGAP003556-PA	AGAP002306-PA	1192964	1191837	7165.AGAP003556-PA	ASTEI04387	7165.AGAP002306-PA	ASTEI00185	0.431	0	0	0	0.942	0.871	0.509	0.525	0.998
AGAP010156-PA	AGAP009510-PA	1199074	1198441	7165.AGAP010156-PA	ASTEI08305	7165.AGAP009510-PA	ASTEI03832	0.692	0	0	0	0.835	0.324	0.9	0.625	0.998
AGAP011424-PA	AGAP005991-PA	1200267	1195185	7165.AGAP011424-PA	ASTEI06447	7165.AGAP005991-PA	ASTEI06323	0.071	0	0	0	0.942	0.883	0.509	0.475	0.998
AGAP011173-PA	AGAP004422-PA	1200034	1193712	7165.AGAP011173-PA	ASTEI05673	7165.AGAP004422-PA	ASTEI04933	0.431	0	0	0	0.942	0.891	0.509	0.442	0.998
Dox-A2	AGAP003008-PA	1198039	1192479	7165.AGAP009082-PA	ASTEI071952	7165.AGAP003008-PA	ASTEI03288	0	0	0	0	0.854	0.964	0.509	0.527	0.998
AGAP011424-PA	AGAP003556-PA	1200267	1192964	7165.AGAP011424-PA	ASTEI06447	7165.AGAP003556-PA	ASTEI04387	0.431	0	0	0	0.942	0.871	0.509	0.303	0.998
AGAP001653-PA	AGAP000794-PA	1191264	1190505	7165.AGAP001653-PA	ASTEI05686	7165.AGAP000794-PA	ASTEI01125	0.431	0	0	0	0.942	0.875	0.509	0.498	0.998
AGAP005991-PA	AGAP003768-PA	1195185	1193154	7165.AGAP005991-PA	ASTEI06323	7165.AGAP003768-PA	ASTEI00899	0.155	0	0	0	0.942	0.892	0.509	0.488	0.998
AGAP012608-PA	AGAP001995-PA	1201393	1191549	7165.AGAP012608-PA	ASTEI06463	7165.AGAP001995-PA	ASTEI00337	0	0	0	0	0.942	0.931	0.509	0.117	0.998
AGAP010174-PA	AGAP006383-PA	1199092	1195522	7165.AGAP010174-PA	ASTEI11136	7165.AGAP006383-PA	ASTEI09438	0	0	0	0	0.831	0.877	0.842	0.553	0.998
Dox-A2	AGAP003215-PA	1198039	1192662	7165.AGAP009082-PA	ASTEI071952	7165.AGAP003215-PA	ASTEI00005	0	0	0	0	0.942	0.929	0.509	0.52	0.998
AGAP011298-PA	RL8_ANOGA	1200148	1195007	7165.AGAP011298-PA	ASTEI04204	7165.AGAP005802-PA	ASTEI08489	0.431	0	0	0	0.942	0.883	0.509	0.36	0.998
AGAP010156-PA	AGAP000551-PA	1199074	1190293	7165.AGAP010156-PA	ASTEI08305	7165.AGAP000551-PA	ASTEI04429	0.692	0	0	0	0.975	0.641	0	0.625	0.998
AGAP011298-PA	AGAP010252-PA	1200148	1199169	7165.AGAP011298-PA	ASTEI04204	7165.AGAP010252-PA	ASTEI07898	0.431	0	0	0	0.942	0.874	0.509	0.299	0.998
RL7A_ANOGA	AGAP002306-PA	1195155	1191837	7165.AGAP005960-PA	ASTEI06346	7165.AGAP002306-PA	ASTEI00185	0.121	0	0	0	0.942	0.883	0.509	0.451	0.998
AGAP010252-PA	AGAP004422-PA	1199169	1193712	7165.AGAP010252-PA	ASTEI07898	7165.AGAP004422-PA	ASTEI04933	0.431	0	0	0	0.942	0.87	0.509	0.299	0.998
AGAP002306-PA	AGAP001910-PA	1191837	1191472	7165.AGAP002306-PA	ASTEI00185	7165.AGAP001910-PA	ASTEI08714	0.431	0	0	0	0.942	0.892	0.509	0.437	0.998
AGAP003477-PA	AGAP002759-PA	1192893	1192256	7165.AGAP003477-PA	ASTEI11087	7165.AGAP002759-PA	ASTEI03148	0	0	0.21	0.774	0.942	0.938	0.509	0.446	0.998
RS11_ANOGA	AGAP008916-PA	1198921	1197882	7165.AGAP009998-PA	ASTEI03980	7165.AGAP008916-PA	ASTEI01907	0.431	0	0	0	0.942	0.873	0.509	0.299	0.998
AGAP008916-PA	AGAP006871-PA	1197882	1195987	7165.AGAP008916-PA	ASTEI01907	7165.AGAP006871-PA	ASTEI04628	0.431	0	0	0	0.942	0.872	0.509	0.299	0.998
AGAP012708-PA	RSSA_ANOGA	1201487	1200601	7165.AGAP012708-PA	ASTEI08445	7165.AGAP011777-PA	ASTEI09193	0.431	0	0	0	0.942	0.928	0.344	0.299	0.998
AGAP005871-PA	AGAP004557-PA	1195072	1193832	7165.AGAP005871-PA	ASTEI02829	7165.AGAP004557-PA	ASTEI04808	0	0	0	0	0.942	0.931	0.509	0.357	0.998
eIF3-S8	eIF3-S7	1193988	1191866	7165.AGAP004725-PA	ASTEI08147	7165.AGAP002337-PA	ASTEI04348	0	0	0	0	0.849	0.871	0.897	0.467	0.998
AGAP004557-PA	AGAP002088-PA	1193832	1191635	7165.AGAP004557-PA	ASTEI04808	7165.AGAP002088-PA	ASTEI00390	0	0	0	0	0.942	0.931	0.509	0.498	0.998
AGAP005871-PA	AGAP005320-PA	1195072	1194549	7165.AGAP005871-PA	ASTEI02829	7165.AGAP005320-PA	ASTEI07276	0	0	0	0	0.942	0.931	0.509	0.357	0.998
AGAP012135-PA	Dox-A2	1200934	1198039	7165.AGAP012135-PA	ASTEI06048	7165.AGAP009082-PA	ASTEI071952	0	0	0	0	0.83	0.964	0.509	0.479	0.998
AGAP006607	eIF3-S7	1195738	1191866	7165.AGAP006607-PA	ASTEI02686	7165.AGAP002337-PA	ASTEI04348	0	0	0	0	0.762	0.872	0.897	0.505	0.998
RL8_ANOGA	AGAP003768-PA	1195007	1193154	7165.AGAP005802-PA	ASTEI08489	7165.AGAP003768-PA	ASTEI00899	0.431	0	0	0	0.942	0.892	0.509	0.299	0.998
AGAP012708-PA	RS11_ANOGA	1201487	1198921	7165.AGAP012708-PA	ASTEI08445	7165.AGAP009998-PA	ASTEI03980	0.431	0	0	0	0.942	0.878	0.344	0.443	0.998
eIF3-S4	eIF3-S10	1196731	1191869	7165.AGAP007668-PA	ASTEI01591	7165.AGAP002340-PA	ASTEI04345	0	0	0	0	0.358	0.963	0.87	0.539	0.998
RS7_ANOGA	AGAP000541-PA	1199481	1190284	7165.AGAP010592-PA	ASTEI05335	7165.AGAP000541-PA	ASTEI09827	0	0	0	0	0.942	0.906	0.509	0.358	0.998
RS11_ANOGA	AGAP002306-PA	1198921	1191837	7165.AGAP009998-PA	ASTEI03980	7165.AGAP002306-PA	ASTEI00185	0.431	0	0	0	0.942	0.883	0.509	0.357	0.998
AGAP011383-PA	AGAP005365-PA	1200227	1194592	7165.AGAP011383-PA	ASTEI10525	7165.AGAP005365-PA	ASTEI10066	0	0	0	0	0.942	0.951	0	0.45	0.998
AGAP005423-PA	AGAP004960-PA	1194647	1194213	7165.AGAP005423-PA	ASTEI02053	7165.AGAP004960-PA	ASTEI10933	0	0	0	0.837	0.942	0.964	0.509	0.526	0.998
AGAP012135-PA	AGAP000616-PA	1200934	1190348	7165.AGAP012135-PA	ASTEI06048	7165.AGAP000616-PA	ASTEI04478	0	0	0	0	0.811	0.964	0.509	0.523	0.998
AGAP006130	eIF3-S8	1195322	1193988	7165.AGAP006130-PA	ASTEI02760	7165.AGAP004725-PA	ASTEI08147	0	0	0	0	0.744	0.962	0.764	0.464	0.998
AGAP011424-PA	AGAP002306-PA	1200267	1191837	7165.AGAP011424-PA	ASTEI06447	7165.AGAP002306-PA	ASTEI00185	0.431	0	0	0	0.942	0.883	0.509	0.299	0.998
AGAP010257-PA	AGAP001910-PA	1199174	1191472	7165.AGAP010257-PA	ASTEI09829	7165.AGAP001910-PA	ASTEI08714	0.431	0	0	0	0.942	0.892	0.509	0.486	0.998
AGAP010252-PA	RS11_ANOGA	1199169	1198921	7165.AGAP010252-PA	ASTEI07898	7165.AGAP009998-PA	ASTEI03980	0.431	0	0	0	0.942	0.877	0.509	0.299	0.998
AGAP011424-PA	AGAP011173-PA	1200267	1200034	7165.AGAP011424-PA	ASTEI06447	7165.AGAP011173-PA	ASTEI05673	0.431	0	0	0	0.942	0.883	0.509	0.299	0.998
AgGp	AGAP001200-PA	1196994	1190852	7165.AGAP007939-PA	ASTEI07670	7165.AGAP001200-PA	ASTEI08036	0.431	0	0	0	0.942	0	0.9	0.52	0.998
AGAP008719-PA	AGAP008007-PA	1197703	1197061	7165.AGAP008719-PA	ASTEI09386	7165.AGAP008007-PA	ASTEI01773	0	0	0	0	0.104	0.966	0.897	0.6	0.998
AGAP012608-PA	AGAP009271-PA	1201393	1198220	7165.AGAP012608-PA	ASTEI06463	7165.AGAP009271-PA	ASTEI06586	0	0	0	0	0.942	0.929	0.509	0.474	0.998
AGAP010588-PA	AGAP009505-PA	1199477	1198436	7165.AGAP010588-PA	ASTEI05330	7165.AGAP009505-PA	ASTEI03837	0	0	0.342	0.783	0.942	0.933	0.509	0.538	0.998
AGAP004960-PA	AGAP001407-PA	1194213	1191039	7165.AGAP004960-PA	ASTEI10933	7165.AGAP001407-PA	ASTEI07553	0	0	0	0	0.854	0.966	0.509	0.299	0.998
AGAP011551-PA	AGAP003183-PA	1200390	1192632	7165.AGAP011551-PA	ASTEI03878	7165.AGAP003183-PA	ASTEI00689	0	0	0	0	0.214	0.953	0.897	0.572	0.998
AGAP011173-PA	AGAP003768-PA	1200034	1193154	7165.AGAP011173-PA	ASTEI05673	7165.AGAP003768-PA	ASTEI00899	0.431	0	0	0	0.942	0.892	0.509	0.342	0.998
RL5_ANOGA	AGAP002468-PA	1197990	1191990	7165.AGAP009031-PA	ASTEI10247	7165.AGAP002468-PA	ASTEI00702	0.431	0	0	0	0.942	0.874	0.509	0.52	0.998
AGAP002170-PA	AGAP001653-PA	1191712	1191264	7165.AGAP002170-PA	ASTEI00562	7165.AGAP001653-PA	ASTEI05686	0.431	0	0.391	0	0.822	0.931	0.509	0.526	0.998
AGAP001738-PA	AGAP000857-PA	1191342	1190557	7165.AGAP001738-PA	ASTEI03135	7165.AGAP000857-PA	ASTEI01205	0.431	0	0	0	0.909	0.931	0.509	0.299	0.998
AGAP004991-PA	AGAP001973-PB	1194244	1191529	7165.AGAP004991-PA	ASTEI10795	7165.AGAP001973-PB	ASTEI00316	0	0	0	0	0.848	0.964	0.509	0.444	0.998
AGAP002378-PA	AGAP000180-PA	1191904	1189968	7165.AGAP002378-PA	ASTEI11316	7165.AGAP000180-PA	ASTEI10608	0.549	0	0	0	0.818	0.617	0.9	0.544	0.998
AGAP010252-PA	AGAP002122-PA	1199169	1191667	7165.AGAP010252-PA	ASTEI07898	7165.AGAP002122-PA	ASTEI03245	0.431	0	0	0	0.942	0.87	0.509	0.304	0.998
RL5_ANOGA	AGAP002437-PA	1197990	1191961	7165.AGAP009031-PA	ASTEI10247	7165.AGAP002437-PA	ASTEI00735	0	0	0	0	0.942	0.879	0.509	0.504	0.998
AGAP011173-PA	RL8_ANOGA	1200034	1195007	7165.AGAP011173-PA	ASTEI05673	7165.AGAP005802-PA	ASTEI08489	0.431	0	0	0	0.942	0.883	0.509	0.331	0.998
AGAP010156-PA	AGAP007975-PA	1199074	1197030	7165.AGAP010156-PA	ASTEI08305	7165.AGAP007975-PA	ASTEI01739	0.683	0	0	0	0.842	0.42	0.9	0.625	0.998
gammaCop	AGAP001399-PA	1198238	1191031	7165.AGAP009291-PA	ASTEI10282	7165.AGAP001399-PA	ASTEI07545	0	0	0	0	0.942	0.932	0.509	0.524	0.998
AGAP010257-PA	AGAP002306-PA	1199174	1191837	7165.AGAP010257-PA	ASTEI09829	7165.AGAP002306-PA	ASTEI00185	0.431	0	0	0	0.942	0.883	0.509	0.392	0.998
AGAP009486-PA	AGAP002884-PA	1198417	1192366	7165.AGAP009486-PA	ASTEI03853	7165.AGAP002884-PA	ASTEI00470	0	0	0	0	0.468	0.963	0.897	0.539	0.998
RL15_ANOGA	RS3A_ANOGA	1194177	1192940	7165.AGAP004919-PA	ASTEI09035	7165.AGAP003532-PA	ASTEI09336	0.094	0	0	0	0.942	0.883	0.509	0.489	0.998
AGAP006766-PA	AGAP006614-PA	1195885	1195745	7165.AGAP006766-PA	ASTEI08624	7165.AGAP006614-PA	ASTEI02679	0	0	0	0	0.942	0.962	0	0.539	0.998
AGAP011174-PA	AGAP005535-PA	1200035	1194751	7165.AGAP011174-PA	ASTEI05674	7165.AGAP005535-PA	ASTEI02139	0	0	0	0	0.846	0.963	0.509	0.537	0.998
AGAP011174-PA	AGAP004960-PA	1200035	1194213	7165.AGAP011174-PA	ASTEI05674	7165.AGAP004960-PA	ASTEI10933	0	0	0	0	0.857	0.961	0.509	0.46	0.998
AGAP011424-PA	AGAP008916-PA	1200267	1197882	7165.AGAP011424-PA	ASTEI06447	7165.AGAP008916-PA	ASTEI01907	0.431	0	0	0	0.942	0.883	0.509	0.327	0.998
AGAP012281	eIF3-S5	1201074	1192413	7165.AGAP012281-PA	ASTEI02424	7165.AGAP002935-PA	ASTEI11014	0	0	0	0	0.729	0.966	0.764	0.527	0.998
AGAP010257-PA	AGAP010252-PA	1199174	1199169	7165.AGAP010257-PA	ASTEI09829	7165.AGAP010252-PA	ASTEI07898	0.431	0	0	0	0.942	0.874	0.509	0.299	0.998
Dox-A2	AGAP001440-PA	1198039	1191069	7165.AGAP009082-PA	ASTEI071952	7165.AGAP001440-PA	ASTEI03633	0	0	0	0	0.833	0.964	0.509	0.528	0.998
AGAP010253-PA	AGAP005423-PA	1199170	1194647	7165.AGAP010253-PA	ASTEI07899	7165.AGAP005423-PA	ASTEI02053	0	0	0.258	0.836	0.942	0.964	0.509	0.361	0.998
AGAP012708-PA	RS3A_ANOGA	1201487	1192940	7165.AGAP012708-PA	ASTEI08445	7165.AGAP003532-PA	ASTEI09336	0	0	0	0	0.942	0.928	0.344	0.516	0.998
AGAP004422-PA	AGAP002122-PA	1193712	1191667	7165.AGAP004422-PA	ASTEI04933	7165.AGAP002122-PA	ASTEI03245	0.431	0	0	0	0.942	0.892	0.509	0.493	0.998
AGAP010252-PA	AGAP008916-PA	1199169	1197882	7165.AGAP010252-PA	ASTEI07898	7165.AGAP008916-PA	ASTEI01907	0.431	0	0	0	0.942	0.874	0.509	0.299	0.998
RS13_ANOGA	RL15_ANOGA	1195143	1194177	7165.AGAP005947-PA	ASTEI06358	7165.AGAP004919-PA	ASTEI09035	0	0	0	0	0.942	0.879	0.509	0.59	0.998
RS11_ANOGA	AGAP003556-PA	1198921	1192964	7165.AGAP009998-PA	ASTEI03980	7165.AGAP003556-PA	ASTEI04387	0.431	0	0	0	0.942	0.871	0.509	0.299	0.998
AGAP011173-PA	AGAP007635-PA	1200034	1196698	7165.AGAP011173-PA	ASTEI05673	7165.AGAP007635-PA	ASTEI01535	0.431	0	0	0	0.942	0.874	0.344	0.476	0.998
AGAP009047-PA	AGAP003093-PA	1198005	1192557	7165.AGAP009047-PA	ASTEI09786	7165.AGAP003093-PA	ASTEI00273	0	0	0	0.712	0.922	0.966	0.509	0.535	0.998
AGAP003768-PA	AGAP003556-PA	1193154	1192964	7165.AGAP003768-PA	ASTEI00899	7165.AGAP003556-PA	ASTEI04387	0.431	0	0	0	0.942	0.879	0.509	0.462	0.998
AGAP011424-PA	RL5_ANOGA	1200267	1197990	7165.AGAP011424-PA	ASTEI06447	7165.AGAP009031-PA	ASTEI10247	0.431	0	0	0	0.942	0.879	0.509	0.493	0.998
AGAP009105-PA	AGAP004502-PA	1198060	1193788	7165.AGAP009105-PA	ASTEI07182	7165.AGAP004502-PA	ASTEI04855	0	0	0	0	0.201	0.958	0.897	0.541	0.998
AGAP008617-PA	AGAP002061-PA	1197607	1191608	7165.AGAP008617-PA	ASTEI09885	7165.AGAP002061-PA	ASTEI05539	0	0	0	0	0.833	0.964	0.509	0.525	0.998
AGAP002919-PA	AGAP000739-PA	1192399	1190456	7165.AGAP002919-PA	ASTEI00060	7165.AGAP000739-PA	ASTEI07007	0	0	0	0	0.942	0.932	0.509	0.493	0.998
AGAP011173-PA	AGAP001910-PA	1200034	1191472	7165.AGAP011173-PA	ASTEI05673	7165.AGAP001910-PA	ASTEI08714	0.431	0	0	0	0.942	0.892	0.509	0.359	0.998
AGAP011298-PA	AGAP002468-PA	1200148	1191990	7165.AGAP011298-PA	ASTEI04204	7165.AGAP002468-PA	ASTEI00702	0.431	0	0	0	0.942	0.877	0.509	0.299	0.998
RL5_ANOGA	RS13_ANOGA	1197990	1195143	7165.AGAP009031-PA	ASTEI10247	7165.AGAP005947-PA	ASTEI06358	0.078	0	0	0	0.942	0.886	0.509	0.457	0.998
AGAP009271-PA	AGAP001995-PA	1198220	1191549	7165.AGAP009271-PA	ASTEI06586	7165.AGAP001995-PA	ASTEI00337	0	0	0	0	0.942	0.964	0.509	0.087	0.998
AGAP005174-PA	AGAP001685-PA	1194412	1191295	7165.AGAP005174-PA	ASTEI08249	7165.AGAP001685-PA	ASTEI03085	0	0	0	0	0.194	0.962	0.897	0.541	0.998
AGAP005991-PA	AGAP002122-PA	1195185	1191667	7165.AGAP005991-PA	ASTEI06323	7165.AGAP002122-PA	ASTEI03245	0.134	0	0	0	0.942	0.892	0.509	0.435	0.998
AGAP002437-PA	AGAP000541-PA	1191961	1190284	7165.AGAP002437-PA	ASTEI00735	7165.AGAP000541-PA	ASTEI09827	0	0	0	0	0.942	0.927	0.509	0.299	0.998
RL8_ANOGA	AGAP002754-PA	1195007	1192251	7165.AGAP005802-PA	ASTEI08489	7165.AGAP002754-PA	ASTEI03152	0	0	0	0	0.942	0.883	0.509	0.444	0.997
AGAP004991-PA	AGAP003215-PA	1194244	1192662	7165.AGAP004991-PA	ASTEI10795	7165.AGAP003215-PA	ASTEI00005	0	0	0	0	0.911	0.929	0.509	0.299	0.997
AGAP009486-PA	AGAP000721-PA	1198417	1190441	7165.AGAP009486-PA	ASTEI03853	7165.AGAP000721-PA	ASTEI04435	0	0	0	0	0.318	0.938	0.897	0.539	0.997
AGAP010257-PA	AGAP002754-PA	1199174	1192251	7165.AGAP010257-PA	ASTEI09829	7165.AGAP002754-PA	ASTEI03152	0	0	0	0	0.942	0.883	0.509	0.443	0.997
RL15_ANOGA	AGAP002919-PA	1194177	1192399	7165.AGAP004919-PA	ASTEI09035	7165.AGAP002919-PA	ASTEI00060	0	0	0	0	0.942	0.883	0.509	0.299	0.997
AGAP005991-PA	AGAP002437-PA	1195185	1191961	7165.AGAP005991-PA	ASTEI06323	7165.AGAP002437-PA	ASTEI00735	0	0	0	0	0.942	0.873	0.509	0.496	0.997
AGAP012708-PA	RS17_ANOGA	1201487	1194146	7165.AGAP012708-PA	ASTEI08445	7165.AGAP004887-PA	ASTEI10371	0	0	0	0	0.942	0.928	0.344	0.123	0.997
AGAP012906-PA	AGAP003768-PA	1201672	1193154	7165.AGAP012906-PA	ASTEI08713	7165.AGAP003768-PA	ASTEI00899	0.155	0	0	0	0.942	0.872	0.344	0.486	0.997
AGAP010252-PA	AGAP007635-PA	1199169	1196698	7165.AGAP010252-PA	ASTEI07898	7165.AGAP007635-PA	ASTEI01535	0.431	0	0	0	0.942	0.874	0.344	0.299	0.997
RS3A_ANOGA	AGAP002122-PA	1192940	1191667	7165.AGAP003532-PA	ASTEI09336	7165.AGAP002122-PA	ASTEI03245	0	0	0	0	0.942	0.892	0.509	0.188	0.997
AGAP005576-PA	AGAP002945-PA	1194791	1192421	7165.AGAP005576-PA	ASTEI02180	7165.AGAP002945-PA	ASTEI00498	0.074	0	0	0	0.623	0.966	0.604	0.544	0.997
AGAP002919-PA	AGAP000541-PA	1192399	1190284	7165.AGAP002919-PA	ASTEI00060	7165.AGAP000541-PA	ASTEI09827	0	0	0	0	0.942	0.908	0.509	0.299	0.997
AGAP005991-PA	RS3A_ANOGA	1195185	1192940	7165.AGAP005991-PA	ASTEI06323	7165.AGAP003532-PA	ASTEI09336	0	0	0	0	0.942	0.883	0.509	0.265	0.997
AGAP009004-PA	AGAP002088-PA	1197964	1191635	7165.AGAP009004-PA	ASTEI07320	7165.AGAP002088-PA	ASTEI00390	0	0	0	0	0.918	0.872	0.509	0.532	0.997
AGAP010139-PA	AGAP009786-PA	1199059	1198711	7165.AGAP010139-PA	ASTEI08316	7165.AGAP009786-PA	ASTEI06480	0.692	0	0.229	0	0.975	0	0	0.69	0.997
AGAP011424-PA	AGAP011298-PA	1200267	1200148	7165.AGAP011424-PA	ASTEI06447	7165.AGAP011298-PA	ASTEI04204	0.077	0	0	0	0.942	0.883	0.509	0.299	0.997
AGAP009204	AGAP006130	1198154	1195322	7165.AGAP009204-PA	ASTEI05231	7165.AGAP006130-PA	ASTEI02760	0	0	0	0	0.758	0.966	0.672	0.263	0.997
RL7A_ANOGA	AGAP002919-PA	1195155	1192399	7165.AGAP005960-PA	ASTEI06346	7165.AGAP002919-PA	ASTEI00060	0.162	0	0	0	0.942	0.883	0.509	0.352	0.997
AGAP005559-PA	AGAP001407-PA	1194774	1191039	7165.AGAP005559-PA	ASTEI02163	7165.AGAP001407-PA	ASTEI07553	0	0	0	0	0.775	0.966	0.509	0.524	0.997
AGAP012879-PA	AGAP002754-PA	1201647	1192251	7165.AGAP012879-PA	ASTEI02421	7165.AGAP002754-PA	ASTEI03152	0	0	0	0	0.942	0.858	0.344	0.518	0.997
AGAP011173-PA	AGAP001738-PA	1200034	1191342	7165.AGAP011173-PA	ASTEI05673	7165.AGAP001738-PA	ASTEI03135	0.431	0	0	0	0.942	0.874	0.193	0.299	0.997
AGAP008916-PA	AGAP002919-PA	1197882	1192399	7165.AGAP008916-PA	ASTEI01907	7165.AGAP002919-PA	ASTEI00060	0	0	0	0	0.942	0.883	0.509	0.443	0.997
eIF3-S4	eIF3-S7	1196731	1191866	7165.AGAP007668-PA	ASTEI01591	7165.AGAP002337-PA	ASTEI04348	0	0	0	0	0.917	0.459	0.897	0.493	0.997
RL15_ANOGA	AGAP001910-PA	1194177	1191472	7165.AGAP004919-PA	ASTEI09035	7165.AGAP001910-PA	ASTEI08714	0	0	0	0	0.942	0.892	0.509	0.359	0.997
AGAP005423-PA	AGAP001995-PA	1194647	1191549	7165.AGAP005423-PA	ASTEI02053	7165.AGAP001995-PA	ASTEI00337	0	0	0.216	0.858	0.844	0.966	0.509	0.514	0.997
AGAP005559-PA	AGAP003215-PA	1194774	1192662	7165.AGAP005559-PA	ASTEI02163	7165.AGAP003215-PA	ASTEI00005	0	0	0	0	0.834	0.932	0.509	0.535	0.997
AGAP012708-PA	RL5_ANOGA	1201487	1197990	7165.AGAP012708-PA	ASTEI08445	7165.AGAP009031-PA	ASTEI10247	0.431	0	0	0	0.942	0.827	0.344	0.5	0.997
RS7_ANOGA	AGAP005991-PA	1199481	1195185	7165.AGAP010592-PA	ASTEI05335	7165.AGAP005991-PA	ASTEI06323	0	0	0	0	0.942	0.88	0.509	0.329	0.997
AGAP010257-PA	AGAP005991-PA	1199174	1195185	7165.AGAP010257-PA	ASTEI09829	7165.AGAP005991-PA	ASTEI06323	0.071	0	0	0	0.942	0.883	0.509	0.318	0.997
AGAP010257-PA	RL15_ANOGA	1199174	1194177	7165.AGAP010257-PA	ASTEI09829	7165.AGAP004919-PA	ASTEI09035	0	0	0.209	0	0.942	0.883	0.509	0.062	0.997
AGAP012708-PA	AGAP010252-PA	1201487	1199169	7165.AGAP012708-PA	ASTEI08445	7165.AGAP010252-PA	ASTEI07898	0.431	0	0	0	0.942	0.808	0.344	0.524	0.997
RS7_ANOGA	RL7A_ANOGA	1199481	1195155	7165.AGAP010592-PA	ASTEI05335	7165.AGAP005960-PA	ASTEI06346	0	0	0	0	0.942	0.881	0.509	0.307	0.997
AGAP011687-PA	AGAP011173-PA	1200511	1200034	7165.AGAP011687-PA	ASTEI08573	7165.AGAP011173-PA	ASTEI05673	0.126	0	0	0	0.942	0.881	0.509	0.359	0.997
AGAP007644-PA	AGAP001910-PA	1196707	1191472	7165.AGAP007644-PA	ASTEI01616	7165.AGAP001910-PA	ASTEI08714	0.431	0	0	0	0.942	0.874	0.193	0.299	0.997
RS17_ANOGA	AGAP000541-PA	1194146	1190284	7165.AGAP004887-PA	ASTEI10371	7165.AGAP000541-PA	ASTEI09827	0	0	0	0	0.942	0.9	0.509	0.299	0.997
AGAP006808-PA	AGAP003048-PA	1195925	1192515	7165.AGAP006808-PA	ASTEI04671	7165.AGAP003048-PA	ASTEI03328	0	0	0	0	0.942	0.964	0	0.075	0.997
AGAP002468-PA	AGAP001805-PA	1191990	1191402	7165.AGAP002468-PA	ASTEI00702	7165.AGAP001805-PA	ASTEI00128	0	0	0	0	0.942	0.877	0.509	0.443	0.997
AGAP011173-PA	AGAP000541-PA	1200034	1190284	7165.AGAP011173-PA	ASTEI05673	7165.AGAP000541-PA	ASTEI09827	0.431	0	0	0	0.942	0.846	0.509	0.299	0.997
AGAP011298-PA	AGAP002919-PA	1200148	1192399	7165.AGAP011298-PA	ASTEI04204	7165.AGAP002919-PA	ASTEI00060	0	0	0	0	0.942	0.883	0.509	0.343	0.997
AGAP004991-PA	AGAP003008-PA	1194244	1192479	7165.AGAP004991-PA	ASTEI10795	7165.AGAP003008-PA	ASTEI03288	0	0	0	0	0.84	0.964	0.509	0.299	0.997
AGAP010257-PA	AGAP002437-PA	1199174	1191961	7165.AGAP010257-PA	ASTEI09829	7165.AGAP002437-PA	ASTEI00735	0	0	0	0	0.942	0.873	0.509	0.299	0.997
AGAP001973-PB	AGAP001407-PA	1191529	1191039	7165.AGAP001973-PB	ASTEI00316	7165.AGAP001407-PA	ASTEI07553	0	0	0	0	0.836	0.965	0.509	0.102	0.997
AGAP011687-PA	RS3A_ANOGA	1200511	1192940	7165.AGAP011687-PA	ASTEI08573	7165.AGAP003532-PA	ASTEI09336	0	0	0	0	0.942	0.881	0.509	0.265	0.997
AGAP011298-PA	RS13_ANOGA	1200148	1195143	7165.AGAP011298-PA	ASTEI04204	7165.AGAP005947-PA	ASTEI06358	0	0	0	0	0.942	0.879	0.509	0.299	0.997
AGAP002606-PA	AGAP000616-PA	1192120	1190348	7165.AGAP002606-PA	ASTEI04081	7165.AGAP000616-PA	ASTEI04478	0	0	0	0	0.758	0.959	0.509	0.536	0.997
RL5_ANOGA	AGAP006871-PA	1197990	1195987	7165.AGAP009031-PA	ASTEI10247	7165.AGAP006871-PA	ASTEI04628	0.431	0	0	0	0.942	0.782	0.509	0.486	0.997
AGAP005991-PA	AGAP003556-PA	1195185	1192964	7165.AGAP005991-PA	ASTEI06323	7165.AGAP003556-PA	ASTEI04387	0.092	0	0	0	0.942	0.871	0.509	0.359	0.997
AGAP005423-PA	AGAP001407-PA	1194647	1191039	7165.AGAP005423-PA	ASTEI02053	7165.AGAP001407-PA	ASTEI07553	0	0	0	0	0.84	0.966	0.509	0.114	0.997
PESC_ANOGA	AGAP005221-PA	1196219	1194456	7165.AGAP007112-PA	ASTEI06887	7165.AGAP005221-PA	ASTEI06017	0	0	0	0	0.942	0.931	0	0.439	0.997
AGAP010252-PA	AGAP000857-PA	1199169	1190557	7165.AGAP010252-PA	ASTEI07898	7165.AGAP000857-PA	ASTEI01205	0.431	0	0	0	0.942	0.874	0.193	0.299	0.997
AGAP010267-PA	AGAP002945-PA	1199183	1192421	7165.AGAP010267-PA	ASTEI11163	7165.AGAP002945-PA	ASTEI00498	0.094	0	0.406	0.692	0.704	0.966	0.604	0.653	0.997
RS3A_ANOGA	AGAP002468-PA	1192940	1191990	7165.AGAP003532-PA	ASTEI09336	7165.AGAP002468-PA	ASTEI00702	0	0	0.206	0	0.942	0.877	0.509	0.314	0.997
AGAP003136-PA	AGAP000549-PA	1192589	1190291	7165.AGAP003136-PA	ASTEI00238	7165.AGAP000549-PA	ASTEI10573	0.431	0	0.358	0	0.478	0.659	0.948	0.512	0.997
RL7A_ANOGA	AGAP001805-PA	1195155	1191402	7165.AGAP005960-PA	ASTEI06346	7165.AGAP001805-PA	ASTEI00128	0	0	0	0	0.942	0.883	0.509	0.357	0.997
AGAP010251-PA	AGAP001399-PA	1199168	1191031	7165.AGAP010251-PA	ASTEI07897	7165.AGAP001399-PA	ASTEI07545	0	0	0	0	0.834	0.933	0.509	0.554	0.997
RS7_ANOGA	AGAP003556-PA	1199481	1192964	7165.AGAP010592-PA	ASTEI05335	7165.AGAP003556-PA	ASTEI04387	0	0	0	0	0.942	0.871	0.509	0.359	0.997
AGAP008916-PA	RS3A_ANOGA	1197882	1192940	7165.AGAP008916-PA	ASTEI01907	7165.AGAP003532-PA	ASTEI09336	0	0	0	0	0.942	0.883	0.509	0.356	0.997
AGAP011687-PA	AGAP004422-PA	1200511	1193712	7165.AGAP011687-PA	ASTEI08573	7165.AGAP004422-PA	ASTEI04933	0.147	0	0	0	0.942	0.881	0.509	0.123	0.997
AGAP012708-PA	AGAP010257-PA	1201487	1199174	7165.AGAP012708-PA	ASTEI08445	7165.AGAP010257-PA	ASTEI09829	0.431	0	0	0	0.942	0.853	0.344	0.299	0.997
AGAP009786-PA	AGAP000300-PA	1198711	1190075	7165.AGAP009786-PA	ASTEI06480	7165.AGAP000300-PA	ASTEI07834	0.685	0	0	0	0.975	0.043	0	0.692	0.997
AGAP005021-PA	AGAP004703-PA	1194273	1193967	7165.AGAP005021-PA	ASTEI09293	7165.AGAP004703-PA	ASTEI08163	0.431	0	0	0	0.272	0.966	0.623	0.554	0.997
AGAP028012-PA	AGAP005021-PA	1202408	1194273	7165.AGAP028012-PA	ASTEI05904	7165.AGAP005021-PA	ASTEI09293	0.431	0	0	0	0.272	0.966	0.623	0.54	0.997
AGAP002919-PA	AGAP002468-PA	1192399	1191990	7165.AGAP002919-PA	ASTEI00060	7165.AGAP002468-PA	ASTEI00702	0	0	0	0	0.942	0.877	0.509	0.324	0.997
AGAP007635-PA	AGAP003556-PA	1196698	1192964	7165.AGAP007635-PA	ASTEI01535	7165.AGAP003556-PA	ASTEI04387	0.431	0	0	0	0.942	0.811	0.344	0.444	0.997
AGAP002481-PA	AGAP000616-PA	1192002	1190348	7165.AGAP002481-PA	ASTEI079290	7165.AGAP000616-PA	ASTEI04478	0	0	0	0	0.734	0.962	0.509	0.522	0.997
RL15_ANOGA	AGAP002468-PA	1194177	1191990	7165.AGAP004919-PA	ASTEI09035	7165.AGAP002468-PA	ASTEI00702	0	0	0	0	0.942	0.877	0.509	0.494	0.997
AGAP011383-PA	AGAP005221-PA	1200227	1194456	7165.AGAP011383-PA	ASTEI10525	7165.AGAP005221-PA	ASTEI06017	0	0	0	0	0.942	0.931	0	0.358	0.997
RL5_ANOGA	RL7A_ANOGA	1197990	1195155	7165.AGAP009031-PA	ASTEI10247	7165.AGAP005960-PA	ASTEI06346	0.055	0	0	0	0.942	0.891	0.509	0.362	0.997
AGAP011423-PA	AGAP001973-PB	1200266	1191529	7165.AGAP011423-PA	ASTEI06446	7165.AGAP001973-PB	ASTEI00316	0	0	0	0	0.82	0.964	0.509	0.358	0.997
AGAP011687-PA	RL8_ANOGA	1200511	1195007	7165.AGAP011687-PA	ASTEI08573	7165.AGAP005802-PA	ASTEI08489	0.094	0	0	0	0.942	0.881	0.509	0.359	0.997
AGAP007810-PA	AGAP005021-PA	1196868	1194273	7165.AGAP007810-PA	ASTEI01645	7165.AGAP005021-PA	ASTEI09293	0.431	0	0	0	0.272	0.966	0.623	0.554	0.997
AGAP011687-PA	AGAP002306-PA	1200511	1191837	7165.AGAP011687-PA	ASTEI08573	7165.AGAP002306-PA	ASTEI00185	0.093	0	0	0	0.942	0.881	0.509	0.36	0.997
AGAP010257-PA	RL7A_ANOGA	1199174	1195155	7165.AGAP010257-PA	ASTEI09829	7165.AGAP005960-PA	ASTEI06346	0.099	0	0	0	0.942	0.883	0.509	0.361	0.997
RL7A_ANOGA	AGAP001910-PA	1195155	1191472	7165.AGAP005960-PA	ASTEI06346	7165.AGAP001910-PA	ASTEI08714	0.103	0	0	0	0.942	0.892	0.509	0.357	0.997
AGAP005221-PA	AGAP003048-PA	1194456	1192515	7165.AGAP005221-PA	ASTEI06017	7165.AGAP003048-PA	ASTEI03328	0	0	0	0	0.942	0.931	0	0.359	0.997
AGAP011383-PA	AGAP004514-PA	1200227	1193797	7165.AGAP011383-PA	ASTEI10525	7165.AGAP004514-PA	ASTEI11118	0	0	0	0	0.942	0.926	0	0.358	0.997
RS17_ANOGA	AGAP002306-PA	1194146	1191837	7165.AGAP004887-PA	ASTEI10371	7165.AGAP002306-PA	ASTEI00185	0	0	0	0	0.942	0.877	0.509	0.357	0.997
RL15_ANOGA	AGAP002437-PA	1194177	1191961	7165.AGAP004919-PA	ASTEI09035	7165.AGAP002437-PA	ASTEI00735	0	0	0	0	0.942	0.873	0.509	0.493	0.997
AGAP006871-PA	AGAP000739-PA	1195987	1190456	7165.AGAP006871-PA	ASTEI04628	7165.AGAP000739-PA	ASTEI07007	0	0	0	0	0.942	0.889	0.509	0.418	0.997
AGAP010253-PA	AGAP001407-PA	1199170	1191039	7165.AGAP010253-PA	ASTEI07899	7165.AGAP001407-PA	ASTEI07553	0	0	0	0	0.836	0.962	0.509	0.299	0.997
AGAP005535-PA	AGAP004960-PA	1194751	1194213	7165.AGAP005535-PA	ASTEI02139	7165.AGAP004960-PA	ASTEI10933	0	0	0	0	0.75	0.966	0.509	0.462	0.997
AGAP011423-PA	AGAP011174-PA	1200266	1200035	7165.AGAP011423-PA	ASTEI06446	7165.AGAP011174-PA	ASTEI05674	0	0	0	0	0.834	0.959	0.509	0.374	0.997
AGAP008916-PA	AGAP002437-PA	1197882	1191961	7165.AGAP008916-PA	ASTEI01907	7165.AGAP002437-PA	ASTEI00735	0	0	0	0	0.942	0.873	0.509	0.357	0.997
AGAP008837-PA	AGAP003935-PA	1197807	1193306	7165.AGAP008837-PA	ASTEI05016	7165.AGAP003935-PA	ASTEI00948	0	0	0	0	0.842	0.964	0.509	0.115	0.997
AGAP011423-PA	AGAP001995-PA	1200266	1191549	7165.AGAP011423-PA	ASTEI06446	7165.AGAP001995-PA	ASTEI00337	0	0	0	0	0.833	0.964	0.509	0.139	0.997
AGAP009786-PA	AGAP004677-PA	1198711	1193942	7165.AGAP009786-PA	ASTEI06480	7165.AGAP004677-PA	ASTEI10455	0.692	0	0	0	0.834	0	0.9	0.619	0.997
AGAP008816-PA	AGAP002606-PA	1197786	1192120	7165.AGAP008816-PA	ASTEI05036	7165.AGAP002606-PA	ASTEI04081	0	0	0	0	0.84	0.964	0.509	0.112	0.997
AGAP006871-PA	AGAP003556-PA	1195987	1192964	7165.AGAP006871-PA	ASTEI04628	7165.AGAP003556-PA	ASTEI04387	0.431	0	0	0	0.942	0.815	0.509	0.231	0.997
AGAP011424-PA	RL15_ANOGA	1200267	1194177	7165.AGAP011424-PA	ASTEI06447	7165.AGAP004919-PA	ASTEI09035	0	0	0	0	0.942	0.881	0.509	0.359	0.997
AGAP004960-PA	AGAP002061-PA	1194213	1191608	7165.AGAP004960-PA	ASTEI10933	7165.AGAP002061-PA	ASTEI05539	0	0	0	0	0.846	0.965	0.509	0.093	0.997
AGAP008837-PA	AGAP001407-PA	1197807	1191039	7165.AGAP008837-PA	ASTEI05016	7165.AGAP001407-PA	ASTEI07553	0	0	0	0	0.847	0.966	0.509	0.299	0.997
AGAP010702-PA	AGAP005221-PA	1199581	1194456	7165.AGAP010702-PA	ASTEI11192	7165.AGAP005221-PA	ASTEI06017	0	0	0	0	0.942	0.931	0	0.477	0.997
AGAP008816-PA	AGAP001407-PA	1197786	1191039	7165.AGAP008816-PA	ASTEI05036	7165.AGAP001407-PA	ASTEI07553	0	0	0	0	0.838	0.966	0.509	0.299	0.997
AGAP008916-PA	RS13_ANOGA	1197882	1195143	7165.AGAP008916-PA	ASTEI01907	7165.AGAP005947-PA	ASTEI06358	0	0	0	0	0.942	0.879	0.509	0.299	0.997
RL5_ANOGA	AGAP001738-PA	1197990	1191342	7165.AGAP009031-PA	ASTEI10247	7165.AGAP001738-PA	ASTEI03135	0.431	0	0	0	0.942	0.874	0.193	0.299	0.997
AGAP003556-PA	AGAP002919-PA	1192964	1192399	7165.AGAP003556-PA	ASTEI04387	7165.AGAP002919-PA	ASTEI00060	0	0	0	0	0.942	0.871	0.509	0.299	0.997
AGAP010693-PA	AGAP008882-PA	1199572	1197849	7165.AGAP010693-PA	ASTEI05409	7165.AGAP008882-PA	ASTEI04969	0	0	0	0	0.849	0.931	0.509	0.524	0.997
PESC_ANOGA	AGAP004514-PA	1196219	1193797	7165.AGAP007112-PA	ASTEI06887	7165.AGAP004514-PA	ASTEI11118	0	0	0	0	0.942	0.926	0	0.503	0.997
RL7A_ANOGA	RL8_ANOGA	1195155	1195007	7165.AGAP005960-PA	ASTEI06346	7165.AGAP005802-PA	ASTEI08489	0.108	0	0	0	0.942	0.883	0.509	0.407	0.997
AGAP010257-PA	AGAP002122-PA	1199174	1191667	7165.AGAP010257-PA	ASTEI09829	7165.AGAP002122-PA	ASTEI03245	0.056	0	0	0	0.942	0.892	0.509	0.33	0.997
AGAP011173-PA	AGAP001805-PA	1200034	1191402	7165.AGAP011173-PA	ASTEI05673	7165.AGAP001805-PA	ASTEI00128	0	0	0	0	0.942	0.883	0.509	0.361	0.997
RS13_ANOGA	RL8_ANOGA	1195143	1195007	7165.AGAP005947-PA	ASTEI06358	7165.AGAP005802-PA	ASTEI08489	0.089	0	0	0	0.942	0.879	0.509	0.299	0.997
AGAP009694-PA	AGAP002762-PA	1198621	1192259	7165.AGAP009694-PA	ASTEI07324	7165.AGAP002762-PA	ASTEI03145	0	0	0.264	0.824	0.942	0.926	0.509	0.527	0.997
AGAP005423-PA	AGAP001973-PB	1194647	1191529	7165.AGAP005423-PA	ASTEI02053	7165.AGAP001973-PB	ASTEI00316	0	0	0.244	0.79	0.828	0.964	0.509	0.326	0.997
AGAP005559-PA	AGAP002606-PA	1194774	1192120	7165.AGAP005559-PA	ASTEI02163	7165.AGAP002606-PA	ASTEI04081	0	0	0	0	0.756	0.966	0.509	0.546	0.997
RL5_ANOGA	AGAP000857-PA	1197990	1190557	7165.AGAP009031-PA	ASTEI10247	7165.AGAP000857-PA	ASTEI01205	0.431	0	0	0	0.942	0.874	0.193	0.299	0.997
AGAP010308-PA	PESC_ANOGA	1199220	1196219	7165.AGAP010308-PA	ASTEI09865	7165.AGAP007112-PA	ASTEI06887	0	0	0	0	0.942	0.931	0	0.361	0.997
AGAP003008-PA	AGAP002606-PA	1192479	1192120	7165.AGAP003008-PA	ASTEI03288	7165.AGAP002606-PA	ASTEI04081	0	0	0	0	0.74	0.964	0.509	0.495	0.997
AGAP011629-PA	AGAP000549-PA	1200454	1190291	7165.AGAP011629-PA	ASTEI10015	7165.AGAP000549-PA	ASTEI10573	0.431	0.029	0.243	0	0.321	0.774	0.948	0.443	0.997
AGAP002061-PA	AGAP000616-PA	1191608	1190348	7165.AGAP002061-PA	ASTEI05539	7165.AGAP000616-PA	ASTEI04478	0	0	0	0	0.773	0.965	0.509	0.526	0.997
AGAP012135-PA	AGAP002061-PA	1200934	1191608	7165.AGAP012135-PA	ASTEI06048	7165.AGAP002061-PA	ASTEI05539	0	0	0	0	0.877	0.966	0.509	0.123	0.997
RL8_ANOGA	RS3A_ANOGA	1195007	1192940	7165.AGAP005802-PA	ASTEI08489	7165.AGAP003532-PA	ASTEI09336	0	0	0	0	0.942	0.883	0.509	0.47	0.997
BOP1_ANOGA	AGAP005221-PA	1196235	1194456	7165.AGAP007128-PA	ASTEI06902	7165.AGAP005221-PA	ASTEI06017	0	0	0	0	0.942	0.931	0	0.443	0.997
AGAP010257-PA	RS3A_ANOGA	1199174	1192940	7165.AGAP010257-PA	ASTEI09829	7165.AGAP003532-PA	ASTEI09336	0	0	0	0	0.942	0.883	0.509	0.299	0.997
AGAP005559-PA	AGAP002061-PA	1194774	1191608	7165.AGAP005559-PA	ASTEI02163	7165.AGAP002061-PA	ASTEI05539	0	0	0	0	0.753	0.965	0.509	0.53	0.997
AGAP003008-PA	AGAP001440-PA	1192479	1191069	7165.AGAP003008-PA	ASTEI03288	7165.AGAP001440-PA	ASTEI03633	0	0	0	0	0.765	0.966	0.509	0.512	0.997
RL8_ANOGA	RS17_ANOGA	1195007	1194146	7165.AGAP005802-PA	ASTEI08489	7165.AGAP004887-PA	ASTEI10371	0.067	0	0	0	0.942	0.877	0.509	0.299	0.997
AGAP011298-PA	AGAP010257-PA	1200148	1199174	7165.AGAP011298-PA	ASTEI04204	7165.AGAP010257-PA	ASTEI09829	0.085	0	0	0	0.942	0.883	0.509	0.299	0.997
AGAP003215-PA	AGAP003008-PA	1192662	1192479	7165.AGAP003215-PA	ASTEI00005	7165.AGAP003008-PA	ASTEI03288	0	0	0.437	0.948	0.942	0.931	0.509	0.541	0.997
AGAP008916-PA	RL7A_ANOGA	1197882	1195155	7165.AGAP008916-PA	ASTEI01907	7165.AGAP005960-PA	ASTEI06346	0.043	0	0	0	0.942	0.883	0.509	0.36	0.997
AGAP010429-PA	AGAP010156-PA	1199339	1199074	7165.AGAP010429-PA	ASTEI09457	7165.AGAP010156-PA	ASTEI08305	0.692	0	0	0	0.847	0.879	0	0.625	0.997
AGAP012906-PA	AGAP004422-PA	1201672	1193712	7165.AGAP012906-PA	ASTEI08713	7165.AGAP004422-PA	ASTEI04933	0.147	0	0	0	0.942	0.858	0.344	0.514	0.997
AGAP011173-PA	AGAP007644-PA	1200034	1196707	7165.AGAP011173-PA	ASTEI05673	7165.AGAP007644-PA	ASTEI01616	0.431	0	0	0	0.942	0.874	0.193	0.299	0.997
AGAP012906-PA	AGAP005991-PA	1201672	1195185	7165.AGAP012906-PA	ASTEI08713	7165.AGAP005991-PA	ASTEI06323	0	0	0	0	0.942	0.858	0.344	0.536	0.997
AGAP002306-PA	AGAP001805-PA	1191837	1191402	7165.AGAP002306-PA	ASTEI00185	7165.AGAP001805-PA	ASTEI00128	0	0	0	0	0.942	0.883	0.509	0.438	0.997
AGAP003556-PA	RS3A_ANOGA	1192964	1192940	7165.AGAP003556-PA	ASTEI04387	7165.AGAP003532-PA	ASTEI09336	0	0	0	0	0.942	0.871	0.509	0.299	0.997
AGAP012708-PA	AGAP000541-PA	1201487	1190284	7165.AGAP012708-PA	ASTEI08445	7165.AGAP000541-PA	ASTEI09827	0.431	0	0	0	0.942	0.877	0.344	0.36	0.997
AGAP012708-PA	AGAP000739-PA	1201487	1190456	7165.AGAP012708-PA	ASTEI08445	7165.AGAP000739-PA	ASTEI07007	0	0	0	0	0.942	0.876	0.344	0.493	0.997
AGAP011298-PA	AGAP006871-PA	1200148	1195987	7165.AGAP011298-PA	ASTEI04204	7165.AGAP006871-PA	ASTEI04628	0	0	0	0	0.942	0.872	0.509	0.299	0.997
AGAP008916-PA	AGAP005991-PA	1197882	1195185	7165.AGAP008916-PA	ASTEI01907	7165.AGAP005991-PA	ASTEI06323	0.167	0	0	0	0.942	0.883	0.509	0.308	0.997
AGAP011298-PA	AGAP008916-PA	1200148	1197882	7165.AGAP011298-PA	ASTEI04204	7165.AGAP008916-PA	ASTEI01907	0.082	0	0	0	0.942	0.883	0.509	0.299	0.997
AGAP011884-PA	AGAP005221-PA	1200692	1194456	7165.AGAP011884-PA	ASTEI05085	7165.AGAP005221-PA	ASTEI06017	0	0	0	0	0.942	0.917	0	0.511	0.997
AGAP007244	AGAP005365-PA	1196347	1194592	7165.AGAP007244-PA	ASTEI09715	7165.AGAP005365-PA	ASTEI10066	0	0	0	0	0.942	0.927	0	0.359	0.997
Arc-p34	AGAP008908-PA	1198107	1197874	7165.AGAP009154-PA	ASTEI06168	7165.AGAP008908-PA	ASTEI01898	0	0	0	0	0.112	0.954	0.897	0.525	0.997
AGAP009694-PA	AGAP004238-PA	1198621	1193559	7165.AGAP009694-PA	ASTEI07324	7165.AGAP004238-PA	ASTEI03673	0	0	0.286	0.831	0.942	0.926	0.509	0.527	0.997
AGAP005221-PA	AGAP004514-PA	1194456	1193797	7165.AGAP005221-PA	ASTEI06017	7165.AGAP004514-PA	ASTEI11118	0	0	0	0	0.942	0.926	0	0.358	0.997
AGAP002762-PA	AGAP002759-PA	1192259	1192256	7165.AGAP002762-PA	ASTEI03145	7165.AGAP002759-PA	ASTEI03148	0	0	0.243	0.825	0.942	0.892	0.509	0.517	0.997
AGAP001995-PA	AGAP001973-PB	1191549	1191529	7165.AGAP001995-PA	ASTEI00337	7165.AGAP001973-PB	ASTEI00316	0	0	0	0.786	0.854	0.966	0.509	0.493	0.997
RS7_ANOGA	RL8_ANOGA	1199481	1195007	7165.AGAP010592-PA	ASTEI05335	7165.AGAP005802-PA	ASTEI08489	0	0	0	0	0.942	0.883	0.509	0.362	0.997
AGAP002481-PA	AGAP001745-PA	1192002	1191349	7165.AGAP002481-PA	ASTEI079290	7165.AGAP001745-PA	ASTEI00033	0	0	0	0.615	0.852	0.964	0.509	0.529	0.997
AGAP006607	eIF3-S8	1195738	1193988	7165.AGAP006607-PA	ASTEI02686	7165.AGAP004725-PA	ASTEI08147	0	0	0	0	0.347	0.926	0.897	0.533	0.997
AGAP008816-PA	AGAP003935-PA	1197786	1193306	7165.AGAP008816-PA	ASTEI05036	7165.AGAP003935-PA	ASTEI00948	0	0	0.21	0.818	0.84	0.966	0.509	0.352	0.997
AGAP011174-PA	AGAP010253-PA	1200035	1199170	7165.AGAP011174-PA	ASTEI05674	7165.AGAP010253-PA	ASTEI07899	0	0	0	0	0.833	0.96	0.509	0.357	0.997
PESC_ANOGA	AGAP005438-PA	1196219	1194660	7165.AGAP007112-PA	ASTEI06887	7165.AGAP005438-PA	ASTEI02064	0	0	0	0	0.942	0.931	0	0.362	0.997
RL7A_ANOGA	RS13_ANOGA	1195155	1195143	7165.AGAP005960-PA	ASTEI06346	7165.AGAP005947-PA	ASTEI06358	0.431	0	0	0	0.942	0.879	0.509	0.114	0.997
RL7A_ANOGA	AGAP000541-PA	1195155	1190284	7165.AGAP005960-PA	ASTEI06346	7165.AGAP000541-PA	ASTEI09827	0.066	0	0	0	0.942	0.864	0.509	0.299	0.997
eIF3-S5	eIF3-S10	1192413	1191869	7165.AGAP002935-PA	ASTEI11014	7165.AGAP002340-PA	ASTEI04345	0	0	0	0	0.417	0.931	0.87	0.506	0.997
AGAP011687-PA	AGAP006871-PA	1200511	1195987	7165.AGAP011687-PA	ASTEI08573	7165.AGAP006871-PA	ASTEI04628	0.113	0	0	0	0.942	0.872	0.509	0.239	0.997
AGAP011687-PA	AGAP001910-PA	1200511	1191472	7165.AGAP011687-PA	ASTEI08573	7165.AGAP001910-PA	ASTEI08714	0.104	0	0	0	0.942	0.891	0.509	0.099	0.997
AGAP003556-PA	AGAP002437-PA	1192964	1191961	7165.AGAP003556-PA	ASTEI04387	7165.AGAP002437-PA	ASTEI00735	0	0	0	0	0.942	0.871	0.509	0.357	0.997
AGAP002481-PA	AGAP001407-PA	1192002	1191039	7165.AGAP002481-PA	ASTEI079290	7165.AGAP001407-PA	ASTEI07553	0	0	0	0	0.727	0.963	0.509	0.495	0.997
AGAP011687-PA	AGAP003556-PA	1200511	1192964	7165.AGAP011687-PA	ASTEI08573	7165.AGAP003556-PA	ASTEI04387	0.092	0	0	0	0.942	0.871	0.509	0.311	0.997
RS13_ANOGA	AGAP002468-PA	1195143	1191990	7165.AGAP005947-PA	ASTEI06358	7165.AGAP002468-PA	ASTEI00702	0.07	0	0	0	0.942	0.871	0.509	0.299	0.997
AGAP011174-PA	AGAP004991-PA	1200035	1194244	7165.AGAP011174-PA	ASTEI05674	7165.AGAP004991-PA	ASTEI10795	0	0	0	0	0.837	0.961	0.509	0.359	0.997
AGAP008916-PA	AGAP002468-PA	1197882	1191990	7165.AGAP008916-PA	ASTEI01907	7165.AGAP002468-PA	ASTEI00702	0.431	0	0	0	0.942	0.811	0.509	0.299	0.997
AGAP004991-PA	AGAP000616-PA	1194244	1190348	7165.AGAP004991-PA	ASTEI10795	7165.AGAP000616-PA	ASTEI04478	0	0	0	0	0.811	0.964	0.509	0.299	0.997
AGAP008816-PA	AGAP005423-PA	1197786	1194647	7165.AGAP008816-PA	ASTEI05036	7165.AGAP005423-PA	ASTEI02053	0	0	0.239	0.869	0.846	0.966	0.509	0.357	0.997
AGAP003556-PA	AGAP000541-PA	1192964	1190284	7165.AGAP003556-PA	ASTEI04387	7165.AGAP000541-PA	ASTEI09827	0.431	0	0	0	0.942	0.807	0.509	0.299	0.997
AGAP011173-PA	RS13_ANOGA	1200034	1195143	7165.AGAP011173-PA	ASTEI05673	7165.AGAP005947-PA	ASTEI06358	0.087	0	0	0	0.942	0.879	0.509	0.444	0.997
AGAP005991-PA	RS17_ANOGA	1195185	1194146	7165.AGAP005991-PA	ASTEI06323	7165.AGAP004887-PA	ASTEI10371	0	0	0	0	0.942	0.877	0.509	0.357	0.997
AGAP011423-PA	AGAP010253-PA	1200266	1199170	7165.AGAP011423-PA	ASTEI06446	7165.AGAP010253-PA	ASTEI07899	0	0	0	0	0.837	0.964	0.509	0.086	0.997
RL7A_ANOGA	AGAP004422-PA	1195155	1193712	7165.AGAP005960-PA	ASTEI06346	7165.AGAP004422-PA	ASTEI04933	0	0	0	0	0.942	0.883	0.509	0.455	0.997
AGAP011298-PA	AGAP000541-PA	1200148	1190284	7165.AGAP011298-PA	ASTEI04204	7165.AGAP000541-PA	ASTEI09827	0.182	0	0	0	0.942	0.864	0.509	0.299	0.997
AGAP011173-PA	AGAP002754-PA	1200034	1192251	7165.AGAP011173-PA	ASTEI05673	7165.AGAP002754-PA	ASTEI03152	0	0	0	0	0.942	0.883	0.509	0.463	0.997
AGAP003935-PA	AGAP001995-PA	1193306	1191549	7165.AGAP003935-PA	ASTEI00948	7165.AGAP001995-PA	ASTEI00337	0	0	0.217	0.791	0.864	0.966	0.509	0.361	0.997
RS7_ANOGA	RL15_ANOGA	1199481	1194177	7165.AGAP010592-PA	ASTEI05335	7165.AGAP004919-PA	ASTEI09035	0	0	0	0	0.942	0.883	0.509	0.468	0.997
AGAP009271-PA	AGAP002606-PA	1198220	1192120	7165.AGAP009271-PA	ASTEI06586	7165.AGAP002606-PA	ASTEI04081	0	0	0	0	0.753	0.963	0.509	0.418	0.997
AGAP004991-PA	AGAP001407-PA	1194244	1191039	7165.AGAP004991-PA	ASTEI10795	7165.AGAP001407-PA	ASTEI07553	0	0	0	0	0.837	0.966	0.509	0.299	0.997
AGAP011687-PA	AGAP002122-PA	1200511	1191667	7165.AGAP011687-PA	ASTEI08573	7165.AGAP002122-PA	ASTEI03245	0.134	0	0	0	0.942	0.891	0.509	0.102	0.997
AGAP008267-PA	AGAP002982-PA	1197301	1192454	7165.AGAP008267-PA	ASTEI03008	7165.AGAP002982-PA	ASTEI03258	0	0	0	0	0.13	0.931	0.897	0.589	0.997
RL5_ANOGA	RL15_ANOGA	1197990	1194177	7165.AGAP009031-PA	ASTEI10247	7165.AGAP004919-PA	ASTEI09035	0	0	0	0	0.942	0.891	0.509	0.36	0.997
AGAP004960-PA	AGAP000616-PA	1194213	1190348	7165.AGAP004960-PA	ASTEI10933	7165.AGAP000616-PA	ASTEI04478	0	0	0	0	0.757	0.966	0.509	0.357	0.997
AGAP011173-PA	AGAP002437-PA	1200034	1191961	7165.AGAP011173-PA	ASTEI05673	7165.AGAP002437-PA	ASTEI00735	0	0	0	0	0.942	0.873	0.509	0.299	0.997
AGAP012708-PA	AGAP011077-PA	1201487	1199939	7165.AGAP012708-PA	ASTEI08445	7165.AGAP011077-PA	ASTEI05576	0.109	0	0	0	0.942	0.928	0.344	0.114	0.997
AGAP005423-PA	AGAP003935-PA	1194647	1193306	7165.AGAP005423-PA	ASTEI02053	7165.AGAP003935-PA	ASTEI00948	0	0	0.212	0.812	0.83	0.966	0.509	0.082	0.997
RS7_ANOGA	AGAP010257-PA	1199481	1199174	7165.AGAP010592-PA	ASTEI05335	7165.AGAP010257-PA	ASTEI09829	0	0	0	0	0.942	0.883	0.509	0.351	0.997
AGAP005991-PA	AGAP001910-PA	1195185	1191472	7165.AGAP005991-PA	ASTEI06323	7165.AGAP001910-PA	ASTEI08714	0.104	0	0	0	0.942	0.892	0.509	0.358	0.997
AGAP010252-PA	AGAP007644-PA	1199169	1196707	7165.AGAP010252-PA	ASTEI07898	7165.AGAP007644-PA	ASTEI01616	0.431	0	0	0	0.942	0.874	0.193	0.299	0.997
AGAP010139-PA	AGAP002091-PA	1199059	1191638	7165.AGAP010139-PA	ASTEI08316	7165.AGAP002091-PA	ASTEI00393	0.685	0	0	0	0.975	0	0	0.662	0.997
AGAP003008-PA	AGAP000616-PA	1192479	1190348	7165.AGAP003008-PA	ASTEI03288	7165.AGAP000616-PA	ASTEI04478	0	0	0.463	0.918	0.836	0.966	0.509	0.54	0.997
AGAP005535-PA	AGAP001440-PA	1194751	1191069	7165.AGAP005535-PA	ASTEI02139	7165.AGAP001440-PA	ASTEI03633	0	0	0	0	0.679	0.966	0.509	0.538	0.997
AGAP010257-PA	RS13_ANOGA	1199174	1195143	7165.AGAP010257-PA	ASTEI09829	7165.AGAP005947-PA	ASTEI06358	0.092	0	0	0	0.942	0.879	0.509	0.299	0.997
AGAP001133-PA	AGAP000337-PA	1190794	1190108	7165.AGAP001133-PA	ASTEI09949	7165.AGAP000337-PA	ASTEI08809	0	0	0	0	0.262	0.94	0.897	0.598	0.997
AGAP006090-PA	AGAP005365-PA	1195284	1194592	7165.AGAP006090-PA	ASTEI02894	7165.AGAP005365-PA	ASTEI10066	0	0	0	0	0.942	0.931	0	0.359	0.997
AGAP011298-PA	AGAP002437-PA	1200148	1191961	7165.AGAP011298-PA	ASTEI04204	7165.AGAP002437-PA	ASTEI00735	0	0	0	0	0.942	0.873	0.509	0.299	0.997
AGAP010252-PA	AGAP001738-PA	1199169	1191342	7165.AGAP010252-PA	ASTEI07898	7165.AGAP001738-PA	ASTEI03135	0.431	0	0	0	0.942	0.874	0.193	0.299	0.997
RL8_ANOGA	AGAP002919-PA	1195007	1192399	7165.AGAP005802-PA	ASTEI08489	7165.AGAP002919-PA	ASTEI00060	0	0	0	0	0.942	0.883	0.509	0.299	0.997
AGAP006871-PA	RL7A_ANOGA	1195987	1195155	7165.AGAP006871-PA	ASTEI04628	7165.AGAP005960-PA	ASTEI06346	0	0	0	0	0.942	0.872	0.509	0.299	0.997
AGAP012708-PA	RS13_ANOGA	1201487	1195143	7165.AGAP012708-PA	ASTEI08445	7165.AGAP005947-PA	ASTEI06358	0.079	0	0	0	0.942	0.928	0.344	0.299	0.997
RL7A_ANOGA	AGAP003556-PA	1195155	1192964	7165.AGAP005960-PA	ASTEI06346	7165.AGAP003556-PA	ASTEI04387	0.133	0	0	0	0.942	0.871	0.509	0.405	0.997
AGAP003935-PA	AGAP001973-PB	1193306	1191529	7165.AGAP003935-PA	ASTEI00948	7165.AGAP001973-PB	ASTEI00316	0	0	0	0.812	0.873	0.966	0.509	0.36	0.997
AGAP008916-PA	RL15_ANOGA	1197882	1194177	7165.AGAP008916-PA	ASTEI01907	7165.AGAP004919-PA	ASTEI09035	0	0	0	0	0.942	0.883	0.509	0.299	0.997
AGAP010139-PA	AGAP000180-PA	1199059	1189968	7165.AGAP010139-PA	ASTEI08316	7165.AGAP000180-PA	ASTEI10608	0.692	0	0	0	0.975	0	0	0.662	0.997
AGAP011173-PA	RS3A_ANOGA	1200034	1192940	7165.AGAP011173-PA	ASTEI05673	7165.AGAP003532-PA	ASTEI09336	0	0	0	0	0.942	0.883	0.509	0.299	0.997
RL8_ANOGA	AGAP002437-PA	1195007	1191961	7165.AGAP005802-PA	ASTEI08489	7165.AGAP002437-PA	ASTEI00735	0	0	0	0	0.942	0.873	0.509	0.299	0.997
AGAP000739-PA	AGAP000541-PA	1190456	1190284	7165.AGAP000739-PA	ASTEI07007	7165.AGAP000541-PA	ASTEI09827	0	0	0	0	0.942	0.882	0.509	0.361	0.997
AGAP012906-PA	RL15_ANOGA	1201672	1194177	7165.AGAP012906-PA	ASTEI08713	7165.AGAP004919-PA	ASTEI09035	0	0	0	0	0.942	0.858	0.344	0.534	0.997
AGAP008617-PA	AGAP000616-PA	1197607	1190348	7165.AGAP008617-PA	ASTEI09885	7165.AGAP000616-PA	ASTEI04478	0	0	0	0	0.702	0.964	0.509	0.531	0.997
AGAP005535-PA	AGAP000616-PA	1194751	1190348	7165.AGAP005535-PA	ASTEI02139	7165.AGAP000616-PA	ASTEI04478	0	0	0	0	0.754	0.966	0.509	0.538	0.997
AGAP006092-PA	AGAP002088-PA	1195286	1191635	7165.AGAP006092-PA	ASTEI02892	7165.AGAP002088-PA	ASTEI00390	0	0	0	0	0.923	0.878	0.509	0.533	0.997
AGAP011298-PA	RL7A_ANOGA	1200148	1195155	7165.AGAP011298-PA	ASTEI04204	7165.AGAP005960-PA	ASTEI06346	0.071	0	0	0	0.942	0.883	0.509	0.361	0.997
AGAP008802-PA	AGAP007827-PB	1197773	1196884	7165.AGAP008802-PA	ASTEI05047	7165.AGAP007827-PB	ASTEI01631	0.431	0	0	0	0.942	0.875	0	0.537	0.997
RS13_ANOGA	AGAP002122-PA	1195143	1191667	7165.AGAP005947-PA	ASTEI06358	7165.AGAP002122-PA	ASTEI03245	0	0	0	0	0.942	0.886	0.509	0.241	0.997
RL7A_ANOGA	RL15_ANOGA	1195155	1194177	7165.AGAP005960-PA	ASTEI06346	7165.AGAP004919-PA	ASTEI09035	0	0	0	0	0.942	0.883	0.509	0.299	0.997
AGAP011077-PA	AGAP000541-PA	1199939	1190284	7165.AGAP011077-PA	ASTEI05576	7165.AGAP000541-PA	ASTEI09827	0.066	0	0	0	0.942	0.889	0.509	0.299	0.997
AGAP010257-PA	AGAP004422-PA	1199174	1193712	7165.AGAP010257-PA	ASTEI09829	7165.AGAP004422-PA	ASTEI04933	0.059	0	0	0	0.942	0.883	0.509	0.358	0.997
AGAP003556-PA	AGAP002754-PA	1192964	1192251	7165.AGAP003556-PA	ASTEI04387	7165.AGAP002754-PA	ASTEI03152	0	0	0	0	0.942	0.875	0.509	0.36	0.997
AGAP006090-PA	AGAP003048-PA	1195284	1192515	7165.AGAP006090-PA	ASTEI02894	7165.AGAP003048-PA	ASTEI03328	0	0	0	0	0.942	0.931	0	0.357	0.997
AGAP007635-PA	AGAP000541-PA	1196698	1190284	7165.AGAP007635-PA	ASTEI01535	7165.AGAP000541-PA	ASTEI09827	0.431	0	0	0	0.942	0.799	0.344	0.442	0.997
AGAP005991-PA	AGAP004422-PA	1195185	1193712	7165.AGAP005991-PA	ASTEI06323	7165.AGAP004422-PA	ASTEI04933	0.147	0	0	0	0.942	0.883	0.509	0.36	0.997
AGAP006871-PA	AGAP005991-PA	1195987	1195185	7165.AGAP006871-PA	ASTEI04628	7165.AGAP005991-PA	ASTEI06323	0.113	0	0	0	0.942	0.872	0.509	0.239	0.997
AGAP010257-PA	AGAP006871-PA	1199174	1195987	7165.AGAP010257-PA	ASTEI09829	7165.AGAP006871-PA	ASTEI04628	0.055	0	0	0	0.942	0.873	0.509	0.299	0.997
RS13_ANOGA	AGAP003556-PA	1195143	1192964	7165.AGAP005947-PA	ASTEI06358	7165.AGAP003556-PA	ASTEI04387	0.091	0	0	0	0.942	0.879	0.509	0.359	0.997
AGAP012906-PA	AGAP002754-PA	1201672	1192251	7165.AGAP012906-PA	ASTEI08713	7165.AGAP002754-PA	ASTEI03152	0	0	0	0	0.942	0.858	0.344	0.52	0.997
AGAP011423-PA	AGAP009271-PA	1200266	1198220	7165.AGAP011423-PA	ASTEI06446	7165.AGAP009271-PA	ASTEI06586	0	0	0.243	0.761	0.849	0.964	0.509	0.554	0.997
AGAP007644-PA	PESC_ANOGA	1196707	1196219	7165.AGAP007644-PA	ASTEI01616	7165.AGAP007112-PA	ASTEI06887	0	0	0	0	0.942	0.931	0.13	0.36	0.997
AGAP004238-PA	AGAP002759-PA	1193559	1192256	7165.AGAP004238-PA	ASTEI03673	7165.AGAP002759-PA	ASTEI03148	0	0	0.342	0.812	0.942	0.892	0.509	0.517	0.997
AGAP009271-PA	AGAP000616-PA	1198220	1190348	7165.AGAP009271-PA	ASTEI06586	7165.AGAP000616-PA	ASTEI04478	0	0	0	0	0.732	0.964	0.509	0.444	0.997
AGAP011298-PA	RS3A_ANOGA	1200148	1192940	7165.AGAP011298-PA	ASTEI04204	7165.AGAP003532-PA	ASTEI09336	0	0	0	0	0.942	0.883	0.509	0.299	0.997
AGAP011173-PA	AGAP000857-PA	1200034	1190557	7165.AGAP011173-PA	ASTEI05673	7165.AGAP000857-PA	ASTEI01205	0.431	0	0	0	0.942	0.874	0.193	0.299	0.997
BOP1_ANOGA	AGAP004514-PA	1196235	1193797	7165.AGAP007128-PA	ASTEI06902	7165.AGAP004514-PA	ASTEI11118	0	0	0	0	0.942	0.926	0	0.525	0.997
RL15_ANOGA	AGAP002122-PA	1194177	1191667	7165.AGAP004919-PA	ASTEI09035	7165.AGAP002122-PA	ASTEI03245	0	0	0	0	0.942	0.892	0.509	0.357	0.997
eIF3-S4	eIF3-S5	1196731	1192413	7165.AGAP007668-PA	ASTEI01591	7165.AGAP002935-PA	ASTEI11014	0	0	0	0	0.753	0.884	0.897	0.359	0.997
AGAP011687-PA	AGAP005991-PA	1200511	1195185	7165.AGAP011687-PA	ASTEI08573	7165.AGAP005991-PA	ASTEI06323	0	0	0	0	0.942	0.881	0.509	0.357	0.997
AGAP011173-PA	AGAP002919-PA	1200034	1192399	7165.AGAP011173-PA	ASTEI05673	7165.AGAP002919-PA	ASTEI00060	0	0	0	0	0.942	0.883	0.509	0.442	0.997
AGAP012135-PA	AGAP004960-PA	1200934	1194213	7165.AGAP012135-PA	ASTEI06048	7165.AGAP004960-PA	ASTEI10933	0	0	0	0	0.822	0.966	0.509	0.361	0.997
AGAP010220-PA	AGAP003093-PA	1199137	1192557	7165.AGAP010220-PA	ASTEI07863	7165.AGAP003093-PA	ASTEI00273	0.101	0	0	0	0.758	0.954	0.509	0.532	0.997
PESC_ANOGA	AGAP003048-PA	1196219	1192515	7165.AGAP007112-PA	ASTEI06887	7165.AGAP003048-PA	ASTEI03328	0	0	0	0	0.942	0.931	0	0.359	0.997
Dox-A2	AGAP005559-PA	1198039	1194774	7165.AGAP009082-PA	ASTEI071952	7165.AGAP005559-PA	ASTEI02163	0	0	0	0	0.768	0.964	0.509	0.532	0.997
AGAP005559-PA	AGAP000616-PA	1194774	1190348	7165.AGAP005559-PA	ASTEI02163	7165.AGAP000616-PA	ASTEI04478	0	0	0	0	0.741	0.966	0.509	0.539	0.997
AGAP010257-PA	AGAP007635-PA	1199174	1196698	7165.AGAP010257-PA	ASTEI09829	7165.AGAP007635-PA	ASTEI01535	0.431	0	0	0	0.942	0.811	0.344	0.443	0.997
AGAP002437-PA	AGAP002306-PA	1191961	1191837	7165.AGAP002437-PA	ASTEI00735	7165.AGAP002306-PA	ASTEI00185	0	0	0	0	0.942	0.873	0.509	0.353	0.997
AGAP010257-PA	AGAP002468-PA	1199174	1191990	7165.AGAP010257-PA	ASTEI09829	7165.AGAP002468-PA	ASTEI00702	0.431	0	0	0	0.942	0.811	0.509	0.299	0.997
AGAP011298-PA	RS7_ANOGA	1200148	1199481	7165.AGAP011298-PA	ASTEI04204	7165.AGAP010592-PA	ASTEI05335	0	0	0	0	0.942	0.873	0.509	0.31	0.997
AGAP005144-PA	AGAP003093-PA	1194385	1192557	7165.AGAP005144-PA	ASTEI10092	7165.AGAP003093-PA	ASTEI00273	0	0	0.253	0.885	0.835	0.963	0.509	0.534	0.997
RL5_ANOGA	AGAP007644-PA	1197990	1196707	7165.AGAP009031-PA	ASTEI10247	7165.AGAP007644-PA	ASTEI01616	0.431	0	0	0	0.942	0.874	0.193	0.299	0.997
AGAP010257-PA	AGAP002919-PA	1199174	1192399	7165.AGAP010257-PA	ASTEI09829	7165.AGAP002919-PA	ASTEI00060	0	0	0	0	0.942	0.883	0.509	0.359	0.997
AGAP011424-PA	AGAP002122-PA	1200267	1191667	7165.AGAP011424-PA	ASTEI06447	7165.AGAP002122-PA	ASTEI03245	0.056	0	0	0	0.942	0.892	0.509	0.306	0.997
AGAP011383-PA	AGAP003048-PA	1200227	1192515	7165.AGAP011383-PA	ASTEI10525	7165.AGAP003048-PA	ASTEI03328	0	0	0	0	0.942	0.932	0	0.443	0.997
AGAP005991-PA	AGAP002919-PA	1195185	1192399	7165.AGAP005991-PA	ASTEI06323	7165.AGAP002919-PA	ASTEI00060	0	0	0	0	0.942	0.883	0.509	0.439	0.997
AGAP004960-PA	AGAP003008-PA	1194213	1192479	7165.AGAP004960-PA	ASTEI10933	7165.AGAP003008-PA	ASTEI03288	0	0	0	0	0.817	0.966	0.509	0.299	0.997
AGAP009271-PA	AGAP003935-PA	1198220	1193306	7165.AGAP009271-PA	ASTEI06586	7165.AGAP003935-PA	ASTEI00948	0	0	0	0	0.757	0.964	0.509	0.475	0.997
AGAP002606-PA	AGAP001407-PA	1192120	1191039	7165.AGAP002606-PA	ASTEI04081	7165.AGAP001407-PA	ASTEI07553	0	0	0	0	0.72	0.964	0.509	0.514	0.997
RL7A_ANOGA	AGAP002437-PA	1195155	1191961	7165.AGAP005960-PA	ASTEI06346	7165.AGAP002437-PA	ASTEI00735	0	0	0	0	0.942	0.873	0.509	0.496	0.997
AGAP008837-PA	AGAP002061-PA	1197807	1191608	7165.AGAP008837-PA	ASTEI05016	7165.AGAP002061-PA	ASTEI05539	0	0	0	0	0.835	0.965	0.509	0.093	0.997
AGAP011383-PA	AGAP006090-PA	1200227	1195284	7165.AGAP011383-PA	ASTEI10525	7165.AGAP006090-PA	ASTEI02894	0	0	0	0	0.942	0.931	0	0.33	0.997
AGAP002919-PA	AGAP002306-PA	1192399	1191837	7165.AGAP002919-PA	ASTEI00060	7165.AGAP002306-PA	ASTEI00185	0	0	0	0	0.942	0.883	0.509	0.299	0.997
AGAP005535-PA	AGAP003215-PA	1194751	1192662	7165.AGAP005535-PA	ASTEI02139	7165.AGAP003215-PA	ASTEI00005	0	0	0	0	0.841	0.931	0.509	0.526	0.997
AGAP011687-PA	RL15_ANOGA	1200511	1194177	7165.AGAP011687-PA	ASTEI08573	7165.AGAP004919-PA	ASTEI09035	0	0	0	0	0.942	0.878	0.509	0.299	0.997
AGAP004960-PA	AGAP002606-PA	1194213	1192120	7165.AGAP004960-PA	ASTEI10933	7165.AGAP002606-PA	ASTEI04081	0	0	0	0	0.753	0.964	0.509	0.451	0.997
AGAP010693-PA	AGAP008427-PA	1199572	1197447	7165.AGAP010693-PA	ASTEI05409	7165.AGAP008427-PA	ASTEI05278	0	0	0	0	0.942	0.743	0.509	0.533	0.996
RL8_ANOGA	RL15_ANOGA	1195007	1194177	7165.AGAP005802-PA	ASTEI08489	7165.AGAP004919-PA	ASTEI09035	0	0	0	0	0.942	0.883	0.509	0.061	0.996
AGAP012135-PA	AGAP001440-PA	1200934	1191069	7165.AGAP012135-PA	ASTEI06048	7165.AGAP001440-PA	ASTEI03633	0	0	0	0	0.758	0.966	0.509	0.137	0.996
AGAP011687-PA	AGAP002437-PA	1200511	1191961	7165.AGAP011687-PA	ASTEI08573	7165.AGAP002437-PA	ASTEI00735	0	0	0	0	0.942	0.872	0.509	0.116	0.996
AGAP011298-PA	AGAP001805-PA	1200148	1191402	7165.AGAP011298-PA	ASTEI04204	7165.AGAP001805-PA	ASTEI00128	0	0	0	0	0.942	0.883	0.509	0.104	0.996
AGAP008427-PA	AGAP006092-PA	1197447	1195286	7165.AGAP008427-PA	ASTEI05278	7165.AGAP006092-PA	ASTEI02892	0	0	0	0	0.942	0.743	0.509	0.526	0.996
AGAP008816-PA	AGAP003008-PA	1197786	1192479	7165.AGAP008816-PA	ASTEI05036	7165.AGAP003008-PA	ASTEI03288	0	0	0	0	0.758	0.966	0.509	0.299	0.996
AGAP003477-PA	AGAP002762-PA	1192893	1192259	7165.AGAP003477-PA	ASTEI11087	7165.AGAP002762-PA	ASTEI03145	0	0	0.331	0.758	0.942	0.876	0.509	0.512	0.996
RS7_ANOGA	RL5_ANOGA	1199481	1197990	7165.AGAP010592-PA	ASTEI05335	7165.AGAP009031-PA	ASTEI10247	0	0	0	0	0.942	0.806	0.509	0.472	0.996
RL8_ANOGA	AGAP001805-PA	1195007	1191402	7165.AGAP005802-PA	ASTEI08489	7165.AGAP001805-PA	ASTEI00128	0	0	0	0	0.942	0.883	0.509	0.098	0.996
AGAP002183-PA	AGAP001939-PA	1191723	1191496	7165.AGAP002183-PA	ASTEI00574	7165.AGAP001939-PA	ASTEI10759	0	0	0	0	0.604	0.964	0.509	0.59	0.996
AGAP010257-PA	AGAP001805-PA	1199174	1191402	7165.AGAP010257-PA	ASTEI09829	7165.AGAP001805-PA	ASTEI00128	0	0	0	0	0.942	0.883	0.509	0.125	0.996
AGAP009271-PA	AGAP005559-PA	1198220	1194774	7165.AGAP009271-PA	ASTEI06586	7165.AGAP005559-PA	ASTEI02163	0	0	0	0	0.833	0.963	0.509	0.116	0.996
AGAP012879-PA	RL15_ANOGA	1201647	1194177	7165.AGAP012879-PA	ASTEI02421	7165.AGAP004919-PA	ASTEI09035	0	0	0	0	0.942	0.871	0.344	0.299	0.996
AGAP010457-PA	AGAP010278-PA	1199364	1199193	7165.AGAP010457-PA	ASTEI08352	7165.AGAP010278-PA	ASTEI09847	0.431	0.749	0.459	0	0.268	0	0.9	0.557	0.996
AGAP011298-PA	AGAP002754-PA	1200148	1192251	7165.AGAP011298-PA	ASTEI04204	7165.AGAP002754-PA	ASTEI03152	0	0	0	0	0.942	0.883	0.509	0.09	0.996
AGAP008916-PA	AGAP002122-PA	1197882	1191667	7165.AGAP008916-PA	ASTEI01907	7165.AGAP002122-PA	ASTEI03245	0.431	0	0	0	0.942	0.801	0.509	0.117	0.996
AGAP011687-PA	AGAP002919-PA	1200511	1192399	7165.AGAP011687-PA	ASTEI08573	7165.AGAP002919-PA	ASTEI00060	0	0	0	0	0.942	0.881	0.509	0.179	0.996
AGAP010252-PA	RL15_ANOGA	1199169	1194177	7165.AGAP010252-PA	ASTEI07898	7165.AGAP004919-PA	ASTEI09035	0	0	0	0	0.942	0.871	0.509	0	0.996
AGAP011174-PA	AGAP002481-PA	1200035	1192002	7165.AGAP011174-PA	ASTEI05674	7165.AGAP002481-PA	ASTEI079290	0	0	0	0	0.69	0.961	0.509	0.519	0.996
RS13_ANOGA	AGAP001805-PA	1195143	1191402	7165.AGAP005947-PA	ASTEI06358	7165.AGAP001805-PA	ASTEI00128	0	0	0	0	0.942	0.883	0.509	0.077	0.996
AGAP004408-PA	AGAP001421-PA	1193700	1191053	7165.AGAP004408-PA	ASTEI04944	7165.AGAP001421-PA	ASTEI03618	0	0	0	0	0.829	0.946	0.509	0.357	0.996
AGAP007644-PA	AGAP006090-PA	1196707	1195284	7165.AGAP007644-PA	ASTEI01616	7165.AGAP006090-PA	ASTEI02894	0	0	0	0	0.942	0.931	0	0.105	0.996
AGAP008617-PA	AGAP004960-PA	1197607	1194213	7165.AGAP008617-PA	ASTEI09885	7165.AGAP004960-PA	ASTEI10933	0	0	0	0	0.71	0.964	0.509	0.355	0.996
AGAP010876-PA	AGAP004002-PA	1199752	1193352	7165.AGAP010876-PA	ASTEI09007	7165.AGAP004002-PA	ASTEI08224	0.431	0	0.233	0	0.942	0.661	0.245	0.535	0.996
AGAP006090-PA	AGAP005221-PA	1195284	1194456	7165.AGAP006090-PA	ASTEI02894	7165.AGAP005221-PA	ASTEI06017	0	0	0	0	0.942	0.931	0	0.116	0.996
AGAP004798-PA	AGAP001399-PA	1194059	1191031	7165.AGAP004798-PA	ASTEI08082	7165.AGAP001399-PA	ASTEI07545	0	0	0	0	0.809	0.933	0.509	0.547	0.996
AGAP008882-PA	AGAP004557-PA	1197849	1193832	7165.AGAP008882-PA	ASTEI04969	7165.AGAP004557-PA	ASTEI04808	0	0	0	0	0.812	0.931	0.509	0.486	0.996
AGAP011472-PA	AGAP002653-PA	1200313	1192166	7165.AGAP011472-PA	ASTEI10331	7165.AGAP002653-PA	ASTEI04135	0.431	0	0	0	0.837	0.928	0.13	0.516	0.996
AGAP005991-PA	RS13_ANOGA	1195185	1195143	7165.AGAP005991-PA	ASTEI06323	7165.AGAP005947-PA	ASTEI06358	0	0	0	0	0.942	0.882	0.509	0.137	0.996
AGAP011423-PA	AGAP001407-PA	1200266	1191039	7165.AGAP011423-PA	ASTEI06446	7165.AGAP001407-PA	ASTEI07553	0	0	0	0	0.754	0.962	0.509	0.299	0.996
AGAP011884-PA	AGAP006090-PA	1200692	1195284	7165.AGAP011884-PA	ASTEI05085	7165.AGAP006090-PA	ASTEI02894	0	0	0	0	0.942	0.93	0	0.11	0.996
AGAP004422-PA	AGAP001805-PA	1193712	1191402	7165.AGAP004422-PA	ASTEI04933	7165.AGAP001805-PA	ASTEI00128	0	0	0	0	0.942	0.883	0.509	0.091	0.996
AGAP004708-PA	AGAP002945-PA	1193971	1192421	7165.AGAP004708-PA	ASTEI08159	7165.AGAP002945-PA	ASTEI00498	0.105	0	0	0	0.754	0.948	0.407	0.626	0.996
AGAP012475-PA	AGAP009694-PA	1201267	1198621	7165.AGAP012475-PA	ASTEI03023	7165.AGAP009694-PA	ASTEI07324	0	0	0.294	0.863	0.942	0.916	0.344	0.506	0.996
AGAP009204	eIF3-S10	1198154	1191869	7165.AGAP009204-PA	ASTEI05231	7165.AGAP002340-PA	ASTEI04345	0	0	0	0	0.342	0.95	0.87	0.356	0.996
RS7_ANOGA	AGAP010252-PA	1199481	1199169	7165.AGAP010592-PA	ASTEI05335	7165.AGAP010252-PA	ASTEI07898	0	0	0	0	0.942	0.877	0.509	0.119	0.996
AGAP011687-PA	RS13_ANOGA	1200511	1195143	7165.AGAP011687-PA	ASTEI08573	7165.AGAP005947-PA	ASTEI06358	0	0	0	0	0.942	0.878	0.509	0.109	0.996
AGAP002091-PA	AGAP000300-PA	1191638	1190075	7165.AGAP002091-PA	ASTEI00393	7165.AGAP000300-PA	ASTEI07834	0.548	0	0	0	0.975	0	0	0.688	0.996
AGAP002606-PA	AGAP001995-PA	1192120	1191549	7165.AGAP002606-PA	ASTEI04081	7165.AGAP001995-PA	ASTEI00337	0	0	0	0	0.749	0.963	0.509	0.357	0.996
AGAP011687-PA	RS17_ANOGA	1200511	1194146	7165.AGAP011687-PA	ASTEI08573	7165.AGAP004887-PA	ASTEI10371	0	0	0	0	0.942	0.872	0.509	0.176	0.996
AGAP011298-PA	AGAP005991-PA	1200148	1195185	7165.AGAP011298-PA	ASTEI04204	7165.AGAP005991-PA	ASTEI06323	0	0	0	0	0.942	0.883	0.509	0.102	0.996
AGAP011423-PA	AGAP000616-PA	1200266	1190348	7165.AGAP011423-PA	ASTEI06446	7165.AGAP000616-PA	ASTEI04478	0	0	0	0	0.753	0.96	0.509	0.356	0.996
AGAP005174-PA	AGAP003183-PA	1194412	1192632	7165.AGAP005174-PA	ASTEI08249	7165.AGAP003183-PA	ASTEI00689	0	0	0	0.784	0.069	0.964	0.894	0.541	0.996
AGAP012281	eIF3-S8	1201074	1193988	7165.AGAP012281-PA	ASTEI02424	7165.AGAP004725-PA	ASTEI08147	0	0	0	0	0.41	0.957	0.764	0.468	0.996
AGAP003711-PD	AGAP000721-PA	1193100	1190441	7165.AGAP003711-PD	ASTEI06994	7165.AGAP000721-PA	ASTEI04435	0.431	0	0	0	0.205	0.882	0.897	0.532	0.996
AGAP011424-PA	RL7A_ANOGA	1200267	1195155	7165.AGAP011424-PA	ASTEI06447	7165.AGAP005960-PA	ASTEI06346	0.1	0	0	0	0.942	0.883	0.509	0.116	0.996
AGAP011687-PA	AGAP008916-PA	1200511	1197882	7165.AGAP011687-PA	ASTEI08573	7165.AGAP008916-PA	ASTEI01907	0.167	0	0	0	0.942	0.807	0.509	0.357	0.996
AGAP007635-PA	RL8_ANOGA	1196698	1195007	7165.AGAP007635-PA	ASTEI01535	7165.AGAP005802-PA	ASTEI08489	0.431	0	0	0	0.942	0.811	0.344	0.359	0.996
AGAP001745-PA	AGAP000616-PA	1191349	1190348	7165.AGAP001745-PA	ASTEI00033	7165.AGAP000616-PA	ASTEI04478	0	0	0	0	0.679	0.963	0.509	0.519	0.996
AGAP011423-PA	AGAP008837-PA	1200266	1197807	7165.AGAP011423-PA	ASTEI06446	7165.AGAP008837-PA	ASTEI05016	0	0	0	0	0.759	0.964	0.509	0.358	0.996
AGAP011687-PA	AGAP002468-PA	1200511	1191990	7165.AGAP011687-PA	ASTEI08573	7165.AGAP002468-PA	ASTEI00702	0.122	0	0	0	0.942	0.876	0.509	0.122	0.996
AGAP012608-PA	AGAP005423-PA	1201393	1194647	7165.AGAP012608-PA	ASTEI06463	7165.AGAP005423-PA	ASTEI02053	0	0	0	0	0.847	0.929	0.509	0.373	0.996
AGAP002754-PA	AGAP001805-PA	1192251	1191402	7165.AGAP002754-PA	ASTEI03152	7165.AGAP001805-PA	ASTEI00128	0	0	0	0	0.942	0.883	0.509	0.113	0.996
RS11_ANOGA	AGAP001805-PA	1198921	1191402	7165.AGAP009998-PA	ASTEI03980	7165.AGAP001805-PA	ASTEI00128	0	0	0	0	0.942	0.873	0.509	0.109	0.996
AGAP012906-PA	AGAP001910-PA	1201672	1191472	7165.AGAP012906-PA	ASTEI08713	7165.AGAP001910-PA	ASTEI08714	0.104	0	0	0	0.942	0.872	0.344	0.358	0.996
AGAP011383-PA	AGAP010308-PA	1200227	1199220	7165.AGAP011383-PA	ASTEI10525	7165.AGAP010308-PA	ASTEI09865	0	0	0	0	0.942	0.931	0	0.098	0.996
AGAP012906-PA	RS7_ANOGA	1201672	1199481	7165.AGAP012906-PA	ASTEI08713	7165.AGAP010592-PA	ASTEI05335	0	0	0	0	0.942	0.858	0.344	0.357	0.996
AGAP006090-PA	AGAP003041-PA	1195284	1192511	7165.AGAP006090-PA	ASTEI02894	7165.AGAP003041-PA	ASTEI03324	0	0	0	0	0.942	0.93	0	0.114	0.996
AGAP009615-PA	AGAP008427-PA	1198546	1197447	7165.AGAP009615-PA	ASTEI04730	7165.AGAP008427-PA	ASTEI05278	0	0	0	0	0.942	0.743	0.509	0.522	0.996
AGAP006871-PA	RL15_ANOGA	1195987	1194177	7165.AGAP006871-PA	ASTEI04628	7165.AGAP004919-PA	ASTEI09035	0	0	0	0	0.942	0.849	0.509	0.358	0.996
AGAP001440-PA	AGAP001407-PA	1191069	1191039	7165.AGAP001440-PA	ASTEI03633	7165.AGAP001407-PA	ASTEI07553	0	0	0	0	0.635	0.966	0.509	0.5	0.996
AGAP008816-PA	AGAP002061-PA	1197786	1191608	7165.AGAP008816-PA	ASTEI05036	7165.AGAP002061-PA	ASTEI05539	0	0	0	0	0.724	0.964	0.509	0.443	0.996
AGAP003768-PA	AGAP000739-PA	1193154	1190456	7165.AGAP003768-PA	ASTEI00899	7165.AGAP000739-PA	ASTEI07007	0	0	0	0	0.942	0.89	0.509	0.111	0.996
AGAP007406-PA	AGAP000883-PA	1196496	1190581	7165.AGAP007406-PA	ASTEI01359	7165.AGAP000883-PA	ASTEI03475	0	0	0	0	0.759	0.904	0.683	0.612	0.996
AGAP011687-PA	AGAP001805-PA	1200511	1191402	7165.AGAP011687-PA	ASTEI08573	7165.AGAP001805-PA	ASTEI00128	0	0	0	0	0.942	0.881	0.509	0.093	0.996
AGAP011298-PA	RL15_ANOGA	1200148	1194177	7165.AGAP011298-PA	ASTEI04204	7165.AGAP004919-PA	ASTEI09035	0	0	0	0	0.942	0.883	0.509	0.132	0.996
AGAP012906-PA	AGAP011173-PA	1201672	1200034	7165.AGAP012906-PA	ASTEI08713	7165.AGAP011173-PA	ASTEI05673	0.126	0	0	0	0.942	0.858	0.344	0.443	0.996
AGAP010536-PA	PESC_ANOGA	1199429	1196219	7165.AGAP010536-PA	ASTEI07105	7165.AGAP007112-PA	ASTEI06887	0	0	0	0	0.942	0.931	0	0.129	0.996
AGAP011173-PA	RS7_ANOGA	1200034	1199481	7165.AGAP011173-PA	ASTEI05673	7165.AGAP010592-PA	ASTEI05335	0	0	0	0	0.942	0.883	0.509	0.136	0.996
AGAP011687-PA	RS7_ANOGA	1200511	1199481	7165.AGAP011687-PA	ASTEI08573	7165.AGAP010592-PA	ASTEI05335	0	0	0	0	0.942	0.881	0.509	0.085	0.996
AGAP011131-PA	AGAP001138-PA	1199993	1190799	7165.AGAP011131-PA	ASTEI05637	7165.AGAP001138-PA	ASTEI09954	0	0	0	0	0.757	0.948	0.509	0.443	0.996
AGAP006130	eIF3-S5	1195322	1192413	7165.AGAP006130-PA	ASTEI02760	7165.AGAP002935-PA	ASTEI11014	0	0	0	0	0.545	0.957	0.764	0.361	0.996
AGAP012906-PA	AGAP002468-PA	1201672	1191990	7165.AGAP012906-PA	ASTEI08713	7165.AGAP002468-PA	ASTEI00702	0.122	0	0	0	0.942	0.814	0.344	0.52	0.996
AGAP012038-PA	AGAP001512-PA	1200837	1191135	7165.AGAP012038-PA	ASTEI06126	7165.AGAP001512-PA	ASTEI05470	0	0	0	0	0.116	0.918	0.897	0.59	0.996
AGAP011687-PA	AGAP011298-PA	1200511	1200148	7165.AGAP011687-PA	ASTEI08573	7165.AGAP011298-PA	ASTEI04204	0	0	0	0	0.942	0.881	0.509	0.102	0.996
AGAP008916-PA	AGAP001805-PA	1197882	1191402	7165.AGAP008916-PA	ASTEI01907	7165.AGAP001805-PA	ASTEI00128	0	0	0	0	0.942	0.883	0.509	0.093	0.996
AGAP012708-PA	AGAP011173-PA	1201487	1200034	7165.AGAP012708-PA	ASTEI08445	7165.AGAP011173-PA	ASTEI05673	0.431	0	0	0	0.942	0.809	0.344	0.361	0.996
AGAP008816-PA	AGAP000616-PA	1197786	1190348	7165.AGAP008816-PA	ASTEI05036	7165.AGAP000616-PA	ASTEI04478	0	0	0	0	0.755	0.966	0.509	0.299	0.996
AGAP006607	eIF3-S10	1195738	1191869	7165.AGAP006607-PA	ASTEI02686	7165.AGAP002340-PA	ASTEI04345	0	0	0	0	0.253	0.934	0.87	0.533	0.996
AGAP009271-PA	AGAP003008-PA	1198220	1192479	7165.AGAP009271-PA	ASTEI06586	7165.AGAP003008-PA	ASTEI03288	0	0	0	0	0.748	0.964	0.509	0.302	0.996
AGAP001910-PA	AGAP001805-PA	1191472	1191402	7165.AGAP001910-PA	ASTEI08714	7165.AGAP001805-PA	ASTEI00128	0	0	0	0	0.942	0.892	0.509	0.079	0.996
AGAP006871-PA	AGAP001805-PA	1195987	1191402	7165.AGAP006871-PA	ASTEI04628	7165.AGAP001805-PA	ASTEI00128	0	0	0	0	0.942	0.872	0.509	0	0.996
AGAP005991-PA	AGAP001805-PA	1195185	1191402	7165.AGAP005991-PA	ASTEI06323	7165.AGAP001805-PA	ASTEI00128	0	0	0	0	0.942	0.883	0.509	0.139	0.996
AGAP012608-PA	AGAP003935-PA	1201393	1193306	7165.AGAP012608-PA	ASTEI06463	7165.AGAP003935-PA	ASTEI00948	0	0	0	0	0.831	0.929	0.509	0.467	0.996
AGAP011383-PA	AGAP010536-PA	1200227	1199429	7165.AGAP011383-PA	ASTEI10525	7165.AGAP010536-PA	ASTEI07105	0	0	0	0	0.942	0.931	0	0.096	0.996
RSSA_ANOGA	AGAP004422-PA	1200601	1193712	7165.AGAP011777-PA	ASTEI09193	7165.AGAP004422-PA	ASTEI04933	0.051	0	0	0	0.942	0.825	0.509	0.36	0.996
eIF3-S9	AGAP006130	1200939	1195322	7165.AGAP012140-PA	ASTEI06043	7165.AGAP006130-PA	ASTEI02760	0	0	0	0	0.696	0.93	0.764	0.36	0.996
AGAP011580	AGAP006130	1200418	1195322	7165.AGAP011580-PA	ASTEI03903	7165.AGAP006130-PA	ASTEI02760	0	0	0	0	0.427	0.966	0.672	0.545	0.996
AGAP011687-PA	AGAP010257-PA	1200511	1199174	7165.AGAP011687-PA	ASTEI08573	7165.AGAP010257-PA	ASTEI09829	0.071	0	0	0	0.942	0.881	0.509	0.115	0.996
AGAP009615-PA	AGAP008882-PA	1198546	1197849	7165.AGAP009615-PA	ASTEI04730	7165.AGAP008882-PA	ASTEI04969	0	0	0	0	0.833	0.931	0.509	0.52	0.996
RL15_ANOGA	AGAP002306-PA	1194177	1191837	7165.AGAP004919-PA	ASTEI09035	7165.AGAP002306-PA	ASTEI00185	0	0	0	0	0.942	0.883	0.509	0.137	0.996
AGAP006456-PA	AGAP000794-PA	1195592	1190505	7165.AGAP006456-PA	ASTEI10140	7165.AGAP000794-PA	ASTEI01125	0.431	0.136	0.439	0	0.669	0.874	0.509	0.542	0.996
AGAP006090-PA	AGAP004514-PA	1195284	1193797	7165.AGAP006090-PA	ASTEI02894	7165.AGAP004514-PA	ASTEI11118	0	0	0	0	0.942	0.948	0	0.058	0.996
AGAP008617-PA	AGAP005535-PA	1197607	1194751	7165.AGAP008617-PA	ASTEI09885	7165.AGAP005535-PA	ASTEI02139	0	0	0	0	0.6	0.964	0.509	0.538	0.996
AGAP011174-PA	AGAP005559-PA	1200035	1194774	7165.AGAP011174-PA	ASTEI05674	7165.AGAP005559-PA	ASTEI02163	0	0	0	0	0.668	0.964	0.509	0.537	0.996
AGAP012906-PA	AGAP002306-PA	1201672	1191837	7165.AGAP012906-PA	ASTEI08713	7165.AGAP002306-PA	ASTEI00185	0.093	0	0	0	0.942	0.858	0.344	0.475	0.996
AGAP012879-PA	AGAP002306-PA	1201647	1191837	7165.AGAP012879-PA	ASTEI02421	7165.AGAP002306-PA	ASTEI00185	0	0	0	0	0.942	0.858	0.344	0.357	0.996
AGAP012879-PA	AGAP005991-PA	1201647	1195185	7165.AGAP012879-PA	ASTEI02421	7165.AGAP005991-PA	ASTEI06323	0	0	0	0	0.942	0.858	0.344	0.361	0.996
AGAP012879-PA	RL8_ANOGA	1201647	1195007	7165.AGAP012879-PA	ASTEI02421	7165.AGAP005802-PA	ASTEI08489	0	0	0	0	0.942	0.858	0.344	0.357	0.996
AGAP006130	eIF3-S7	1195322	1191866	7165.AGAP006130-PA	ASTEI02760	7165.AGAP002337-PA	ASTEI04348	0	0	0	0	0.761	0.879	0.764	0.485	0.996
AGAP005991-PA	RL8_ANOGA	1195185	1195007	7165.AGAP005991-PA	ASTEI06323	7165.AGAP005802-PA	ASTEI08489	0.094	0	0	0	0.942	0.883	0.509	0.117	0.996
RL15_ANOGA	AGAP001805-PA	1194177	1191402	7165.AGAP004919-PA	ASTEI09035	7165.AGAP001805-PA	ASTEI00128	0	0	0	0	0.942	0.883	0.509	0.074	0.996
AGAP006240-PA	AGAP005549-PA	1195430	1194765	7165.AGAP006240-PA	ASTEI09131	7165.AGAP005549-PA	ASTEI02155	0	0	0	0	0.225	0.931	0.881	0.53	0.996
AGAP010251-PA	AGAP004798-PA	1199168	1194059	7165.AGAP010251-PA	ASTEI07897	7165.AGAP004798-PA	ASTEI08082	0	0	0	0.7	0.758	0.966	0.509	0.539	0.996
AGAP012135-PA	AGAP008816-PA	1200934	1197786	7165.AGAP012135-PA	ASTEI06048	7165.AGAP008816-PA	ASTEI05036	0	0	0	0	0.794	0.966	0.509	0.116	0.996
RS7_ANOGA	AGAP002306-PA	1199481	1191837	7165.AGAP010592-PA	ASTEI05335	7165.AGAP002306-PA	ASTEI00185	0	0	0	0	0.942	0.872	0.509	0.112	0.996
AGAP002919-PA	AGAP001805-PA	1192399	1191402	7165.AGAP002919-PA	ASTEI00060	7165.AGAP001805-PA	ASTEI00128	0	0	0	0	0.942	0.883	0.509	0.083	0.996
RS7_ANOGA	AGAP001805-PA	1199481	1191402	7165.AGAP010592-PA	ASTEI05335	7165.AGAP001805-PA	ASTEI00128	0	0	0	0	0.942	0.883	0.509	0.101	0.996
AGAP003556-PA	AGAP001805-PA	1192964	1191402	7165.AGAP003556-PA	ASTEI04387	7165.AGAP001805-PA	ASTEI00128	0	0	0	0	0.942	0.871	0.509	0.113	0.996
AGAP011174-PA	AGAP008816-PA	1200035	1197786	7165.AGAP011174-PA	ASTEI05674	7165.AGAP008816-PA	ASTEI05036	0	0	0	0	0.773	0.963	0.509	0.314	0.996
AGAP005991-PA	AGAP000541-PA	1195185	1190284	7165.AGAP005991-PA	ASTEI06323	7165.AGAP000541-PA	ASTEI09827	0.133	0	0	0	0.942	0.864	0.509	0.219	0.996
RL7A_ANOGA	RS17_ANOGA	1195155	1194146	7165.AGAP005960-PA	ASTEI06346	7165.AGAP004887-PA	ASTEI10371	0	0	0	0	0.942	0.811	0.509	0.447	0.996
AGAP012879-PA	AGAP011173-PA	1201647	1200034	7165.AGAP012879-PA	ASTEI02421	7165.AGAP011173-PA	ASTEI05673	0	0	0	0	0.942	0.87	0.344	0.343	0.996
AGAP011084-PA	AGAP007511-PA	1199946	1196581	7165.AGAP011084-PA	ASTEI05583	7165.AGAP007511-PA	ASTEI01424	0	0	0.454	0.702	0.942	0.927	0	0.112	0.996
AGAP011298-PA	AGAP003768-PA	1200148	1193154	7165.AGAP011298-PA	ASTEI04204	7165.AGAP003768-PA	ASTEI00899	0.431	0	0	0	0.942	0.698	0.509	0.347	0.996
AGAP011424-PA	AGAP001805-PA	1200267	1191402	7165.AGAP011424-PA	ASTEI06447	7165.AGAP001805-PA	ASTEI00128	0	0	0	0	0.942	0.883	0.509	0.112	0.996
AGAP012608-PA	AGAP004960-PA	1201393	1194213	7165.AGAP012608-PA	ASTEI06463	7165.AGAP004960-PA	ASTEI10933	0	0	0	0	0.841	0.931	0.509	0.474	0.996
AGAP012135-PA	AGAP011174-PA	1200934	1200035	7165.AGAP012135-PA	ASTEI06048	7165.AGAP011174-PA	ASTEI05674	0	0	0	0	0.767	0.959	0.509	0.357	0.996
AGAP008916-PA	AGAP004422-PA	1197882	1193712	7165.AGAP008916-PA	ASTEI01907	7165.AGAP004422-PA	ASTEI04933	0.431	0	0	0	0.942	0.801	0.509	0.129	0.996
AGAP012708-PA	AGAP004422-PA	1201487	1193712	7165.AGAP012708-PA	ASTEI08445	7165.AGAP004422-PA	ASTEI04933	0.071	0	0	0	0.942	0.89	0.344	0.327	0.996
AGAP001745-PA	AGAP001407-PA	1191349	1191039	7165.AGAP001745-PA	ASTEI00033	7165.AGAP001407-PA	ASTEI07553	0	0	0	0	0.61	0.966	0.509	0.506	0.996
AGAP012879-PA	AGAP011298-PA	1201647	1200148	7165.AGAP012879-PA	ASTEI02421	7165.AGAP011298-PA	ASTEI04204	0.431	0	0	0	0.942	0.858	0.344	0.131	0.996
AGAP011174-PA	AGAP001973-PB	1200035	1191529	7165.AGAP011174-PA	ASTEI05674	7165.AGAP001973-PB	ASTEI00316	0	0	0	0	0.754	0.961	0.509	0.301	0.996
AGAP011173-PA	RL15_ANOGA	1200034	1194177	7165.AGAP011173-PA	ASTEI05673	7165.AGAP004919-PA	ASTEI09035	0	0	0	0	0.942	0.891	0.509	0.112	0.996
AGAP002437-PA	AGAP001805-PA	1191961	1191402	7165.AGAP002437-PA	ASTEI00735	7165.AGAP001805-PA	ASTEI00128	0	0	0	0	0.942	0.873	0.509	0.078	0.996
AGAP007948-PA	AGAP002088-PA	1197003	1191635	7165.AGAP007948-PA	ASTEI07662	7165.AGAP002088-PA	ASTEI00390	0	0	0	0	0.942	0.743	0.509	0.53	0.996
AGAP011203-PA	eIF3-S4	1200064	1196731	7165.AGAP011203-PA	ASTEI06804	7165.AGAP007668-PA	ASTEI01591	0	0	0	0	0.169	0.931	0.897	0.54	0.996
AGAP004238-PA	AGAP003477-PA	1193559	1192893	7165.AGAP004238-PA	ASTEI03673	7165.AGAP003477-PA	ASTEI11087	0	0	0.298	0.792	0.942	0.876	0.509	0.512	0.996
AGAP011173-PA	AGAP005991-PA	1200034	1195185	7165.AGAP011173-PA	ASTEI05673	7165.AGAP005991-PA	ASTEI06323	0.126	0	0	0	0.942	0.883	0.509	0.122	0.996
BOP1_ANOGA	AGAP002684-PA	1196235	1192193	7165.AGAP007128-PA	ASTEI06902	7165.AGAP002684-PA	ASTEI03215	0	0	0	0	0.942	0.931	0	0.131	0.996
AGAP012906-PA	AGAP003556-PA	1201672	1192964	7165.AGAP012906-PA	ASTEI08713	7165.AGAP003556-PA	ASTEI04387	0.092	0	0	0	0.942	0.805	0.344	0.498	0.996
eIF3-S9	eIF3-S5	1200939	1192413	7165.AGAP012140-PA	ASTEI06043	7165.AGAP002935-PA	ASTEI11014	0	0	0	0	0.476	0.895	0.897	0.456	0.996
AGAP011077-PA	AGAP010252-PA	1199939	1199169	7165.AGAP011077-PA	ASTEI05576	7165.AGAP010252-PA	ASTEI07898	0.094	0	0	0	0.942	0.881	0.509	0.116	0.996
AGAP011687-PA	RL7A_ANOGA	1200511	1195155	7165.AGAP011687-PA	ASTEI08573	7165.AGAP005960-PA	ASTEI06346	0	0	0	0	0.942	0.881	0.509	0.201	0.996
AGAP005991-PA	AGAP002306-PA	1195185	1191837	7165.AGAP005991-PA	ASTEI06323	7165.AGAP002306-PA	ASTEI00185	0.093	0	0	0	0.942	0.883	0.509	0.116	0.996
AGAP012906-PA	AGAP010257-PA	1201672	1199174	7165.AGAP012906-PA	ASTEI08713	7165.AGAP010257-PA	ASTEI09829	0.071	0	0	0	0.942	0.858	0.344	0.473	0.996
AGAP012906-PA	RL8_ANOGA	1201672	1195007	7165.AGAP012906-PA	ASTEI08713	7165.AGAP005802-PA	ASTEI08489	0.094	0	0	0	0.942	0.858	0.344	0.359	0.996
AGAP011423-PA	AGAP005423-PA	1200266	1194647	7165.AGAP011423-PA	ASTEI06446	7165.AGAP005423-PA	ASTEI02053	0	0	0	0	0.759	0.964	0.509	0.337	0.996
AGAP012281	AGAP011580	1201074	1200418	7165.AGAP012281-PA	ASTEI02424	7165.AGAP011580-PA	ASTEI03903	0	0	0	0	0.485	0.966	0.672	0.452	0.996
AGAP011687-PA	AGAP000541-PA	1200511	1190284	7165.AGAP011687-PA	ASTEI08573	7165.AGAP000541-PA	ASTEI09827	0.133	0	0	0	0.942	0.858	0.509	0.219	0.996
AGAP004991-PA	AGAP002606-PA	1194244	1192120	7165.AGAP004991-PA	ASTEI10795	7165.AGAP002606-PA	ASTEI04081	0	0	0	0	0.827	0.964	0.509	0.132	0.996
AGAP012879-PA	AGAP011687-PA	1201647	1200511	7165.AGAP012879-PA	ASTEI02421	7165.AGAP011687-PA	ASTEI08573	0	0	0	0	0.942	0.858	0.344	0.409	0.996
AGAP010220-PA	AGAP005144-PA	1199137	1194385	7165.AGAP010220-PA	ASTEI07863	7165.AGAP005144-PA	ASTEI10092	0.101	0	0	0	0.702	0.95	0.509	0.511	0.996
AGAP012906-PA	RS3A_ANOGA	1201672	1192940	7165.AGAP012906-PA	ASTEI08713	7165.AGAP003532-PA	ASTEI09336	0	0	0	0	0.942	0.858	0.344	0.36	0.996
AGAP003183-PA	AGAP001759-PA	1192632	1191361	7165.AGAP003183-PA	ASTEI00689	7165.AGAP001759-PA	ASTEI00046	0	0	0	0	0.208	0.926	0.897	0.542	0.996
AGAP008837-PA	AGAP008617-PA	1197807	1197607	7165.AGAP008837-PA	ASTEI05016	7165.AGAP008617-PA	ASTEI09885	0	0	0	0	0.701	0.964	0.509	0.425	0.996
RS3A_ANOGA	AGAP001805-PA	1192940	1191402	7165.AGAP003532-PA	ASTEI09336	7165.AGAP001805-PA	ASTEI00128	0	0	0	0	0.942	0.883	0.509	0.05	0.996
AGAP012475-PA	AGAP002759-PA	1201267	1192256	7165.AGAP012475-PA	ASTEI03023	7165.AGAP002759-PA	ASTEI03148	0	0	0	0.841	0.942	0.897	0.344	0.521	0.996
AGAP008837-PA	AGAP003008-PA	1197807	1192479	7165.AGAP008837-PA	ASTEI05016	7165.AGAP003008-PA	ASTEI03288	0	0	0	0	0.75	0.966	0.509	0.299	0.996
AGAP005991-PA	RL7A_ANOGA	1195185	1195155	7165.AGAP005991-PA	ASTEI06323	7165.AGAP005960-PA	ASTEI06346	0	0	0	0	0.942	0.883	0.509	0.201	0.996
AGAP011423-PA	Dox-A2	1200266	1198039	7165.AGAP011423-PA	ASTEI06446	7165.AGAP009082-PA	ASTEI071952	0	0	0	0	0.723	0.963	0.509	0.356	0.996
AGAP011687-PA	AGAP011424-PA	1200511	1200267	7165.AGAP011687-PA	ASTEI08573	7165.AGAP011424-PA	ASTEI06447	0.071	0	0	0	0.942	0.881	0.509	0.116	0.996
AGAP007635-PA	AGAP002306-PA	1196698	1191837	7165.AGAP007635-PA	ASTEI01535	7165.AGAP002306-PA	ASTEI00185	0.431	0	0	0	0.942	0.811	0.344	0.358	0.996
RSSA_ANOGA	AGAP000739-PA	1200601	1190456	7165.AGAP011777-PA	ASTEI09193	7165.AGAP000739-PA	ASTEI07007	0	0	0	0	0.942	0.889	0.509	0.103	0.996
AGAP012906-PA	AGAP011424-PA	1201672	1200267	7165.AGAP012906-PA	ASTEI08713	7165.AGAP011424-PA	ASTEI06447	0.071	0	0	0	0.942	0.858	0.344	0.359	0.996
AGAP011173-PA	RL7A_ANOGA	1200034	1195155	7165.AGAP011173-PA	ASTEI05673	7165.AGAP005960-PA	ASTEI06346	0.084	0	0	0	0.942	0.883	0.509	0.113	0.996
RL7A_ANOGA	AGAP002468-PA	1195155	1191990	7165.AGAP005960-PA	ASTEI06346	7165.AGAP002468-PA	ASTEI00702	0.09	0	0	0	0.942	0.877	0.509	0.118	0.996
Dox-A2	AGAP004758-PA	1198039	1194021	7165.AGAP009082-PA	ASTEI071952	7165.AGAP004758-PA	ASTEI08132	0	0	0	0	0.697	0.962	0.509	0.5	0.996
AGAP007635-PA	AGAP002468-PA	1196698	1191990	7165.AGAP007635-PA	ASTEI01535	7165.AGAP002468-PA	ASTEI00702	0.431	0	0	0	0.942	0.811	0.344	0.299	0.996
AGAP011424-PA	AGAP007635-PA	1200267	1196698	7165.AGAP011424-PA	ASTEI06447	7165.AGAP007635-PA	ASTEI01535	0.431	0	0	0	0.942	0.807	0.344	0.327	0.996
AGAP012708-PA	AGAP002306-PA	1201487	1191837	7165.AGAP012708-PA	ASTEI08445	7165.AGAP002306-PA	ASTEI00185	0.431	0	0	0	0.942	0.812	0.344	0.359	0.996
AGAP008988-PA	AGAP006360-PA	1197950	1195499	7165.AGAP008988-PA	ASTEI01972	7165.AGAP006360-PA	ASTEI10917	0.692	0	0	0	0.722	0	0.9	0.664	0.996
AGAP012135-PA	AGAP005559-PA	1200934	1194774	7165.AGAP012135-PA	ASTEI06048	7165.AGAP005559-PA	ASTEI02163	0	0	0	0	0.757	0.966	0.509	0.151	0.996
RS11_ANOGA	RL15_ANOGA	1198921	1194177	7165.AGAP009998-PA	ASTEI03980	7165.AGAP004919-PA	ASTEI09035	0	0	0	0	0.942	0.873	0.509	0.053	0.996
AGAP005535-PA	AGAP001745-PA	1194751	1191349	7165.AGAP005535-PA	ASTEI02139	7165.AGAP001745-PA	ASTEI00033	0	0	0	0	0.675	0.966	0.509	0.442	0.996
AGAP012708-PA	AGAP003556-PA	1201487	1192964	7165.AGAP012708-PA	ASTEI08445	7165.AGAP003556-PA	ASTEI04387	0.431	0	0	0	0.942	0.805	0.344	0.312	0.996
AGAP001587-PA	AGAP000721-PA	1191202	1190441	7165.AGAP001587-PA	ASTEI05512	7165.AGAP000721-PA	ASTEI04435	0.431	0	0	0	0.205	0.882	0.897	0.532	0.996
AGAP002945-PA	AGAP000325-PB	1192421	1190098	7165.AGAP002945-PA	ASTEI00498	7165.AGAP000325-PB	ASTEI08818	0.152	0	0	0	0.788	0.888	0.604	0.623	0.996
AGAP010698-PA	AGAP002088-PA	1199577	1191635	7165.AGAP010698-PA	ASTEI05414	7165.AGAP002088-PA	ASTEI00390	0	0	0	0	0.942	0.743	0.509	0.555	0.996
AGAP005365-PA	AGAP005221-PA	1194592	1194456	7165.AGAP005365-PA	ASTEI10066	7165.AGAP005221-PA	ASTEI06017	0	0	0	0	0.942	0.931	0	0.113	0.996
AGAP008427-PA	AGAP002088-PA	1197447	1191635	7165.AGAP008427-PA	ASTEI05278	7165.AGAP002088-PA	ASTEI00390	0	0	0	0	0.942	0.743	0.509	0.534	0.996
Dox-A2	AGAP004960-PA	1198039	1194213	7165.AGAP009082-PA	ASTEI071952	7165.AGAP004960-PA	ASTEI10933	0	0	0	0	0.736	0.964	0.509	0.397	0.996
eIF3-S8	eIF3-S5	1193988	1192413	7165.AGAP004725-PA	ASTEI08147	7165.AGAP002935-PA	ASTEI11014	0	0	0	0	0.358	0.911	0.897	0.523	0.996
RS11_ANOGA	AGAP005991-PA	1198921	1195185	7165.AGAP009998-PA	ASTEI03980	7165.AGAP005991-PA	ASTEI06323	0.107	0	0	0	0.942	0.883	0.509	0.121	0.996
AGAP012879-PA	RL7A_ANOGA	1201647	1195155	7165.AGAP012879-PA	ASTEI02421	7165.AGAP005960-PA	ASTEI06346	0	0	0	0	0.942	0.858	0.344	0.299	0.995
AGAP011298-PA	AGAP007644-PA	1200148	1196707	7165.AGAP011298-PA	ASTEI04204	7165.AGAP007644-PA	ASTEI01616	0.431	0	0	0	0.942	0.811	0.193	0.299	0.995
AGAP008882-PA	AGAP000397-PA	1197849	1190161	7165.AGAP008882-PA	ASTEI04969	7165.AGAP000397-PA	ASTEI07809	0	0	0	0	0.942	0.743	0.509	0.434	0.995
AGAP010693-PA	AGAP009004-PA	1199572	1197964	7165.AGAP010693-PA	ASTEI05409	7165.AGAP009004-PA	ASTEI07320	0	0	0	0	0.942	0.743	0.509	0.444	0.995
AGAP005193-PA	AGAP003459-PA	1194429	1192875	7165.AGAP005193-PA	ASTEI09251	7165.AGAP003459-PA	ASTEI09537	0	0	0	0	0.11	0.929	0.897	0.444	0.995
AGAP011309-PA	AGAP004514-PA	1200158	1193797	7165.AGAP011309-PA	ASTEI04215	7165.AGAP004514-PA	ASTEI11118	0	0	0	0	0.844	0.743	0.8	0.555	0.995
Dox-A2	AGAP002606-PA	1198039	1192120	7165.AGAP009082-PA	ASTEI071952	7165.AGAP002606-PA	ASTEI04081	0	0	0	0	0.544	0.964	0.509	0.539	0.995
AGAP007644-PA	AGAP005365-PA	1196707	1194592	7165.AGAP007644-PA	ASTEI01616	7165.AGAP005365-PA	ASTEI10066	0	0	0	0	0.942	0.931	0	0.055	0.995
AGAP009271-PA	AGAP001407-PA	1198220	1191039	7165.AGAP009271-PA	ASTEI06586	7165.AGAP001407-PA	ASTEI07553	0	0	0	0	0.758	0.959	0.509	0.119	0.995
AGAP012906-PA	RL7A_ANOGA	1201672	1195155	7165.AGAP012906-PA	ASTEI08713	7165.AGAP005960-PA	ASTEI06346	0	0	0	0	0.942	0.858	0.344	0.201	0.995
RL5_ANOGA	AGAP003001-PA	1197990	1192472	7165.AGAP009031-PA	ASTEI10247	7165.AGAP003001-PA	ASTEI03283	0.431	0	0	0	0.942	0.801	0.128	0.299	0.995
AGAP004991-PA	AGAP003935-PA	1194244	1193306	7165.AGAP004991-PA	ASTEI10795	7165.AGAP003935-PA	ASTEI00948	0	0	0	0	0.761	0.964	0.509	0.12	0.995
AGAP010693-PA	AGAP004190-PA	1199572	1193513	7165.AGAP010693-PA	ASTEI05409	7165.AGAP004190-PA	ASTEI07643	0	0	0	0	0.942	0.743	0.509	0.442	0.995
AGAP010693-PA	AGAP000397-PA	1199572	1190161	7165.AGAP010693-PA	ASTEI05409	7165.AGAP000397-PA	ASTEI07809	0	0	0	0	0.942	0.743	0.509	0.411	0.995
AGAP010173-PA	AGAP002919-PA	1199091	1192399	7165.AGAP010173-PA	ASTEI11137	7165.AGAP002919-PA	ASTEI00060	0	0	0	0	0.942	0.927	0	0.102	0.995
AGAP010428-PA	AgGp	1199338	1196994	7165.AGAP010428-PA	ASTEI09458	7165.AGAP007939-PA	ASTEI07670	0.431	0	0	0	0.867	0.095	0.9	0.505	0.995
AGAP010491-PA	AGAP002961-PA	1199396	1192436	7165.AGAP010491-PA	ASTEI07139	7165.AGAP002961-PA	ASTEI00511	0	0	0	0	0.942	0.928	0	0	0.995
AGAP008916-PA	AGAP003768-PA	1197882	1193154	7165.AGAP008916-PA	ASTEI01907	7165.AGAP003768-PA	ASTEI00899	0.431	0	0	0	0.942	0.664	0.509	0.299	0.995
AGAP010308-PA	AGAP007511-PA	1199220	1196581	7165.AGAP010308-PA	ASTEI09865	7165.AGAP007511-PA	ASTEI01424	0	0	0	0	0.942	0.929	0	0	0.995
AGAP008617-PA	AGAP003008-PA	1197607	1192479	7165.AGAP008617-PA	ASTEI09885	7165.AGAP003008-PA	ASTEI03288	0	0	0	0	0.551	0.964	0.509	0.507	0.995
AGAP002061-PA	AGAP001995-PA	1191608	1191549	7165.AGAP002061-PA	ASTEI05539	7165.AGAP001995-PA	ASTEI00337	0	0	0	0	0.755	0.965	0.509	0.096	0.995
AGAP007644-PA	AGAP005221-PA	1196707	1194456	7165.AGAP007644-PA	ASTEI01616	7165.AGAP005221-PA	ASTEI06017	0	0	0	0	0.942	0.931	0	0.073	0.995
AGAP012475-PA	AGAP009505-PA	1201267	1198436	7165.AGAP012475-PA	ASTEI03023	7165.AGAP009505-PA	ASTEI03837	0	0	0.312	0.91	0.942	0.893	0.344	0.523	0.995
RL5_ANOGA	AGAP000541-PA	1197990	1190284	7165.AGAP009031-PA	ASTEI10247	7165.AGAP000541-PA	ASTEI09827	0.431	0	0	0	0.942	0.676	0.509	0.299	0.995
AGAP010257-PA	AGAP003768-PA	1199174	1193154	7165.AGAP010257-PA	ASTEI09829	7165.AGAP003768-PA	ASTEI00899	0.431	0	0	0	0.942	0.657	0.509	0.299	0.995
RS11_ANOGA	AGAP007635-PA	1198921	1196698	7165.AGAP009998-PA	ASTEI03980	7165.AGAP007635-PA	ASTEI01535	0.431	0	0	0	0.942	0.764	0.344	0.299	0.995
AGAP007644-PA	AGAP002306-PA	1196707	1191837	7165.AGAP007644-PA	ASTEI01616	7165.AGAP002306-PA	ASTEI00185	0.431	0	0	0	0.942	0.811	0.193	0.299	0.995
AGAP008882-PA	AGAP005871-PA	1197849	1195072	7165.AGAP008882-PA	ASTEI04969	7165.AGAP005871-PA	ASTEI02829	0	0	0	0	0.942	0.743	0.509	0.442	0.995
AGAP011084-PA	AGAP010308-PA	1199946	1199220	7165.AGAP011084-PA	ASTEI05583	7165.AGAP010308-PA	ASTEI09865	0	0	0	0	0.942	0.923	0	0	0.995
AGAP012135-PA	AGAP011423-PA	1200934	1200266	7165.AGAP012135-PA	ASTEI06048	7165.AGAP011423-PA	ASTEI06446	0	0	0	0	0.72	0.964	0.509	0.139	0.995
AGAP008816-PA	AGAP005559-PA	1197786	1194774	7165.AGAP008816-PA	ASTEI05036	7165.AGAP005559-PA	ASTEI02163	0	0	0	0	0.714	0.966	0.509	0.083	0.995
AGAP011133-PA	AGAP009624-PA	1199995	1198555	7165.AGAP011133-PA	ASTEI05639	7165.AGAP009624-PA	ASTEI04721	0.109	0	0	0	0.975	0.66	0	0.527	0.995
AGAP012135-PA	AGAP005423-PA	1200934	1194647	7165.AGAP012135-PA	ASTEI06048	7165.AGAP005423-PA	ASTEI02053	0	0	0	0	0.754	0.964	0.509	0.116	0.995
AGAP010173-PA	RS13_ANOGA	1199091	1195143	7165.AGAP010173-PA	ASTEI11137	7165.AGAP005947-PA	ASTEI06358	0	0	0	0	0.942	0.931	0	0	0.995
AGAP001805-PA	AGAP000541-PA	1191402	1190284	7165.AGAP001805-PA	ASTEI00128	7165.AGAP000541-PA	ASTEI09827	0	0	0	0	0.942	0.838	0.509	0.077	0.995
AGAP010536-PA	AGAP004322-PA	1199429	1193633	7165.AGAP010536-PA	ASTEI07105	7165.AGAP004322-PA	ASTEI00666	0	0	0	0	0.942	0.931	0	0	0.995
AGAP003935-PA	AGAP002061-PA	1193306	1191608	7165.AGAP003935-PA	ASTEI00948	7165.AGAP002061-PA	ASTEI05539	0	0	0	0	0.766	0.964	0.509	0	0.995
AGAP007635-PA	AGAP002919-PA	1196698	1192399	7165.AGAP007635-PA	ASTEI01535	7165.AGAP002919-PA	ASTEI00060	0	0	0	0	0.942	0.807	0.344	0.443	0.995
AGAP012708-PA	AGAP007635-PA	1201487	1196698	7165.AGAP012708-PA	ASTEI08445	7165.AGAP007635-PA	ASTEI01535	0.431	0	0	0	0.942	0.66	0.344	0.526	0.995
AGAP012879-PA	AGAP003768-PA	1201647	1193154	7165.AGAP012879-PA	ASTEI02421	7165.AGAP003768-PA	ASTEI00899	0	0	0	0	0.942	0.872	0.344	0.098	0.995
AGAP011084-PA	AGAP004322-PA	1199946	1193633	7165.AGAP011084-PA	ASTEI05583	7165.AGAP004322-PA	ASTEI00666	0	0	0	0	0.942	0.931	0	0	0.995
AGAP004055-PA	AGAP000551-PA	1193390	1190293	7165.AGAP004055-PA	ASTEI07075	7165.AGAP000551-PA	ASTEI04429	0.431	0	0.442	0	0.485	0.904	0.509	0.511	0.995
AGAP012475-PA	AGAP010588-PA	1201267	1199477	7165.AGAP012475-PA	ASTEI03023	7165.AGAP010588-PA	ASTEI05330	0	0	0.236	0.816	0.942	0.889	0.344	0.53	0.995
AGAP012335-PA	AGAP006817-PA	1201128	1195933	7165.AGAP012335-PA	ASTEI02374	7165.AGAP006817-PA	ASTEI04654	0	0	0	0	0.447	0.965	0.509	0.566	0.995
AGAP005221-PA	AGAP004322-PA	1194456	1193633	7165.AGAP005221-PA	ASTEI06017	7165.AGAP004322-PA	ASTEI00666	0	0	0	0	0.942	0.931	0	0	0.995
AGAP007635-PA	AGAP002122-PA	1196698	1191667	7165.AGAP007635-PA	ASTEI01535	7165.AGAP002122-PA	ASTEI03245	0.431	0	0	0	0.942	0.801	0.344	0.117	0.995
AGAP008837-PA	AGAP000616-PA	1197807	1190348	7165.AGAP008837-PA	ASTEI05016	7165.AGAP000616-PA	ASTEI04478	0	0	0	0	0.612	0.966	0.509	0.357	0.995
AGAP003215-PA	AGAP002481-PA	1192662	1192002	7165.AGAP003215-PA	ASTEI00005	7165.AGAP002481-PA	ASTEI079290	0	0	0	0	0.754	0.931	0.509	0.518	0.995
AGAP011190-PA	AGAP005937-PA	1200051	1195133	7165.AGAP011190-PA	ASTEI06816	7165.AGAP005937-PA	ASTEI06367	0	0	0	0	0.097	0.931	0.897	0.362	0.995
AGAP012879-PA	AGAP004422-PA	1201647	1193712	7165.AGAP012879-PA	ASTEI02421	7165.AGAP004422-PA	ASTEI04933	0	0	0	0	0.942	0.871	0.344	0.128	0.995
AGAP011423-PA	AGAP003008-PA	1200266	1192479	7165.AGAP011423-PA	ASTEI06446	7165.AGAP003008-PA	ASTEI03288	0	0	0	0	0.686	0.964	0.509	0.299	0.995
AGAP012281	eIF3-S9	1201074	1200939	7165.AGAP012281-PA	ASTEI02424	7165.AGAP012140-PA	ASTEI06043	0	0	0	0	0.542	0.935	0.764	0.458	0.995
AGAP011884-PA	AGAP004556-PA	1200692	1193831	7165.AGAP011884-PA	ASTEI05085	7165.AGAP004556-PA	ASTEI04809	0	0	0	0	0.942	0.931	0	0	0.995
AGAP012373-PA	AGAP002193-PA	1201165	1191732	7165.AGAP012373-PA	ASTEI02337	7165.AGAP002193-PA	ASTEI00585	0	0	0	0	0.043	0.91	0.892	0.538	0.995
AGAP007635-PA	AGAP006871-PA	1196698	1195987	7165.AGAP007635-PA	ASTEI01535	7165.AGAP006871-PA	ASTEI04628	0.431	0	0	0	0.942	0.73	0.344	0.299	0.995
AGAP009615-PA	AGAP002171-PA	1198546	1191713	7165.AGAP009615-PA	ASTEI04730	7165.AGAP002171-PA	ASTEI00563	0	0	0	0	0.92	0.877	0.509	0.116	0.995
AGAP003768-PA	AGAP002306-PA	1193154	1191837	7165.AGAP003768-PA	ASTEI00899	7165.AGAP002306-PA	ASTEI00185	0.431	0	0.289	0	0.942	0.459	0.509	0.396	0.995
AGAP007644-PA	RL8_ANOGA	1196707	1195007	7165.AGAP007644-PA	ASTEI01616	7165.AGAP005802-PA	ASTEI08489	0.431	0	0	0	0.942	0.811	0.193	0.299	0.995
AGAP005021-PA	AGAP003648-PA	1194273	1193048	7165.AGAP005021-PA	ASTEI09293	7165.AGAP003648-PA	ASTEI07407	0.431	0	0	0	0.459	0.931	0.623	0.523	0.995
AGAP009615-PA	AGAP002063-PA	1198546	1191610	7165.AGAP009615-PA	ASTEI04730	7165.AGAP002063-PA	ASTEI055272	0	0	0	0	0.92	0.877	0.509	0.116	0.995
AGAP010173-PA	AGAP002437-PA	1199091	1191961	7165.AGAP010173-PA	ASTEI11137	7165.AGAP002437-PA	ASTEI00735	0	0	0	0	0.942	0.931	0	0.075	0.995
AGAP009505-PA	AGAP002762-PA	1198436	1192259	7165.AGAP009505-PA	ASTEI03837	7165.AGAP002762-PA	ASTEI03145	0	0	0.258	0.834	0.916	0.893	0.509	0.532	0.995
AGAP005559-PA	AGAP004960-PA	1194774	1194213	7165.AGAP005559-PA	ASTEI02163	7165.AGAP004960-PA	ASTEI10933	0	0	0	0	0.627	0.966	0.509	0.36	0.995
AGAP007635-PA	AGAP000857-PA	1196698	1190557	7165.AGAP007635-PA	ASTEI01535	7165.AGAP000857-PA	ASTEI01205	0.431	0	0	0	0.942	0.811	0.193	0.299	0.995
AGAP010693-PA	AGAP005871-PA	1199572	1195072	7165.AGAP010693-PA	ASTEI05409	7165.AGAP005871-PA	ASTEI02829	0	0	0	0	0.942	0.743	0.509	0.464	0.995
AGAP003008-PA	AGAP001995-PA	1192479	1191549	7165.AGAP003008-PA	ASTEI03288	7165.AGAP001995-PA	ASTEI00337	0	0	0	0	0.755	0.966	0.509	0.137	0.995
AGAP010428-PA	AGAP002586-PA	1199338	1192101	7165.AGAP010428-PA	ASTEI09458	7165.AGAP002586-PA	ASTEI04059	0	0	0.214	0	0.833	0	0.948	0.451	0.995
AGAP009968-PA	AGAP006090-PA	1198891	1195284	7165.AGAP009968-PA	ASTEI04007	7165.AGAP006090-PA	ASTEI02894	0	0	0	0	0.942	0.888	0	0.357	0.995
AGAP006808-PA	AGAP006090-PA	1195925	1195284	7165.AGAP006808-PA	ASTEI04671	7165.AGAP006090-PA	ASTEI02894	0	0	0	0	0.942	0.931	0	0	0.995
AGAP010536-PA	AGAP007644-PA	1199429	1196707	7165.AGAP010536-PA	ASTEI07105	7165.AGAP007644-PA	ASTEI01616	0	0	0	0	0.942	0.931	0	0.075	0.995
AGAP005033-PA	AGAP003992-PA	1194285	1193345	7165.AGAP005033-PA	ASTEI08471	7165.AGAP003992-PA	ASTEI08234	0	0	0	0	0.835	0.931	0.509	0.359	0.995
AGAP010536-PA	AGAP005221-PA	1199429	1194456	7165.AGAP010536-PA	ASTEI07105	7165.AGAP005221-PA	ASTEI06017	0	0	0	0	0.942	0.931	0	0	0.995
AGAP012204-PA	AGAP011244-PA	1200998	1200104	7165.AGAP012204-PA	ASTEI02495	7165.AGAP011244-PA	ASTEI06775	0	0	0	0	0.942	0.807	0.193	0.536	0.995
AGAP007635-PA	RL15_ANOGA	1196698	1194177	7165.AGAP007635-PA	ASTEI01535	7165.AGAP004919-PA	ASTEI09035	0	0	0	0	0.942	0.855	0.344	0.299	0.995
AGAP010173-PA	RS3A_ANOGA	1199091	1192940	7165.AGAP010173-PA	ASTEI11137	7165.AGAP003532-PA	ASTEI09336	0	0	0	0	0.942	0.928	0	0	0.995
Dox-A2	AGAP008617-PA	1198039	1197607	7165.AGAP009082-PA	ASTEI071952	7165.AGAP008617-PA	ASTEI09885	0	0	0	0	0.545	0.964	0.509	0.538	0.995
AGAP001995-PA	AGAP000616-PA	1191549	1190348	7165.AGAP001995-PA	ASTEI00337	7165.AGAP000616-PA	ASTEI04478	0	0	0	0	0.464	0.966	0.509	0.511	0.995
AGAP006090-PA	AGAP004322-PA	1195284	1193633	7165.AGAP006090-PA	ASTEI02894	7165.AGAP004322-PA	ASTEI00666	0	0	0	0	0.942	0.931	0	0.058	0.995
AGAP006092-PA	AGAP004190-PA	1195286	1193513	7165.AGAP006092-PA	ASTEI02892	7165.AGAP004190-PA	ASTEI07643	0	0	0	0	0.942	0.743	0.509	0.424	0.995
AGAP010536-PA	AGAP003048-PA	1199429	1192515	7165.AGAP010536-PA	ASTEI07105	7165.AGAP003048-PA	ASTEI03328	0	0	0	0	0.942	0.931	0	0.043	0.995
AGAP011383-PA	AGAP006808-PA	1200227	1195925	7165.AGAP011383-PA	ASTEI10525	7165.AGAP006808-PA	ASTEI04671	0	0	0	0	0.942	0.929	0	0	0.995
RSSA_ANOGA	AGAP010173-PA	1200601	1199091	7165.AGAP011777-PA	ASTEI09193	7165.AGAP010173-PA	ASTEI11137	0	0	0	0	0.942	0.93	0	0.089	0.995
RSSA_ANOGA	AGAP011298-PA	1200601	1200148	7165.AGAP011777-PA	ASTEI09193	7165.AGAP011298-PA	ASTEI04204	0	0	0	0	0.942	0.799	0.509	0.299	0.995
AGAP010173-PA	AGAP003768-PA	1199091	1193154	7165.AGAP010173-PA	ASTEI11137	7165.AGAP003768-PA	ASTEI00899	0	0	0	0	0.942	0.929	0	0.043	0.995
AGAP009004-PA	AGAP004557-PA	1197964	1193832	7165.AGAP009004-PA	ASTEI07320	7165.AGAP004557-PA	ASTEI04808	0	0	0	0	0.942	0.743	0.509	0.452	0.995
AGAP012879-PA	AGAP002919-PA	1201647	1192399	7165.AGAP012879-PA	ASTEI02421	7165.AGAP002919-PA	ASTEI00060	0	0	0	0	0.942	0.858	0.344	0.299	0.995
RS11_ANOGA	AGAP007644-PA	1198921	1196707	7165.AGAP009998-PA	ASTEI03980	7165.AGAP007644-PA	ASTEI01616	0.431	0	0	0	0.934	0.811	0.193	0.299	0.995
AGAP010173-PA	AGAP006871-PA	1199091	1195987	7165.AGAP010173-PA	ASTEI11137	7165.AGAP006871-PA	ASTEI04628	0	0	0	0	0.942	0.93	0	0.042	0.995
AGAP006456-PA	AGAP001653-PA	1195592	1191264	7165.AGAP006456-PA	ASTEI10140	7165.AGAP001653-PA	ASTEI05686	0.431	0	0	0	0.754	0.889	0.509	0.537	0.995
AGAP004322-PA	AGAP003048-PA	1193633	1192515	7165.AGAP004322-PA	ASTEI00666	7165.AGAP003048-PA	ASTEI03328	0	0	0	0	0.942	0.931	0	0	0.995
EFGM_ANOGA	RL5_ANOGA	1198663	1197990	7165.AGAP009737-PA	ASTEI02013	7165.AGAP009031-PA	ASTEI10247	0.431	0	0	0	0.942	0.801	0.128	0.299	0.995
AGAP012167-PA	AGAP005860-PA	1200961	1195063	7165.AGAP012167-PA	ASTEI10623	7165.AGAP005860-PA	ASTEI06836	0.431	0	0	0	0.835	0.097	0.9	0.549	0.995
AGAP012906-PA	AGAP002437-PA	1201672	1191961	7165.AGAP012906-PA	ASTEI08713	7165.AGAP002437-PA	ASTEI00735	0	0	0	0	0.942	0.809	0.344	0.514	0.995
AGAP011077-PA	AGAP004422-PA	1199939	1193712	7165.AGAP011077-PA	ASTEI05576	7165.AGAP004422-PA	ASTEI04933	0	0	0	0	0.942	0.801	0.509	0.299	0.995
AGAP010693-PA	AGAP006092-PA	1199572	1195286	7165.AGAP010693-PA	ASTEI05409	7165.AGAP006092-PA	ASTEI02892	0	0	0	0	0.942	0.743	0.509	0.516	0.995
AGAP008427-PA	AGAP005320-PA	1197447	1194549	7165.AGAP008427-PA	ASTEI05278	7165.AGAP005320-PA	ASTEI07276	0	0	0	0	0.942	0.743	0.509	0.516	0.995
AGAP005438-PA	AGAP004322-PA	1194660	1193633	7165.AGAP005438-PA	ASTEI02064	7165.AGAP004322-PA	ASTEI00666	0	0	0	0	0.942	0.931	0	0	0.995
AGAP010693-PA	AGAP003992-PA	1199572	1193345	7165.AGAP010693-PA	ASTEI05409	7165.AGAP003992-PA	ASTEI08234	0	0	0	0	0.942	0.743	0.509	0.492	0.995
AGAP012708-PA	AGAP008916-PA	1201487	1197882	7165.AGAP012708-PA	ASTEI08445	7165.AGAP008916-PA	ASTEI01907	0.431	0	0	0	0.942	0.66	0.344	0.526	0.995
AGAP012608-PA	AGAP001973-PB	1201393	1191529	7165.AGAP012608-PA	ASTEI06463	7165.AGAP001973-PB	ASTEI00316	0	0	0	0	0.814	0.931	0.509	0.371	0.995
AGAP012906-PA	AGAP006871-PA	1201672	1195987	7165.AGAP012906-PA	ASTEI08713	7165.AGAP006871-PA	ASTEI04628	0.113	0	0	0	0.942	0.808	0.344	0.357	0.995
AGAP009441-PA	RL5_ANOGA	1198376	1197990	7165.AGAP009441-PA	ASTEI07373	7165.AGAP009031-PA	ASTEI10247	0.431	0	0	0	0.942	0.801	0.245	0.299	0.995
AGAP002306-PA	AGAP001738-PA	1191837	1191342	7165.AGAP002306-PA	ASTEI00185	7165.AGAP001738-PA	ASTEI03135	0.431	0	0	0	0.942	0.811	0.193	0.299	0.995
AGAP009615-PA	AGAP006092-PA	1198546	1195286	7165.AGAP009615-PA	ASTEI04730	7165.AGAP006092-PA	ASTEI02892	0	0	0	0	0.942	0.743	0.509	0.443	0.995
AGAP011383-PA	AGAP011147-PA	1200227	1200009	7165.AGAP011383-PA	ASTEI10525	7165.AGAP011147-PA	ASTEI05652	0	0	0	0	0.942	0.88	0	0.359	0.995
AGAP009615-PA	AGAP009004-PA	1198546	1197964	7165.AGAP009615-PA	ASTEI04730	7165.AGAP009004-PA	ASTEI07320	0	0	0	0	0.942	0.743	0.509	0.443	0.995
RL15_ANOGA	AGAP000541-PA	1194177	1190284	7165.AGAP004919-PA	ASTEI09035	7165.AGAP000541-PA	ASTEI09827	0	0	0	0	0.942	0.815	0.509	0.299	0.995
AGAP012879-PA	RS3A_ANOGA	1201647	1192940	7165.AGAP012879-PA	ASTEI02421	7165.AGAP003532-PA	ASTEI09336	0	0	0	0	0.942	0.858	0.344	0.299	0.995
AGAP009539-PA	AGAP005021-PA	1198470	1194273	7165.AGAP009539-PA	ASTEI03803	7165.AGAP005021-PA	ASTEI09293	0.431	0	0	0	0.459	0.931	0.623	0.523	0.995
AGAP011147-PA	AGAP003048-PA	1200009	1192515	7165.AGAP011147-PA	ASTEI05652	7165.AGAP003048-PA	ASTEI03328	0	0	0	0	0.942	0.88	0	0.356	0.995
AGAP010156-PA	AGAP007852-PA	1199074	1196907	7165.AGAP010156-PA	ASTEI08305	7165.AGAP007852-PA	ASTEI10416	0.548	0	0	0	0.735	0.22	0.9	0.625	0.995
AGAP010039-PA	AGAP006456-PA	1198962	1195592	7165.AGAP010039-PA	ASTEI03941	7165.AGAP006456-PA	ASTEI10140	0.431	0	0	0	0.817	0.879	0.452	0.506	0.995
AGAP011174-PA	AGAP008617-PA	1200035	1197607	7165.AGAP011174-PA	ASTEI05674	7165.AGAP008617-PA	ASTEI09885	0	0	0	0	0.482	0.964	0.509	0.534	0.995
AGAP010253-PA	AGAP002061-PA	1199170	1191608	7165.AGAP010253-PA	ASTEI07899	7165.AGAP002061-PA	ASTEI05539	0	0	0	0	0.734	0.964	0.509	0.119	0.995
AGAP010139-PA	AGAP000300-PA	1199059	1190075	7165.AGAP010139-PA	ASTEI08316	7165.AGAP000300-PA	ASTEI07834	0.504	0	0	0	0.975	0	0	0.689	0.995
RL8_ANOGA	AGAP001738-PA	1195007	1191342	7165.AGAP005802-PA	ASTEI08489	7165.AGAP001738-PA	ASTEI03135	0.431	0	0	0	0.942	0.811	0.193	0.299	0.995
AGAP008837-PA	AGAP003215-PA	1197807	1192662	7165.AGAP008837-PA	ASTEI05016	7165.AGAP003215-PA	ASTEI00005	0	0	0	0	0.753	0.931	0.509	0.494	0.995
AGAP002306-PA	AGAP000857-PA	1191837	1190557	7165.AGAP002306-PA	ASTEI00185	7165.AGAP000857-PA	ASTEI01205	0.431	0	0	0	0.942	0.811	0.193	0.299	0.995
AGAP010586-PA	AGAP002945-PA	1199475	1192421	7165.AGAP010586-PA	ASTEI05328	7165.AGAP002945-PA	ASTEI00498	0.086	0	0	0	0.456	0.966	0.407	0.58	0.995
AGAP011329-PA	AGAP005847-PA	1200177	1195050	7165.AGAP011329-PA	ASTEI04235	7165.AGAP005847-PA	ASTEI08518	0.431	0	0	0	0.229	0.811	0.9	0.518	0.995
AGAP005847-PA	AGAP001318-PA	1195050	1190955	7165.AGAP005847-PA	ASTEI08518	7165.AGAP001318-PA	ASTEI05767	0.431	0	0	0	0.229	0.811	0.9	0.518	0.995
AGAP010257-PA	AGAP000857-PA	1199174	1190557	7165.AGAP010257-PA	ASTEI09829	7165.AGAP000857-PA	ASTEI01205	0.431	0	0	0	0.942	0.811	0.193	0.299	0.995
AGAP002481-PA	AGAP002061-PA	1192002	1191608	7165.AGAP002481-PA	ASTEI079290	7165.AGAP002061-PA	ASTEI05539	0	0	0	0	0.56	0.964	0.509	0.466	0.995
AGAP010702-PA	AGAP004322-PA	1199581	1193633	7165.AGAP010702-PA	ASTEI11192	7165.AGAP004322-PA	ASTEI00666	0	0	0	0	0.942	0.931	0	0	0.995
AGAP008916-PA	AGAP000857-PA	1197882	1190557	7165.AGAP008916-PA	ASTEI01907	7165.AGAP000857-PA	ASTEI01205	0.431	0	0	0	0.942	0.811	0.193	0.299	0.995
AGAP010499-PA	AGAP002627-PA	1199403	1192140	7165.AGAP010499-PA	ASTEI07133	7165.AGAP002627-PA	ASTEI04102	0.431	0.737	0.438	0	0.357	0.391	0.8	0.518	0.995
AGAP011084-PA	AGAP004514-PA	1199946	1193797	7165.AGAP011084-PA	ASTEI05583	7165.AGAP004514-PA	ASTEI11118	0.057	0	0	0	0.942	0.919	0	0.061	0.995
AGAP006808-PA	AGAP005221-PA	1195925	1194456	7165.AGAP006808-PA	ASTEI04671	7165.AGAP005221-PA	ASTEI06017	0	0	0	0	0.942	0.931	0	0.042	0.995
AGAP006092-PA	AGAP004557-PA	1195286	1193832	7165.AGAP006092-PA	ASTEI02892	7165.AGAP004557-PA	ASTEI04808	0	0	0	0	0.942	0.743	0.509	0.444	0.995
AGAP004960-PA	AGAP003215-PA	1194213	1192662	7165.AGAP004960-PA	ASTEI10933	7165.AGAP003215-PA	ASTEI00005	0	0	0	0	0.829	0.932	0.509	0.299	0.995
AGAP011423-PA	AGAP002061-PA	1200266	1191608	7165.AGAP011423-PA	ASTEI06446	7165.AGAP002061-PA	ASTEI05539	0	0	0	0	0.755	0.964	0.509	0.093	0.995
AGAP012906-PA	AGAP002122-PA	1201672	1191667	7165.AGAP012906-PA	ASTEI08713	7165.AGAP002122-PA	ASTEI03245	0.134	0	0	0	0.942	0.872	0.344	0.096	0.995
AGAP009505-PA	AGAP004238-PA	1198436	1193559	7165.AGAP009505-PA	ASTEI03837	7165.AGAP004238-PA	ASTEI03673	0	0	0.278	0.821	0.916	0.893	0.509	0.532	0.995
AGAP002468-PA	AGAP000857-PA	1191990	1190557	7165.AGAP002468-PA	ASTEI00702	7165.AGAP000857-PA	ASTEI01205	0.431	0	0	0	0.942	0.811	0.193	0.299	0.995
AGAP012135-PA	AGAP003008-PA	1200934	1192479	7165.AGAP012135-PA	ASTEI06048	7165.AGAP003008-PA	ASTEI03288	0	0	0	0	0.753	0.966	0.509	0.14	0.995
AGAP011423-PA	AGAP003215-PA	1200266	1192662	7165.AGAP011423-PA	ASTEI06446	7165.AGAP003215-PA	ASTEI00005	0	0	0	0	0.822	0.929	0.509	0.305	0.995
AGAP005423-PA	AGAP002061-PA	1194647	1191608	7165.AGAP005423-PA	ASTEI02053	7165.AGAP002061-PA	ASTEI05539	0	0	0	0	0.762	0.964	0.509	0.112	0.995
AGAP007635-PA	AGAP004422-PA	1196698	1193712	7165.AGAP007635-PA	ASTEI01535	7165.AGAP004422-PA	ASTEI04933	0.431	0	0	0	0.942	0.801	0.344	0.129	0.995
AGAP010536-PA	AGAP006090-PA	1199429	1195284	7165.AGAP010536-PA	ASTEI07105	7165.AGAP006090-PA	ASTEI02894	0	0	0	0	0.942	0.931	0	0.076	0.995
AGAP010310-PA	AGAP009310-PA	1199222	1198251	7165.AGAP010310-PA	ASTEI06663	7165.AGAP009310-PA	ASTEI10006	0	0	0	0	0.48	0.964	0.509	0.543	0.995
AGAP009271-PA	AGAP005423-PA	1198220	1194647	7165.AGAP009271-PA	ASTEI06586	7165.AGAP005423-PA	ASTEI02053	0	0	0	0	0.77	0.964	0.509	0.092	0.995
RL8_ANOGA	AGAP000857-PA	1195007	1190557	7165.AGAP005802-PA	ASTEI08489	7165.AGAP000857-PA	ASTEI01205	0.431	0	0	0	0.942	0.811	0.193	0.299	0.995
AGAP007644-PA	AGAP003768-PA	1196707	1193154	7165.AGAP007644-PA	ASTEI01616	7165.AGAP003768-PA	ASTEI00899	0.431	0	0	0	0.942	0.811	0.193	0.299	0.995
AGAP007644-PA	AGAP001738-PA	1196707	1191342	7165.AGAP007644-PA	ASTEI01616	7165.AGAP001738-PA	ASTEI03135	0.431	0	0	0	0.942	0.811	0.193	0.299	0.995
AGAP011677-PA	RL5_ANOGA	1200501	1197990	7165.AGAP011677-PA	ASTEI085593	7165.AGAP009031-PA	ASTEI10247	0.431	0	0	0	0.942	0.801	0.128	0.299	0.995
AGAP011147-PA	AGAP005365-PA	1200009	1194592	7165.AGAP011147-PA	ASTEI05652	7165.AGAP005365-PA	ASTEI10066	0	0	0	0	0.942	0.88	0	0.36	0.995
AGAP010156-PA	AGAP007258-PA	1199074	1196361	7165.AGAP010156-PA	ASTEI08305	7165.AGAP007258-PA	ASTEI097191	0.548	0	0	0	0.735	0.22	0.9	0.625	0.995
AGAP007511-PA	AGAP004514-PA	1196581	1193797	7165.AGAP007511-PA	ASTEI01424	7165.AGAP004514-PA	ASTEI11118	0	0	0	0	0.942	0.927	0	0.073	0.995
AGAP010693-PA	AGAP007948-PA	1199572	1197003	7165.AGAP010693-PA	ASTEI05409	7165.AGAP007948-PA	ASTEI07662	0	0	0	0	0.942	0.743	0.509	0.442	0.995
AGAP012475-PA	AGAP003477-PA	1201267	1192893	7165.AGAP012475-PA	ASTEI03023	7165.AGAP003477-PA	ASTEI11087	0	0	0.287	0.861	0.942	0.88	0.344	0.516	0.995
AGAP011424-PA	AGAP010173-PA	1200267	1199091	7165.AGAP011424-PA	ASTEI06447	7165.AGAP010173-PA	ASTEI11137	0	0	0	0	0.942	0.927	0	0	0.995
AGAP011687-PA	AGAP007635-PA	1200511	1196698	7165.AGAP011687-PA	ASTEI08573	7165.AGAP007635-PA	ASTEI01535	0.167	0	0	0	0.942	0.807	0.344	0.357	0.995
AGAP008617-PA	AGAP005559-PA	1197607	1194774	7165.AGAP008617-PA	ASTEI09885	7165.AGAP005559-PA	ASTEI02163	0	0	0	0	0.438	0.966	0.509	0.54	0.995
AGAP012167-PA	AGAP001630-PA	1200961	1191243	7165.AGAP012167-PA	ASTEI10623	7165.AGAP001630-PA	ASTEI05709	0.097	0	0	0	0.942	0.126	0.8	0.537	0.994
AGAP012879-PA	AGAP010257-PA	1201647	1199174	7165.AGAP012879-PA	ASTEI02421	7165.AGAP010257-PA	ASTEI09829	0	0	0	0	0.942	0.858	0.344	0.131	0.994
AGAP012608-PA	AGAP011423-PA	1201393	1200266	7165.AGAP012608-PA	ASTEI06463	7165.AGAP011423-PA	ASTEI06446	0	0	0	0	0.758	0.929	0.509	0.442	0.994
AGAP011174-PA	AGAP009271-PA	1200035	1198220	7165.AGAP011174-PA	ASTEI05674	7165.AGAP009271-PA	ASTEI06586	0	0	0	0	0.704	0.959	0.509	0.138	0.994
AGAP007531-PA	AGAP004773-PA	1196598	1194036	7165.AGAP007531-PA	ASTEI01438	7165.AGAP004773-PA	ASTEI08091	0.431	0.459	0.349	0	0.787	0.703	0.509	0.299	0.994
AGAP011298-PA	AGAP007635-PA	1200148	1196698	7165.AGAP011298-PA	ASTEI04204	7165.AGAP007635-PA	ASTEI01535	0.082	0	0	0	0.942	0.811	0.344	0.299	0.994
AGAP011174-PA	AGAP004758-PA	1200035	1194021	7165.AGAP011174-PA	ASTEI05674	7165.AGAP004758-PA	ASTEI08132	0	0	0	0	0.538	0.958	0.509	0.517	0.994
AGAP010173-PA	AGAP001910-PA	1199091	1191472	7165.AGAP010173-PA	ASTEI11137	7165.AGAP001910-PA	ASTEI08714	0	0	0	0	0.942	0.897	0	0.08	0.994
AGAP008617-PA	AGAP001440-PA	1197607	1191069	7165.AGAP008617-PA	ASTEI09885	7165.AGAP001440-PA	ASTEI03633	0	0	0	0	0.423	0.966	0.509	0.524	0.994
AGAP012398-PA	AGAP006445-PA	1201190	1195581	7165.AGAP012398-PA	ASTEI02312	7165.AGAP006445-PA	ASTEI10152	0	0	0	0	0.35	0.966	0.509	0.529	0.994
AGAP012879-PA	AGAP003556-PA	1201647	1192964	7165.AGAP012879-PA	ASTEI02421	7165.AGAP003556-PA	ASTEI04387	0	0	0	0	0.942	0.805	0.344	0.359	0.994
AGAP007511-PA	AGAP005221-PA	1196581	1194456	7165.AGAP007511-PA	ASTEI01424	7165.AGAP005221-PA	ASTEI06017	0	0	0	0	0.862	0.931	0	0.432	0.994
AGAP012135-PA	AGAP002606-PA	1200934	1192120	7165.AGAP012135-PA	ASTEI06048	7165.AGAP002606-PA	ASTEI04081	0	0	0	0	0.577	0.964	0.509	0.405	0.994
AGAP004443-PA	ARM_ANOGA	1193732	1190723	7165.AGAP004443-PA	ASTEI04913	7165.AGAP001043-PA	ASTEI03603	0.043	0	0	0	0	0.872	0.897	0.606	0.994
AGAP002481-PA	AGAP001440-PA	1192002	1191069	7165.AGAP002481-PA	ASTEI079290	7165.AGAP001440-PA	ASTEI03633	0	0	0	0	0.482	0.964	0.509	0.505	0.994
AGAP012135-PA	AGAP008617-PA	1200934	1197607	7165.AGAP012135-PA	ASTEI06048	7165.AGAP008617-PA	ASTEI09885	0	0	0	0	0.451	0.966	0.509	0.504	0.994
AGAP002945-PA	AGAP000300-PA	1192421	1190075	7165.AGAP002945-PA	ASTEI00498	7165.AGAP000300-PA	ASTEI07834	0.154	0	0	0	0.537	0.964	0	0.648	0.994
AGAP012879-PA	RS7_ANOGA	1201647	1199481	7165.AGAP012879-PA	ASTEI02421	7165.AGAP010592-PA	ASTEI05335	0	0	0	0	0.942	0.858	0.344	0.055	0.994
AGAP010253-PA	AGAP003008-PA	1199170	1192479	7165.AGAP010253-PA	ASTEI07899	7165.AGAP003008-PA	ASTEI03288	0	0	0	0	0.564	0.966	0.509	0.33	0.994
AGAP012879-PA	AGAP001910-PA	1201647	1191472	7165.AGAP012879-PA	ASTEI02421	7165.AGAP001910-PA	ASTEI08714	0	0	0	0	0.942	0.872	0.344	0.079	0.994
AGAP012204-PA	AGAP001529-PA	1200998	1191150	7165.AGAP012204-PA	ASTEI02495	7165.AGAP001529-PA	ASTEI05455	0	0	0	0	0.809	0.931	0.245	0.546	0.994
AGAP002945-PA	AGAP000883-PA	1192421	1190581	7165.AGAP002945-PA	ASTEI00498	7165.AGAP000883-PA	ASTEI03475	0	0	0	0	0.679	0.95	0.282	0.602	0.994
AGAP011077-PA	RL5_ANOGA	1199939	1197990	7165.AGAP011077-PA	ASTEI05576	7165.AGAP009031-PA	ASTEI10247	0.055	0	0	0	0.942	0.786	0.509	0.124	0.994
AGAP002923-PA	AGAP000397-PA	1192403	1190161	7165.AGAP002923-PA	ASTEI00057	7165.AGAP000397-PA	ASTEI07809	0	0	0	0	0.942	0.806	0.509	0.114	0.994
AGAP012879-PA	AGAP002437-PA	1201647	1191961	7165.AGAP012879-PA	ASTEI02421	7165.AGAP002437-PA	ASTEI00735	0	0	0	0	0.942	0.813	0.344	0.357	0.994
AGAP011173-PA	AGAP009441-PA	1200034	1198376	7165.AGAP011173-PA	ASTEI05673	7165.AGAP009441-PA	ASTEI07373	0.431	0	0	0	0.942	0.717	0.245	0.299	0.994
AGAP011077-PA	RL15_ANOGA	1199939	1194177	7165.AGAP011077-PA	ASTEI05576	7165.AGAP004919-PA	ASTEI09035	0	0	0	0	0.942	0.765	0.509	0.299	0.994
AGAP012369-PA	AGAP002954-PA	1201161	1192429	7165.AGAP012369-PA	ASTEI02340	7165.AGAP002954-PA	ASTEI00504	0	0	0	0	0.434	0.964	0.509	0.54	0.994
AGAP012135-PA	AGAP001973-PB	1200934	1191529	7165.AGAP012135-PA	ASTEI06048	7165.AGAP001973-PB	ASTEI00316	0	0	0	0	0.716	0.966	0.509	0.042	0.994
AGAP012879-PA	RL5_ANOGA	1201647	1197990	7165.AGAP012879-PA	ASTEI02421	7165.AGAP009031-PA	ASTEI10247	0	0	0	0	0.942	0.87	0.344	0.09	0.994
AGAP012879-PA	AGAP006871-PA	1201647	1195987	7165.AGAP012879-PA	ASTEI02421	7165.AGAP006871-PA	ASTEI04628	0	0	0	0	0.942	0.808	0.344	0.299	0.994
AGAP007644-PA	AGAP000541-PA	1196707	1190284	7165.AGAP007644-PA	ASTEI01616	7165.AGAP000541-PA	ASTEI09827	0.431	0	0	0	0.922	0.811	0.193	0.299	0.994
AGAP005630-PA	AGAP001986-PA	1194841	1191541	7165.AGAP005630-PA	ASTEI02223	7165.AGAP001986-PA	ASTEI00330	0	0	0	0	0.11	0.885	0.897	0.543	0.994
AGAP012879-PA	AGAP001805-PA	1201647	1191402	7165.AGAP012879-PA	ASTEI02421	7165.AGAP001805-PA	ASTEI00128	0	0	0	0	0.942	0.858	0.344	0.061	0.994
AGAP008882-PA	AGAP002088-PA	1197849	1191635	7165.AGAP008882-PA	ASTEI04969	7165.AGAP002088-PA	ASTEI00390	0	0	0	0	0.689	0.931	0.509	0.52	0.994
AGAP008427-PA	AGAP004190-PA	1197447	1193513	7165.AGAP008427-PA	ASTEI05278	7165.AGAP004190-PA	ASTEI07643	0	0	0	0	0.942	0.743	0.479	0.348	0.994
AGAP009004-PA	AGAP000397-PA	1197964	1190161	7165.AGAP009004-PA	ASTEI07320	7165.AGAP000397-PA	ASTEI07809	0	0	0	0	0.942	0.743	0.509	0.357	0.994
AGAP005021-PA	AGAP003619-PA	1194273	1193022	7165.AGAP005021-PA	ASTEI09293	7165.AGAP003619-PA	ASTEI08192	0	0	0	0	0.834	0.931	0	0.592	0.994
AGAP006240-PA	AGAP002954-PA	1195430	1192429	7165.AGAP006240-PA	ASTEI09131	7165.AGAP002954-PA	ASTEI00504	0	0	0	0	0.664	0.964	0.509	0.135	0.994
AGAP002606-PA	AGAP002061-PA	1192120	1191608	7165.AGAP002606-PA	ASTEI04081	7165.AGAP002061-PA	ASTEI05539	0	0	0	0	0.433	0.964	0.509	0.533	0.994
AGAP012135-PA	AGAP003215-PA	1200934	1192662	7165.AGAP012135-PA	ASTEI06048	7165.AGAP003215-PA	ASTEI00005	0	0	0	0	0.772	0.931	0.509	0.358	0.994
AGAP012906-PA	AGAP012879-PA	1201672	1201647	7165.AGAP012906-PA	ASTEI08713	7165.AGAP012879-PA	ASTEI02421	0	0	0	0	0.942	0.798	0.344	0.359	0.994
AGAP001440-PA	AGAP000616-PA	1191069	1190348	7165.AGAP001440-PA	ASTEI03633	7165.AGAP000616-PA	ASTEI04478	0	0	0	0	0.422	0.964	0.509	0.515	0.994
AGAP012879-PA	AGAP011424-PA	1201647	1200267	7165.AGAP012879-PA	ASTEI02421	7165.AGAP011424-PA	ASTEI06447	0	0	0	0	0.942	0.858	0.344	0.124	0.994
AGAP007635-PA	RL7A_ANOGA	1196698	1195155	7165.AGAP007635-PA	ASTEI01535	7165.AGAP005960-PA	ASTEI06346	0.043	0	0	0	0.942	0.807	0.344	0.356	0.994
AGAP007644-PA	AGAP007635-PA	1196707	1196698	7165.AGAP007644-PA	ASTEI01616	7165.AGAP007635-PA	ASTEI01535	0.116	0	0	0	0.942	0.811	0.193	0.359	0.994
AGAP008617-PA	AGAP001407-PA	1197607	1191039	7165.AGAP008617-PA	ASTEI09885	7165.AGAP001407-PA	ASTEI07553	0	0	0	0	0.405	0.966	0.509	0.52	0.994
AGAP008916-PA	AGAP007644-PA	1197882	1196707	7165.AGAP008916-PA	ASTEI01907	7165.AGAP007644-PA	ASTEI01616	0.116	0	0	0	0.942	0.811	0.193	0.359	0.994
AGAP003599-PA	AGAP001138-PA	1193004	1190799	7165.AGAP003599-PA	ASTEI04353	7165.AGAP001138-PA	ASTEI09954	0	0	0	0	0.838	0.887	0.509	0.415	0.994
AGAP005871-PA	AGAP000397-PA	1195072	1190161	7165.AGAP005871-PA	ASTEI02829	7165.AGAP000397-PA	ASTEI07809	0	0	0	0	0.942	0.743	0.509	0.36	0.994
AGAP012135-PA	AGAP009271-PA	1200934	1198220	7165.AGAP012135-PA	ASTEI06048	7165.AGAP009271-PA	ASTEI06586	0	0	0	0	0.507	0.964	0.509	0.431	0.994
AGAP002088-PA	AGAP000397-PA	1191635	1190161	7165.AGAP002088-PA	ASTEI00390	7165.AGAP000397-PA	ASTEI07809	0	0	0	0	0.942	0.743	0.509	0.357	0.994
AGAP008427-PA	AGAP000397-PA	1197447	1190161	7165.AGAP008427-PA	ASTEI05278	7165.AGAP000397-PA	ASTEI07809	0	0	0	0	0.942	0.743	0.509	0.299	0.994
AGAP012906-PA	AGAP001805-PA	1201672	1191402	7165.AGAP012906-PA	ASTEI08713	7165.AGAP001805-PA	ASTEI00128	0	0	0	0	0.942	0.858	0.344	0.13	0.994
AGAP010173-PA	RS11_ANOGA	1199091	1198921	7165.AGAP010173-PA	ASTEI11137	7165.AGAP009998-PA	ASTEI03980	0	0	0	0	0.942	0.903	0	0	0.994
AGAP012608-PA	AGAP002606-PA	1201393	1192120	7165.AGAP012608-PA	ASTEI06463	7165.AGAP002606-PA	ASTEI04081	0	0	0	0	0.837	0.929	0.509	0.104	0.994
RL15_ANOGA	AGAP000739-PA	1194177	1190456	7165.AGAP004919-PA	ASTEI09035	7165.AGAP000739-PA	ASTEI07007	0	0	0	0	0.942	0.657	0.509	0.501	0.994
AGAP011687-PA	RS11_ANOGA	1200511	1198921	7165.AGAP011687-PA	ASTEI08573	7165.AGAP009998-PA	ASTEI03980	0.107	0	0	0	0.942	0.809	0.509	0.094	0.994
AGAP005871-PA	AGAP004190-PA	1195072	1193513	7165.AGAP005871-PA	ASTEI02829	7165.AGAP004190-PA	ASTEI07643	0	0	0	0	0.942	0.743	0.509	0.317	0.994
AGAP009271-PA	Dox-A2	1198220	1198039	7165.AGAP009271-PA	ASTEI06586	7165.AGAP009082-PA	ASTEI071952	0	0	0	0	0.722	0.961	0.509	0.138	0.994
AGAP012135-PA	AGAP001995-PA	1200934	1191549	7165.AGAP012135-PA	ASTEI06048	7165.AGAP001995-PA	ASTEI00337	0	0	0	0	0.686	0.966	0.509	0.116	0.994
AGAP005559-PA	AGAP005535-PA	1194774	1194751	7165.AGAP005559-PA	ASTEI02163	7165.AGAP005535-PA	ASTEI02139	0	0	0	0	0.424	0.966	0.509	0.54	0.994
AGAP011629-PA	AGAP007531-PA	1200454	1196598	7165.AGAP011629-PA	ASTEI10015	7165.AGAP007531-PA	ASTEI01438	0.431	0	0	0	0.367	0.518	0.948	0.522	0.994
AGAP012906-PA	AGAP002919-PA	1201672	1192399	7165.AGAP012906-PA	ASTEI08713	7165.AGAP002919-PA	ASTEI00060	0	0	0	0	0.942	0.858	0.344	0.179	0.994
AGAP007635-PA	RS3A_ANOGA	1196698	1192940	7165.AGAP007635-PA	ASTEI01535	7165.AGAP003532-PA	ASTEI09336	0	0	0	0	0.942	0.807	0.344	0.356	0.994
AGAP009834-PA	AGAP002880-PA	1198759	1192363	7165.AGAP009834-PA	ASTEI06526	7165.AGAP002880-PA	ASTEI00465	0	0	0	0	0.405	0.963	0.509	0.556	0.994
AGAP011580	eIF3-S5	1200418	1192413	7165.AGAP011580-PA	ASTEI03903	7165.AGAP002935-PA	ASTEI11014	0	0	0	0	0.48	0.947	0.672	0.443	0.994
AGAP005559-PA	AGAP002481-PA	1194774	1192002	7165.AGAP005559-PA	ASTEI02163	7165.AGAP002481-PA	ASTEI079290	0	0	0	0	0.372	0.966	0.509	0.535	0.994
AGAP005535-PA	AGAP002481-PA	1194751	1192002	7165.AGAP005535-PA	ASTEI02139	7165.AGAP002481-PA	ASTEI079290	0	0	0	0	0.405	0.966	0.509	0.531	0.994
AGAP010267-PA	AGAP003003-PA	1199183	1192474	7165.AGAP010267-PA	ASTEI11163	7165.AGAP003003-PA	ASTEI03284	0.509	0	0	0	0.737	0.888	0.129	0.653	0.994
AP2A_ANOGA	AGAP007131-PA	1198469	1196238	7165.AGAP009538-PA	ASTEI03804	7165.AGAP007131-PA	ASTEI06906	0	0	0	0	0.218	0.884	0.897	0.489	0.994
AGAP012708-PA	AGAP011298-PA	1201487	1200148	7165.AGAP012708-PA	ASTEI08445	7165.AGAP011298-PA	ASTEI04204	0.094	0	0	0	0.942	0.81	0.344	0.299	0.994
AGAP002091-PA	AGAP001423-PA	1191638	1191055	7165.AGAP002091-PA	ASTEI00393	7165.AGAP001423-PA	ASTEI03619	0.549	0	0	0	0.975	0	0	0.544	0.994
eIF3-S9	AGAP011203-PA	1200939	1200064	7165.AGAP012140-PA	ASTEI06043	7165.AGAP011203-PA	ASTEI06804	0	0	0	0	0.271	0.878	0.897	0.473	0.994
AGAP007635-PA	AGAP005991-PA	1196698	1195185	7165.AGAP007635-PA	ASTEI01535	7165.AGAP005991-PA	ASTEI06323	0.167	0	0	0	0.942	0.807	0.344	0.308	0.994
AGAP003215-PA	AGAP001745-PA	1192662	1191349	7165.AGAP003215-PA	ASTEI00005	7165.AGAP001745-PA	ASTEI00033	0	0	0	0	0.719	0.931	0.509	0.494	0.994
AGAP012362-PA	AGAP001685-PA	1201154	1191295	7165.AGAP012362-PA	ASTEI02348	7165.AGAP001685-PA	ASTEI03085	0	0	0	0	0.528	0.956	0.509	0.546	0.994
AGAP008427-PA	AGAP004557-PA	1197447	1193832	7165.AGAP008427-PA	ASTEI05278	7165.AGAP004557-PA	ASTEI04808	0	0	0	0	0.838	0.87	0.509	0.539	0.994
AGAP011424-PA	AGAP010252-PA	1200267	1199169	7165.AGAP011424-PA	ASTEI06447	7165.AGAP010252-PA	ASTEI07898	0.431	0	0	0	0.942	0.459	0.509	0.454	0.994
AGAP011174-PA	AGAP001995-PA	1200035	1191549	7165.AGAP011174-PA	ASTEI05674	7165.AGAP001995-PA	ASTEI00337	0	0	0	0	0.757	0.931	0.509	0.463	0.994
AGAP002061-PA	AGAP001745-PA	1191608	1191349	7165.AGAP002061-PA	ASTEI05539	7165.AGAP001745-PA	ASTEI00033	0	0	0	0	0.435	0.965	0.509	0.483	0.994
AGAP008604-PC	AGAP002945-PA	1197598	1192421	7165.AGAP008604-PC	ASTEI10716	7165.AGAP002945-PA	ASTEI00498	0.431	0	0	0	0.834	0.871	0	0.607	0.994
AGAP008882-PA	AGAP003992-PA	1197849	1193345	7165.AGAP008882-PA	ASTEI04969	7165.AGAP003992-PA	ASTEI08234	0	0	0	0	0.742	0.931	0.509	0.439	0.994
AGAP006092-PA	AGAP000397-PA	1195286	1190161	7165.AGAP006092-PA	ASTEI02892	7165.AGAP000397-PA	ASTEI07809	0	0	0	0	0.942	0.743	0.509	0.359	0.994
AGAP005871-PA	AGAP003992-PA	1195072	1193345	7165.AGAP005871-PA	ASTEI02829	7165.AGAP003992-PA	ASTEI08234	0	0	0	0	0.942	0.743	0.509	0.357	0.994
AGAP012906-PA	AGAP011687-PA	1201672	1200511	7165.AGAP012906-PA	ASTEI08713	7165.AGAP011687-PA	ASTEI08573	0	0	0	0	0.942	0.858	0.344	0.116	0.994
AGAP012608-PA	AGAP010253-PA	1201393	1199170	7165.AGAP012608-PA	ASTEI06463	7165.AGAP010253-PA	ASTEI07899	0	0	0	0	0.837	0.932	0.509	0.13	0.994
RSSA_ANOGA	AGAP008916-PA	1200601	1197882	7165.AGAP011777-PA	ASTEI09193	7165.AGAP008916-PA	ASTEI01907	0.064	0	0	0	0.942	0.661	0.509	0.356	0.993
AGAP012906-PA	RS13_ANOGA	1201672	1195143	7165.AGAP012906-PA	ASTEI08713	7165.AGAP005947-PA	ASTEI06358	0	0	0	0	0.942	0.827	0.344	0.116	0.993
AGAP006090-PA	AGAP002063-PA	1195284	1191610	7165.AGAP006090-PA	ASTEI02894	7165.AGAP002063-PA	ASTEI055272	0	0	0	0	0.942	0.877	0	0.112	0.993
AGAP006090-PA	AGAP002171-PA	1195284	1191713	7165.AGAP006090-PA	ASTEI02894	7165.AGAP002171-PA	ASTEI00563	0	0	0	0	0.942	0.877	0	0.112	0.993
eIF3-S10	eIF3-S7	1191869	1191866	7165.AGAP002340-PA	ASTEI04345	7165.AGAP002337-PA	ASTEI04348	0	0	0	0	0.719	0.655	0.87	0.53	0.993
AGAP012879-PA	AGAP000541-PA	1201647	1190284	7165.AGAP012879-PA	ASTEI02421	7165.AGAP000541-PA	ASTEI09827	0	0	0	0	0.942	0.798	0.344	0.299	0.993
AGAP005535-PA	AGAP002606-PA	1194751	1192120	7165.AGAP005535-PA	ASTEI02139	7165.AGAP002606-PA	ASTEI04081	0	0	0	0	0.254	0.964	0.509	0.555	0.993
AGAP011827-PA	AGAP005847-PA	1200651	1195050	7165.AGAP011827-PA	ASTEI09235	7165.AGAP005847-PA	ASTEI08518	0.431	0	0	0	0.229	0.811	0.9	0.299	0.993
AGAP005535-PA	AGAP001973-PB	1194751	1191529	7165.AGAP005535-PA	ASTEI02139	7165.AGAP001973-PB	ASTEI00316	0	0	0	0	0.439	0.966	0.509	0.358	0.993
AGAP005559-PA	AGAP001745-PA	1194774	1191349	7165.AGAP005559-PA	ASTEI02163	7165.AGAP001745-PA	ASTEI00033	0	0	0	0	0.267	0.966	0.509	0.517	0.993
AGAP004758-PA	AGAP002606-PA	1194021	1192120	7165.AGAP004758-PA	ASTEI08132	7165.AGAP002606-PA	ASTEI04081	0	0	0	0	0.337	0.963	0.509	0.52	0.993
AGAP011084-PA	PESC_ANOGA	1199946	1196219	7165.AGAP011084-PA	ASTEI05583	7165.AGAP007112-PA	ASTEI06887	0	0	0	0	0.942	0.885	0	0.139	0.993
AGAP012879-PA	RS13_ANOGA	1201647	1195143	7165.AGAP012879-PA	ASTEI02421	7165.AGAP005947-PA	ASTEI06358	0	0	0	0	0.942	0.838	0.344	0.073	0.993
AGAP012906-PA	RL5_ANOGA	1201672	1197990	7165.AGAP012906-PA	ASTEI08713	7165.AGAP009031-PA	ASTEI10247	0.155	0	0	0	0.942	0.663	0.344	0.485	0.993
RSSA_ANOGA	AGAP010257-PA	1200601	1199174	7165.AGAP011777-PA	ASTEI09193	7165.AGAP010257-PA	ASTEI09829	0.431	0	0	0	0.942	0.54	0.509	0.299	0.993
AGAP003503-PA	AGAP001685-PA	1192917	1191295	7165.AGAP003503-PA	ASTEI09358	7165.AGAP001685-PA	ASTEI03085	0	0	0	0	0.605	0.929	0.509	0.59	0.993
AGAP012708-PA	AGAP011687-PA	1201487	1200511	7165.AGAP012708-PA	ASTEI08445	7165.AGAP011687-PA	ASTEI08573	0.09	0	0	0	0.942	0.809	0.344	0.112	0.993
AGAP010156-PA	AGAP002728-PB	1199074	1192228	7165.AGAP010156-PA	ASTEI08305	7165.AGAP002728-PB	ASTEI03179	0.536	0	0	0	0.683	0.889	0	0.625	0.993
AGAP007948-PA	AGAP006092-PA	1197003	1195286	7165.AGAP007948-PA	ASTEI07662	7165.AGAP006092-PA	ASTEI02892	0	0	0	0	0.84	0.854	0.509	0.464	0.993
AGAP008598-PA	AGAP002880-PA	1197593	1192363	7165.AGAP008598-PA	ASTEI10711	7165.AGAP002880-PA	ASTEI00465	0	0	0	0	0.342	0.959	0.509	0.543	0.993
AGAP011298-PA	AGAP000857-PA	1200148	1190557	7165.AGAP011298-PA	ASTEI04204	7165.AGAP000857-PA	ASTEI01205	0.431	0	0	0	0.909	0.811	0.193	0.299	0.993
AGAP010156-PA	AGAP002192-PB	1199074	1191731	7165.AGAP010156-PA	ASTEI08305	7165.AGAP002192-PB	ASTEI00584	0.536	0	0	0	0.683	0.889	0	0.625	0.993
AGAP010693-PA	AGAP002088-PA	1199572	1191635	7165.AGAP010693-PA	ASTEI05409	7165.AGAP002088-PA	ASTEI00390	0	0	0	0.625	0.942	0.743	0.509	0.483	0.993
AGAP005320-PA	AGAP002088-PA	1194549	1191635	7165.AGAP005320-PA	ASTEI07276	7165.AGAP002088-PA	ASTEI00390	0	0	0.354	0.62	0.942	0.743	0.509	0.36	0.993
AGAP003556-PA	AGAP001738-PA	1192964	1191342	7165.AGAP003556-PA	ASTEI04387	7165.AGAP001738-PA	ASTEI03135	0.431	0	0	0	0.909	0.811	0.193	0.299	0.993
AGAP004758-PA	AGAP003008-PA	1194021	1192479	7165.AGAP004758-PA	ASTEI08132	7165.AGAP003008-PA	ASTEI03288	0	0	0	0	0.416	0.962	0.487	0.494	0.993
AGAP012708-PA	RL7A_ANOGA	1201487	1195155	7165.AGAP012708-PA	ASTEI08445	7165.AGAP005960-PA	ASTEI06346	0.109	0	0	0	0.942	0.809	0.344	0.101	0.993
AGAP009271-PA	AGAP003215-PA	1198220	1192662	7165.AGAP009271-PA	ASTEI06586	7165.AGAP003215-PA	ASTEI00005	0	0	0	0	0.754	0.928	0.509	0.358	0.993
AGAP011888-PA	AGAP007699-PA	1200696	1196759	7165.AGAP011888-PA	ASTEI05087	7165.AGAP007699-PA	ASTEI01564	0	0	0	0	0.089	0.873	0.897	0.519	0.993
AGAP010156-PA	AGAP007786-PA	1199074	1196844	7165.AGAP010156-PA	ASTEI08305	7165.AGAP007786-PA	ASTEI01669	0.536	0	0	0	0.683	0.889	0	0.625	0.993
AGAP011677-PA	AGAP011173-PA	1200501	1200034	7165.AGAP011677-PA	ASTEI085593	7165.AGAP011173-PA	ASTEI05673	0.431	0	0	0	0.942	0.717	0.128	0.299	0.993
AGAP005559-PA	AGAP001995-PA	1194774	1191549	7165.AGAP005559-PA	ASTEI02163	7165.AGAP001995-PA	ASTEI00337	0	0	0	0	0.483	0.966	0.509	0.361	0.993
AGAP009642-PA	AGAP009323-PA	1198573	1198264	7165.AGAP009642-PA	ASTEI04705	7165.AGAP009323-PA	ASTEI09998	0	0	0.447	0.943	0.848	0.955	0	0.543	0.993
AGAP007852-PA	AGAP007786-PA	1196907	1196844	7165.AGAP007852-PA	ASTEI10416	7165.AGAP007786-PA	ASTEI01669	0.431	0	0	0	0.723	0.341	0.9	0.469	0.993
AGAP012906-PA	AGAP008916-PA	1201672	1197882	7165.AGAP012906-PA	ASTEI08713	7165.AGAP008916-PA	ASTEI01907	0.167	0	0	0	0.942	0.677	0.344	0.443	0.993
AGAP011174-PA	AGAP002606-PA	1200035	1192120	7165.AGAP011174-PA	ASTEI05674	7165.AGAP002606-PA	ASTEI04081	0	0	0	0	0.405	0.959	0.509	0.534	0.993
AGAP007244	AGAP005221-PA	1196347	1194456	7165.AGAP007244-PA	ASTEI09715	7165.AGAP005221-PA	ASTEI06017	0	0	0	0	0.942	0.89	0	0.126	0.993
AGAP003008-PA	AGAP002481-PA	1192479	1192002	7165.AGAP003008-PA	ASTEI03288	7165.AGAP002481-PA	ASTEI079290	0	0	0	0	0.483	0.963	0.509	0.361	0.993
AGAP012281	AGAP006607	1201074	1195738	7165.AGAP012281-PA	ASTEI02424	7165.AGAP006607-PA	ASTEI02686	0	0	0	0	0.851	0.872	0.672	0.123	0.993
AGAP028012-PA	AGAP003648-PA	1202408	1193048	7165.AGAP028012-PA	ASTEI05904	7165.AGAP003648-PA	ASTEI07407	0.431	0	0	0	0.942	0.675	0.193	0.395	0.993
AGAP007635-PA	RS13_ANOGA	1196698	1195143	7165.AGAP007635-PA	ASTEI01535	7165.AGAP005947-PA	ASTEI06358	0	0	0	0	0.942	0.798	0.344	0.299	0.993
AGAP004616-PA	AGAP003599-PA	1193888	1193004	7165.AGAP004616-PA	ASTEI06968	7165.AGAP003599-PA	ASTEI04353	0	0	0	0	0.826	0.926	0.509	0.138	0.993
AGAP007635-PA	AGAP003768-PA	1196698	1193154	7165.AGAP007635-PA	ASTEI01535	7165.AGAP003768-PA	ASTEI00899	0.431	0	0	0	0.942	0.664	0.344	0.299	0.993
AGAP003935-PA	AGAP000616-PA	1193306	1190348	7165.AGAP003935-PA	ASTEI00948	7165.AGAP000616-PA	ASTEI04478	0	0	0	0	0.437	0.966	0.509	0.36	0.993
AGAP006821-PA	AGAP005847-PA	1195937	1195050	7165.AGAP006821-PA	ASTEI04650	7165.AGAP005847-PA	ASTEI08518	0.431	0	0	0	0.229	0.811	0.9	0.299	0.993
AGAP006360-PA	AGAP000300-PA	1195499	1190075	7165.AGAP006360-PA	ASTEI10917	7165.AGAP000300-PA	ASTEI07834	0.692	0	0	0	0.44	0	0.9	0.692	0.993
AGAP011884-PA	AGAP002961-PA	1200692	1192436	7165.AGAP011884-PA	ASTEI05085	7165.AGAP002961-PA	ASTEI00511	0	0	0	0	0.942	0.889	0	0.073	0.993
AGAP011131-PA	AGAP005134-PA	1199993	1194376	7165.AGAP011131-PA	ASTEI05637	7165.AGAP005134-PA	ASTEI10101	0	0	0	0	0.405	0.962	0.509	0.523	0.993
AGAP007699-PA	AGAP002982-PA	1196759	1192454	7165.AGAP007699-PA	ASTEI01564	7165.AGAP002982-PA	ASTEI03258	0	0	0	0	0.432	0.963	0.448	0.537	0.993
AGAP011174-PA	AGAP001440-PA	1200035	1191069	7165.AGAP011174-PA	ASTEI05674	7165.AGAP001440-PA	ASTEI03633	0	0	0	0	0.424	0.961	0.509	0.489	0.993
AGAP010257-PA	AGAP001738-PA	1199174	1191342	7165.AGAP010257-PA	ASTEI09829	7165.AGAP001738-PA	ASTEI03135	0.085	0	0	0	0.942	0.811	0.193	0.299	0.993
AGAP008617-PA	AGAP002606-PA	1197607	1192120	7165.AGAP008617-PA	ASTEI09885	7165.AGAP002606-PA	ASTEI04081	0	0	0	0	0.264	0.964	0.509	0.538	0.993
AGAP005540-PA	AGAP004758-PA	1194756	1194021	7165.AGAP005540-PA	ASTEI02145	7165.AGAP004758-PA	ASTEI08132	0	0	0	0	0.18	0.966	0.509	0.566	0.993
AGAP005538-PA	AGAP004585-PA	1194754	1193858	7165.AGAP005538-PA	ASTEI02143	7165.AGAP004585-PA	ASTEI04784	0	0	0	0	0.121	0.966	0.509	0.582	0.993
AGAP005559-PA	AGAP001440-PA	1194774	1191069	7165.AGAP005559-PA	ASTEI02163	7165.AGAP001440-PA	ASTEI03633	0	0	0	0	0.225	0.966	0.509	0.531	0.993
AGAP003008-PA	AGAP001745-PA	1192479	1191349	7165.AGAP003008-PA	ASTEI03288	7165.AGAP001745-PA	ASTEI00033	0	0	0	0	0.369	0.966	0.509	0.454	0.993
AGAP007644-PA	AGAP007244	1196707	1196347	7165.AGAP007644-PA	ASTEI01616	7165.AGAP007244-PA	ASTEI09715	0	0	0	0	0.942	0.872	0.13	0.091	0.993
AGAP005559-PA	AGAP004758-PA	1194774	1194021	7165.AGAP005559-PA	ASTEI02163	7165.AGAP004758-PA	ASTEI08132	0	0	0	0	0.44	0.956	0.509	0.557	0.993
AGAP002923-PA	AGAP001872-PA	1192403	1191438	7165.AGAP002923-PA	ASTEI00057	7165.AGAP001872-PA	ASTEI08746	0	0	0	0	0.942	0.805	0.452	0.113	0.993
AGAP011174-PA	AGAP003935-PA	1200035	1193306	7165.AGAP011174-PA	ASTEI05674	7165.AGAP003935-PA	ASTEI00948	0	0	0	0	0.659	0.961	0.509	0.108	0.993
AGAP009004-PA	AGAP006092-PA	1197964	1195286	7165.AGAP009004-PA	ASTEI07320	7165.AGAP006092-PA	ASTEI02892	0	0	0	0	0.922	0.743	0.509	0.444	0.993
AGAP006885-PA	AGAP001234-PA	1196001	1190882	7165.AGAP006885-PA	ASTEI04616	7165.AGAP001234-PA	ASTEI08070	0	0	0	0	0.679	0.929	0.509	0.525	0.993
AGAP012135-PA	AGAP003935-PA	1200934	1193306	7165.AGAP012135-PA	ASTEI06048	7165.AGAP003935-PA	ASTEI00948	0	0	0	0	0.485	0.964	0.509	0.359	0.993
AGAP007864-PA	AGAP006141-PA	1196919	1195333	7165.AGAP007864-PA	ASTEI07737	7165.AGAP006141-PA	ASTEI02750	0	0	0	0	0.198	0.966	0.509	0.556	0.993
AGAP001910-PA	AGAP001738-PA	1191472	1191342	7165.AGAP001910-PA	ASTEI08714	7165.AGAP001738-PA	ASTEI03135	0.431	0	0	0	0.942	0.717	0.193	0.299	0.993
AGAP011173-PA	AGAP011077-PA	1200034	1199939	7165.AGAP011173-PA	ASTEI05673	7165.AGAP011077-PA	ASTEI05576	0.084	0	0	0	0.942	0.751	0.509	0.113	0.993
AGAP012906-PA	AGAP007635-PA	1201672	1196698	7165.AGAP012906-PA	ASTEI08713	7165.AGAP007635-PA	ASTEI01535	0.167	0	0	0	0.942	0.677	0.344	0.443	0.993
AGAP010428-PA	AGAP001200-PA	1199338	1190852	7165.AGAP010428-PA	ASTEI09458	7165.AGAP001200-PA	ASTEI08036	0.431	0	0	0	0.822	0	0.9	0.443	0.993
AGAP001738-PA	AGAP000541-PA	1191342	1190284	7165.AGAP001738-PA	ASTEI03135	7165.AGAP000541-PA	ASTEI09827	0.182	0	0	0	0.942	0.802	0.193	0.299	0.993
AGAP010188-PA	AGAP001424-PA	1199105	1191056	7165.AGAP010188-PA	ASTEI08277	7165.AGAP001424-PA	ASTEI03620	0	0	0	0	0.85	0.891	0.284	0.529	0.993
AGAP005991-PA	RL15_ANOGA	1195185	1194177	7165.AGAP005991-PA	ASTEI06323	7165.AGAP004919-PA	ASTEI09035	0	0	0	0	0.942	0.607	0.509	0.52	0.993
AGAP010147-PA	AGAP001799-PA	1199067	1191396	7165.AGAP010147-PA	ASTEI08310	7165.AGAP001799-PA	ASTEI00121	0	0	0	0	0.942	0.661	0.427	0.513	0.993
AGAP002122-PA	AGAP001910-PA	1191667	1191472	7165.AGAP002122-PA	ASTEI03245	7165.AGAP001910-PA	ASTEI08714	0.431	0	0	0	0.942	0.459	0.509	0.349	0.993
AGAP003768-PA	AGAP001738-PA	1193154	1191342	7165.AGAP003768-PA	ASTEI00899	7165.AGAP001738-PA	ASTEI03135	0.431	0	0	0	0.942	0.698	0.193	0.299	0.993
AGAP011084-PA	AGAP010702-PA	1199946	1199581	7165.AGAP011084-PA	ASTEI05583	7165.AGAP010702-PA	ASTEI11192	0	0	0	0.636	0.942	0.879	0	0.36	0.993
AGAP012906-PA	RS17_ANOGA	1201672	1194146	7165.AGAP012906-PA	ASTEI08713	7165.AGAP004887-PA	ASTEI10371	0	0	0	0	0.942	0.808	0.344	0.176	0.993
AGAP006885-PA	AGAP001519-PA	1196001	1191140	7165.AGAP006885-PA	ASTEI04616	7165.AGAP001519-PA	ASTEI05465	0	0	0	0	0.679	0.929	0.509	0.525	0.993
AGAP011173-PA	AGAP003001-PA	1200034	1192472	7165.AGAP011173-PA	ASTEI05673	7165.AGAP003001-PA	ASTEI03283	0.431	0	0	0	0.942	0.717	0.128	0.299	0.993
AGAP010173-PA	AGAP000541-PA	1199091	1190284	7165.AGAP010173-PA	ASTEI11137	7165.AGAP000541-PA	ASTEI09827	0	0	0	0	0.942	0.877	0	0.123	0.993
AGAP011203-PA	AGAP006607	1200064	1195738	7165.AGAP011203-PA	ASTEI06804	7165.AGAP006607-PA	ASTEI02686	0	0	0	0	0.12	0.872	0.897	0.529	0.993
AGAP005991-PA	AGAP002754-PA	1195185	1192251	7165.AGAP005991-PA	ASTEI06323	7165.AGAP002754-PA	ASTEI03152	0	0	0	0	0.942	0.607	0.509	0.517	0.993
AGAP012708-PA	AGAP010173-PA	1201487	1199091	7165.AGAP012708-PA	ASTEI08445	7165.AGAP010173-PA	ASTEI11137	0	0	0	0	0.942	0.889	0	0.046	0.993
AGAP011077-PA	AGAP003556-PA	1199939	1192964	7165.AGAP011077-PA	ASTEI05576	7165.AGAP003556-PA	ASTEI04387	0.133	0	0	0	0.942	0.661	0.509	0.299	0.993
AGAP006885-PA	AGAP005640-PA	1196001	1194851	7165.AGAP006885-PA	ASTEI04616	7165.AGAP005640-PA	ASTEI02234	0	0	0	0	0.259	0.964	0.509	0.539	0.993
AGAP001745-PA	AGAP001440-PA	1191349	1191069	7165.AGAP001745-PA	ASTEI00033	7165.AGAP001440-PA	ASTEI03633	0	0	0	0	0.415	0.966	0.509	0.442	0.993
AGAP010252-PA	AGAP001910-PA	1199169	1191472	7165.AGAP010252-PA	ASTEI07898	7165.AGAP001910-PA	ASTEI08714	0.431	0	0	0	0.942	0.459	0.509	0.36	0.993
AGAP007852-PA	AGAP002192-PB	1196907	1191731	7165.AGAP007852-PA	ASTEI10416	7165.AGAP002192-PB	ASTEI00584	0.431	0	0	0	0.723	0.341	0.9	0.469	0.993
AGAP011173-PA	EFGM_ANOGA	1200034	1198663	7165.AGAP011173-PA	ASTEI05673	7165.AGAP009737-PA	ASTEI02013	0.431	0	0	0	0.942	0.717	0.128	0.299	0.993
AGAP004557-PA	AGAP002171-PA	1193832	1191713	7165.AGAP004557-PA	ASTEI04808	7165.AGAP002171-PA	ASTEI00563	0	0	0	0	0.874	0.87	0.509	0.139	0.992
AGAP005365-PA	AGAP004322-PA	1194592	1193633	7165.AGAP005365-PA	ASTEI10066	7165.AGAP004322-PA	ASTEI00666	0	0	0	0	0.942	0.872	0	0	0.992
Arc-p34	AGAP005110-PA	1198107	1194353	7165.AGAP009154-PA	ASTEI06168	7165.AGAP005110-PA	ASTEI07252	0	0	0	0	0.258	0.963	0.509	0.527	0.992
AGAP011147-PA	AGAP005221-PA	1200009	1194456	7165.AGAP011147-PA	ASTEI05652	7165.AGAP005221-PA	ASTEI06017	0	0	0	0	0.942	0.88	0	0.074	0.992
AGAP005320-PA	AGAP004190-PA	1194549	1193513	7165.AGAP005320-PA	ASTEI07276	7165.AGAP004190-PA	ASTEI07643	0	0	0	0	0.942	0.743	0.509	0.081	0.992
RL5_ANOGA	AGAP000739-PA	1197990	1190456	7165.AGAP009031-PA	ASTEI10247	7165.AGAP000739-PA	ASTEI07007	0	0	0	0	0.942	0.459	0.509	0.543	0.992
AGAP012289-PA	AGAP011537-PA	1201082	1200377	7165.AGAP012289-PA	ASTEI02417	7165.AGAP011537-PA	ASTEI03863	0	0	0	0	0.107	0.931	0.599	0.732	0.992
AGAP007852-PA	AGAP002728-PB	1196907	1192228	7165.AGAP007852-PA	ASTEI10416	7165.AGAP002728-PB	ASTEI03179	0.431	0	0	0	0.754	0.146	0.9	0.5	0.992
AGAP011244-PA	AGAP006090-PA	1200104	1195284	7165.AGAP011244-PA	ASTEI06775	7165.AGAP006090-PA	ASTEI02894	0	0	0	0	0.843	0.931	0	0.36	0.992
AGAP003768-PA	AGAP000857-PA	1193154	1190557	7165.AGAP003768-PA	ASTEI00899	7165.AGAP000857-PA	ASTEI01205	0.431	0	0	0	0.942	0.659	0.193	0.299	0.992
AGAP008908-PA	AGAP005110-PA	1197874	1194353	7165.AGAP008908-PA	ASTEI01898	7165.AGAP005110-PA	ASTEI07252	0	0	0	0	0.191	0.963	0.509	0.528	0.992
AGAP012608-PA	AGAP001407-PA	1201393	1191039	7165.AGAP012608-PA	ASTEI06463	7165.AGAP001407-PA	ASTEI07553	0	0	0	0	0.754	0.93	0.509	0.168	0.992
AGAP012708-PA	RL15_ANOGA	1201487	1194177	7165.AGAP012708-PA	ASTEI08445	7165.AGAP004919-PA	ASTEI09035	0	0	0	0	0.942	0.809	0.344	0.093	0.992
AGAP012770-PA	AGAP010876-PA	1201548	1199752	7165.AGAP012770-PA	ASTEI05655	7165.AGAP010876-PA	ASTEI09007	0.431	0	0	0	0.723	0.882	0.245	0.533	0.992
AGAP007784-PA	AGAP005662-PA	1196842	1194873	7165.AGAP007784-PA	ASTEI01671	7165.AGAP005662-PA	ASTEI02252	0.549	0	0	0	0.487	0.117	0.909	0.641	0.992
AGAP007217-PA	AGAP002954-PA	1196321	1192429	7165.AGAP007217-PA	ASTEI09704	7165.AGAP002954-PA	ASTEI00504	0	0	0	0	0.194	0.964	0.509	0.542	0.992
AGAP003768-PA	AGAP002122-PA	1193154	1191667	7165.AGAP003768-PA	ASTEI00899	7165.AGAP002122-PA	ASTEI03245	0.431	0	0	0	0.942	0.459	0.509	0.299	0.992
AGAP012135-PA	AGAP008837-PA	1200934	1197807	7165.AGAP012135-PA	ASTEI06048	7165.AGAP008837-PA	ASTEI05016	0	0	0	0	0.554	0.966	0.509	0.116	0.992
AGAP011629-PA	AGAP004773-PA	1200454	1194036	7165.AGAP011629-PA	ASTEI10015	7165.AGAP004773-PA	ASTEI08091	0.431	0	0	0	0.343	0.302	0.948	0.531	0.992
AGAP007131-PA	AGAP001267-PA	1196238	1190910	7165.AGAP007131-PA	ASTEI06906	7165.AGAP001267-PA	ASTEI10546	0	0	0	0	0.189	0.966	0.509	0.493	0.992
AGAP009615-PA	AGAP001872-PA	1198546	1191438	7165.AGAP009615-PA	ASTEI04730	7165.AGAP001872-PA	ASTEI08746	0	0	0	0	0.942	0.743	0.509	0	0.992
AGAP009615-PA	AGAP004190-PA	1198546	1193513	7165.AGAP009615-PA	ASTEI04730	7165.AGAP004190-PA	ASTEI07643	0	0	0	0	0.942	0.743	0.509	0.113	0.992
AGAP007532-PA	AGAP007474-PA	1196599	1196544	7165.AGAP007532-PA	ASTEI01439	7165.AGAP007474-PA	ASTEI01394	0	0	0	0	0.055	0.966	0.509	0.595	0.992
AGAP005423-PA	AGAP003008-PA	1194647	1192479	7165.AGAP005423-PA	ASTEI02053	7165.AGAP003008-PA	ASTEI03288	0	0	0	0	0.593	0.964	0.509	0.114	0.992
AGAP009834-PA	AGAP008598-PA	1198759	1197593	7165.AGAP009834-PA	ASTEI06526	7165.AGAP008598-PA	ASTEI10711	0	0	0	0	0.203	0.966	0.509	0.53	0.992
AGAP011077-PA	RL8_ANOGA	1199939	1195007	7165.AGAP011077-PA	ASTEI05576	7165.AGAP005802-PA	ASTEI08489	0.108	0	0	0	0.942	0.662	0.509	0.299	0.992
AGAP012879-PA	AGAP008916-PA	1201647	1197882	7165.AGAP012879-PA	ASTEI02421	7165.AGAP008916-PA	ASTEI01907	0	0	0	0	0.942	0.677	0.344	0.443	0.992
RSSA_ANOGA	RL7A_ANOGA	1200601	1195155	7165.AGAP011777-PA	ASTEI09193	7165.AGAP005960-PA	ASTEI06346	0.166	0	0	0	0.942	0.701	0.509	0.081	0.992
AGAP009004-PA	AGAP003992-PA	1197964	1193345	7165.AGAP009004-PA	ASTEI07320	7165.AGAP003992-PA	ASTEI08234	0	0	0	0	0.942	0.743	0.509	0.137	0.992
AGAP004758-PA	AGAP001745-PA	1194021	1191349	7165.AGAP004758-PA	ASTEI08132	7165.AGAP001745-PA	ASTEI00033	0	0	0	0	0.357	0.963	0.509	0.457	0.992
AGAP010252-PA	AGAP000541-PA	1199169	1190284	7165.AGAP010252-PA	ASTEI07898	7165.AGAP000541-PA	ASTEI09827	0.431	0	0	0	0.942	0.416	0.509	0.36	0.992
AGAP004190-PA	AGAP000397-PA	1193513	1190161	7165.AGAP004190-PA	ASTEI07643	7165.AGAP000397-PA	ASTEI07809	0	0	0	0	0.942	0.743	0.509	0.137	0.992
eIF3-S5	eIF3-S7	1192413	1191866	7165.AGAP002935-PA	ASTEI11014	7165.AGAP002337-PA	ASTEI04348	0	0	0	0	0.756	0.459	0.897	0.519	0.992
AGAP011423-PA	AGAP002606-PA	1200266	1192120	7165.AGAP011423-PA	ASTEI06446	7165.AGAP002606-PA	ASTEI04081	0	0	0	0	0.366	0.963	0.509	0.443	0.992
AGAP002401-PA	AGAP000721-PA	1191926	1190441	7165.AGAP002401-PA	ASTEI08956	7165.AGAP000721-PA	ASTEI04435	0.431	0	0	0	0.265	0.931	0.509	0.542	0.992
AGAP006092-PA	AGAP005320-PA	1195286	1194549	7165.AGAP006092-PA	ASTEI02892	7165.AGAP005320-PA	ASTEI07276	0	0	0	0	0.942	0.743	0.509	0.138	0.992
AGAP011133-PA	AGAP000300-PA	1199995	1190075	7165.AGAP011133-PA	ASTEI05639	7165.AGAP000300-PA	ASTEI07834	0.131	0	0	0	0.975	0.08	0	0.687	0.992
AGAP010308-PA	AGAP002171-PA	1199220	1191713	7165.AGAP010308-PA	ASTEI09865	7165.AGAP002171-PA	ASTEI00563	0	0	0	0	0.942	0.871	0	0.076	0.992
AGAP003008-PA	AGAP001973-PB	1192479	1191529	7165.AGAP003008-PA	ASTEI03288	7165.AGAP001973-PB	ASTEI00316	0	0	0	0	0.535	0.966	0.509	0.092	0.992
AGAP011884-PA	PESC_ANOGA	1200692	1196219	7165.AGAP011884-PA	ASTEI05085	7165.AGAP007112-PA	ASTEI06887	0	0	0	0	0.942	0.871	0	0.121	0.992
RSSA_ANOGA	AGAP010252-PA	1200601	1199169	7165.AGAP011777-PA	ASTEI09193	7165.AGAP010252-PA	ASTEI07898	0.102	0	0	0	0.942	0.659	0.509	0.299	0.992
AGAP010308-PA	AGAP002063-PA	1199220	1191610	7165.AGAP010308-PA	ASTEI09865	7165.AGAP002063-PA	ASTEI055272	0	0	0	0	0.942	0.871	0	0.076	0.992
AGAP005423-PA	AGAP000616-PA	1194647	1190348	7165.AGAP005423-PA	ASTEI02053	7165.AGAP000616-PA	ASTEI04478	0	0	0	0	0.565	0.963	0.509	0.116	0.992
AGAP010253-PA	AGAP000616-PA	1199170	1190348	7165.AGAP010253-PA	ASTEI07899	7165.AGAP000616-PA	ASTEI04478	0	0	0	0	0.441	0.964	0.509	0.299	0.992
AGAP001910-PA	AGAP000857-PA	1191472	1190557	7165.AGAP001910-PA	ASTEI08714	7165.AGAP000857-PA	ASTEI01205	0.431	0	0	0	0.942	0.661	0.193	0.299	0.992
AGAP008955-PA	AGAP000935-PA	1197920	1190627	7165.AGAP008955-PA	ASTEI01948	7165.AGAP000935-PA	ASTEI03504	0	0	0	0	0.846	0.887	0.436	0.362	0.992
AGAP012879-PA	AGAP007635-PA	1201647	1196698	7165.AGAP012879-PA	ASTEI02421	7165.AGAP007635-PA	ASTEI01535	0	0	0	0	0.942	0.677	0.344	0.443	0.992
AGAP009004-PA	AGAP005871-PA	1197964	1195072	7165.AGAP009004-PA	ASTEI07320	7165.AGAP005871-PA	ASTEI02829	0	0	0	0	0.942	0.743	0.509	0.128	0.992
AGAP004877-PA	AGAP001799-PA	1194136	1191396	7165.AGAP004877-PA	ASTEI05916	7165.AGAP001799-PA	ASTEI00121	0	0	0	0	0.942	0.661	0.285	0.513	0.992
AGAP004758-PA	AGAP001407-PA	1194021	1191039	7165.AGAP004758-PA	ASTEI08132	7165.AGAP001407-PA	ASTEI07553	0	0	0	0	0.422	0.962	0.509	0.361	0.992
AGAP007635-PA	AGAP001805-PA	1196698	1191402	7165.AGAP007635-PA	ASTEI01535	7165.AGAP001805-PA	ASTEI00128	0	0	0	0	0.942	0.807	0.344	0.079	0.992
AGAP005535-PA	AGAP004758-PA	1194751	1194021	7165.AGAP005535-PA	ASTEI02139	7165.AGAP004758-PA	ASTEI08132	0	0	0	0	0.262	0.962	0.509	0.511	0.992
AGAP009968-PA	AGAP004322-PA	1198891	1193633	7165.AGAP009968-PA	ASTEI04007	7165.AGAP004322-PA	ASTEI00666	0	0	0	0	0.942	0.872	0	0	0.992
AGAP012135-PA	AGAP004991-PA	1200934	1194244	7165.AGAP012135-PA	ASTEI06048	7165.AGAP004991-PA	ASTEI10795	0	0	0	0	0.594	0.964	0.509	0.116	0.992
AGAP002606-PA	AGAP002481-PA	1192120	1192002	7165.AGAP002606-PA	ASTEI04081	7165.AGAP002481-PA	ASTEI079290	0	0	0	0	0.264	0.964	0.509	0.525	0.992
AGAP012608-PA	AGAP002061-PA	1201393	1191608	7165.AGAP012608-PA	ASTEI06463	7165.AGAP002061-PA	ASTEI05539	0	0	0	0	0.807	0.929	0.509	0.058	0.992
AGAP012204-PA	AGAP002171-PA	1200998	1191713	7165.AGAP012204-PA	ASTEI02495	7165.AGAP002171-PA	ASTEI00563	0	0	0	0	0.942	0.661	0.193	0.559	0.992
AGAP005535-PA	AGAP004991-PA	1194751	1194244	7165.AGAP005535-PA	ASTEI02139	7165.AGAP004991-PA	ASTEI10795	0	0	0	0	0.582	0.964	0.509	0.094	0.992
AGAP005438-PA	AGAP005221-PA	1194660	1194456	7165.AGAP005438-PA	ASTEI02064	7165.AGAP005221-PA	ASTEI06017	0	0	0	0	0.838	0.931	0	0.358	0.992
AGAP002830-PA	AGAP001065-PA	1192320	1190738	7165.AGAP002830-PA	ASTEI00430	7165.AGAP001065-PA	ASTEI07756	0.531	0	0	0	0.449	0.426	0.9	0.544	0.992
AGAP010252-PA	RL7A_ANOGA	1199169	1195155	7165.AGAP010252-PA	ASTEI07898	7165.AGAP005960-PA	ASTEI06346	0.094	0	0	0	0.942	0.727	0.509	0.136	0.992
AGAP011147-PA	AGAP004322-PA	1200009	1193633	7165.AGAP011147-PA	ASTEI05652	7165.AGAP004322-PA	ASTEI00666	0	0	0	0	0.942	0.88	0	0	0.992
AGAP009539-PA	AGAP004703-PA	1198470	1193967	7165.AGAP009539-PA	ASTEI03803	7165.AGAP004703-PA	ASTEI08163	0.431	0	0	0	0.942	0.675	0.193	0.315	0.992
AGAP011580	AGAP009204	1200418	1198154	7165.AGAP011580-PA	ASTEI03903	7165.AGAP009204-PA	ASTEI05231	0	0	0	0	0.323	0.966	0.672	0.137	0.992
AGAP004514-PA	AGAP004322-PA	1193797	1193633	7165.AGAP004514-PA	ASTEI11118	7165.AGAP004322-PA	ASTEI00666	0	0	0	0	0.942	0.871	0	0	0.992
AGAP009204	eIF3-S4	1198154	1196731	7165.AGAP009204-PA	ASTEI05231	7165.AGAP007668-PA	ASTEI01591	0	0	0	0	0.42	0.884	0.897	0.075	0.992
AGAP012135-PA	AGAP001745-PA	1200934	1191349	7165.AGAP012135-PA	ASTEI06048	7165.AGAP001745-PA	ASTEI00033	0	0	0	0	0.413	0.966	0.509	0.358	0.992
Dox-A2	AGAP005423-PA	1198039	1194647	7165.AGAP009082-PA	ASTEI071952	7165.AGAP005423-PA	ASTEI02053	0	0	0	0	0.578	0.963	0.509	0.103	0.992
AGAP010588-PA	AGAP004238-PA	1199477	1193559	7165.AGAP010588-PA	ASTEI05330	7165.AGAP004238-PA	ASTEI03673	0	0	0	0.751	0.837	0.901	0.509	0.52	0.992
AGAP010698-PA	AGAP007948-PA	1199577	1197003	7165.AGAP010698-PA	ASTEI05414	7165.AGAP007948-PA	ASTEI07662	0	0	0	0	0.883	0.743	0.509	0.533	0.992
AGAP004557-PA	AGAP003992-PA	1193832	1193345	7165.AGAP004557-PA	ASTEI04808	7165.AGAP003992-PA	ASTEI08234	0	0	0	0	0.942	0.743	0.509	0.132	0.992
AGAP012204-PA	AGAP002063-PA	1200998	1191610	7165.AGAP012204-PA	ASTEI02495	7165.AGAP002063-PA	ASTEI055272	0	0	0	0	0.942	0.661	0.193	0.559	0.992
AGAP009834-PA	AGAP008156-PA	1198759	1197194	7165.AGAP009834-PA	ASTEI06526	7165.AGAP008156-PA	ASTEI09590	0	0	0	0	0.213	0.966	0.509	0.53	0.992
AGAP002606-PA	AGAP001745-PA	1192120	1191349	7165.AGAP002606-PA	ASTEI04081	7165.AGAP001745-PA	ASTEI00033	0	0	0	0	0.166	0.966	0.509	0.498	0.992
RS17_ANOGA	AGAP002122-PA	1194146	1191667	7165.AGAP004887-PA	ASTEI10371	7165.AGAP002122-PA	ASTEI03245	0	0	0	0	0.942	0.655	0.509	0.299	0.992
AGAP011687-PA	AGAP002754-PA	1200511	1192251	7165.AGAP011687-PA	ASTEI08573	7165.AGAP002754-PA	ASTEI03152	0	0	0	0	0.942	0.607	0.509	0.424	0.992
AGAP012398-PA	AGAP009834-PA	1201190	1198759	7165.AGAP012398-PA	ASTEI02312	7165.AGAP009834-PA	ASTEI06526	0	0	0	0	0.187	0.966	0.509	0.535	0.992
AGAP003992-PA	AGAP000397-PA	1193345	1190161	7165.AGAP003992-PA	ASTEI08234	7165.AGAP000397-PA	ASTEI07809	0	0	0	0	0.942	0.743	0.509	0.13	0.992
AGAP008427-PA	AGAP002923-PA	1197447	1192403	7165.AGAP008427-PA	ASTEI05278	7165.AGAP002923-PA	ASTEI00057	0	0	0	0	0.942	0.743	0.509	0.099	0.992
AGAP004557-PA	AGAP004190-PA	1193832	1193513	7165.AGAP004557-PA	ASTEI04808	7165.AGAP004190-PA	ASTEI07643	0	0	0	0	0.942	0.743	0.509	0	0.992
AGAP010693-PA	AGAP001872-PA	1199572	1191438	7165.AGAP010693-PA	ASTEI05409	7165.AGAP001872-PA	ASTEI08746	0	0	0	0	0.942	0.743	0.509	0.102	0.992
AGAP009615-PA	AGAP005871-PA	1198546	1195072	7165.AGAP009615-PA	ASTEI04730	7165.AGAP005871-PA	ASTEI02829	0	0	0	0	0.942	0.743	0.509	0.098	0.992
AGAP008837-PA	AGAP005535-PA	1197807	1194751	7165.AGAP008837-PA	ASTEI05016	7165.AGAP005535-PA	ASTEI02139	0	0	0	0	0.447	0.964	0.509	0.283	0.992
RS7_ANOGA	AGAP010173-PA	1199481	1199091	7165.AGAP010592-PA	ASTEI05335	7165.AGAP010173-PA	ASTEI11137	0	0	0	0	0.942	0.87	0	0.061	0.992
AGAP002923-PA	AGAP002088-PA	1192403	1191635	7165.AGAP002923-PA	ASTEI00057	7165.AGAP002088-PA	ASTEI00390	0	0	0	0	0.942	0.743	0.509	0.114	0.992
AGAP009904-PA	AGAP003966-PA	1198827	1193322	7165.AGAP009904-PA	ASTEI09765	7165.AGAP003966-PA	ASTEI00965	0	0	0	0	0.447	0.964	0.245	0.539	0.992
AGAP012167-PA	AGAP004596-PA	1200961	1193869	7165.AGAP012167-PA	ASTEI10623	7165.AGAP004596-PA	ASTEI07469	0.105	0	0	0	0.921	0	0.8	0.537	0.992
AGAP003215-PA	AGAP002606-PA	1192662	1192120	7165.AGAP003215-PA	ASTEI00005	7165.AGAP002606-PA	ASTEI04081	0	0	0	0	0.567	0.929	0.509	0.536	0.992
AGAP011147-PA	AGAP010536-PA	1200009	1199429	7165.AGAP011147-PA	ASTEI05652	7165.AGAP010536-PA	ASTEI07105	0	0	0	0	0.942	0.88	0	0	0.992
AGAP010588-PA	AGAP002762-PA	1199477	1192259	7165.AGAP010588-PA	ASTEI05330	7165.AGAP002762-PA	ASTEI03145	0	0	0.236	0.775	0.837	0.901	0.509	0.52	0.992
AGAP004960-PA	AGAP001440-PA	1194213	1191069	7165.AGAP004960-PA	ASTEI10933	7165.AGAP001440-PA	ASTEI03633	0	0	0	0	0.555	0.966	0.509	0.129	0.992
AGAP005559-PA	AGAP004991-PA	1194774	1194244	7165.AGAP005559-PA	ASTEI02163	7165.AGAP004991-PA	ASTEI10795	0	0	0	0	0.608	0.964	0.509	0.097	0.992
AGAP004557-PA	AGAP002063-PA	1193832	1191610	7165.AGAP004557-PA	ASTEI04808	7165.AGAP002063-PA	ASTEI055272	0	0	0	0	0.874	0.87	0.509	0.139	0.992
RS7_ANOGA	AGAP008916-PA	1199481	1197882	7165.AGAP010592-PA	ASTEI05335	7165.AGAP008916-PA	ASTEI01907	0	0	0	0	0.942	0.724	0.509	0.113	0.992
AGAP011190-PA	eIF3-S10	1200051	1191869	7165.AGAP011190-PA	ASTEI06816	7165.AGAP002340-PA	ASTEI04345	0	0	0	0	0.341	0.833	0.87	0.515	0.992
AGAP011077-PA	AGAP002754-PA	1199939	1192251	7165.AGAP011077-PA	ASTEI05576	7165.AGAP002754-PA	ASTEI03152	0	0	0	0	0.942	0.658	0.509	0.36	0.992
AGAP007827-PB	AGAP001420-PA	1196884	1191052	7165.AGAP007827-PB	ASTEI01631	7165.AGAP001420-PA	ASTEI03617	0.109	0	0	0	0.753	0.401	0.9	0.514	0.992
AGAP012608-PA	AGAP011174-PA	1201393	1200035	7165.AGAP012608-PA	ASTEI06463	7165.AGAP011174-PA	ASTEI05674	0	0	0	0	0.754	0.892	0.509	0.467	0.992
AGAP010252-PA	AGAP006871-PA	1199169	1195987	7165.AGAP010252-PA	ASTEI07898	7165.AGAP006871-PA	ASTEI04628	0.431	0	0	0	0.942	0.459	0.509	0.299	0.992
AGAP010252-PA	AGAP003768-PA	1199169	1193154	7165.AGAP010252-PA	ASTEI07898	7165.AGAP003768-PA	ASTEI00899	0.431	0	0	0	0.942	0.459	0.509	0.299	0.992
AGAP008802-PA	AGAP001420-PA	1197773	1191052	7165.AGAP008802-PA	ASTEI05047	7165.AGAP001420-PA	ASTEI03617	0	0	0	0	0.837	0.204	0.9	0.518	0.992
AGAP008617-PA	AGAP002481-PA	1197607	1192002	7165.AGAP008617-PA	ASTEI09885	7165.AGAP002481-PA	ASTEI079290	0	0	0	0	0.253	0.964	0.509	0.527	0.992
AGAP005535-PA	AGAP003935-PA	1194751	1193306	7165.AGAP005535-PA	ASTEI02139	7165.AGAP003935-PA	ASTEI00948	0	0	0	0	0.403	0.964	0.509	0.357	0.992
AGAP009539-PA	AGAP007810-PA	1198470	1196868	7165.AGAP009539-PA	ASTEI03803	7165.AGAP007810-PA	ASTEI01645	0.431	0	0	0	0.942	0.675	0.193	0.315	0.992
AGAP007635-PA	AGAP002437-PA	1196698	1191961	7165.AGAP007635-PA	ASTEI01535	7165.AGAP002437-PA	ASTEI00735	0	0	0	0	0.942	0.72	0.344	0.357	0.992
AGAP006130	eIF3-S10	1195322	1191869	7165.AGAP006130-PA	ASTEI02760	7165.AGAP002340-PA	ASTEI04345	0	0	0	0	0.753	0.893	0.586	0.36	0.992
AGAP008598-PA	AGAP008156-PA	1197593	1197194	7165.AGAP008598-PA	ASTEI10711	7165.AGAP008156-PA	ASTEI09590	0	0	0	0	0.257	0.966	0.509	0.436	0.992
AGAP012879-PA	AGAP002122-PA	1201647	1191667	7165.AGAP012879-PA	ASTEI02421	7165.AGAP002122-PA	ASTEI03245	0	0	0	0	0.942	0.801	0.344	0.121	0.992
AGAP007644-PA	AGAP002468-PA	1196707	1191990	7165.AGAP007644-PA	ASTEI01616	7165.AGAP002468-PA	ASTEI00702	0.431	0	0	0	0.889	0.811	0.193	0.299	0.992
AGAP012369-PA	AGAP007217-PA	1201161	1196321	7165.AGAP012369-PA	ASTEI02340	7165.AGAP007217-PA	ASTEI09704	0	0	0	0	0.188	0.964	0.509	0.54	0.992
RL5_ANOGA	AGAP003768-PA	1197990	1193154	7165.AGAP009031-PA	ASTEI10247	7165.AGAP003768-PA	ASTEI00899	0.431	0	0	0	0.942	0.296	0.509	0.454	0.992
AGAP006871-PA	AGAP002122-PA	1195987	1191667	7165.AGAP006871-PA	ASTEI04628	7165.AGAP002122-PA	ASTEI03245	0.431	0	0	0	0.942	0.459	0.509	0.299	0.992
AGAP011077-PA	AGAP002122-PA	1199939	1191667	7165.AGAP011077-PA	ASTEI05576	7165.AGAP002122-PA	ASTEI03245	0	0	0	0	0.942	0.658	0.509	0.299	0.992
AGAP002606-PA	AGAP001440-PA	1192120	1191069	7165.AGAP002606-PA	ASTEI04081	7165.AGAP001440-PA	ASTEI03633	0	0	0	0	0.269	0.964	0.509	0.521	0.992
AGAP004422-PA	AGAP000541-PA	1193712	1190284	7165.AGAP004422-PA	ASTEI04933	7165.AGAP000541-PA	ASTEI09827	0.431	0	0	0	0.942	0.416	0.509	0.299	0.992
AGAP008816-PA	AGAP005535-PA	1197786	1194751	7165.AGAP008816-PA	ASTEI05036	7165.AGAP005535-PA	ASTEI02139	0	0	0	0	0.554	0.966	0.509	0.094	0.992
AGAP010536-PA	AGAP007511-PA	1199429	1196581	7165.AGAP010536-PA	ASTEI07105	7165.AGAP007511-PA	ASTEI01424	0	0	0	0	0.942	0.872	0	0	0.992
AGAP002088-PA	AGAP001872-PA	1191635	1191438	7165.AGAP002088-PA	ASTEI00390	7165.AGAP001872-PA	ASTEI08746	0	0	0	0	0.942	0.743	0.509	0	0.992
AGAP010253-PA	AGAP005559-PA	1199170	1194774	7165.AGAP010253-PA	ASTEI07899	7165.AGAP005559-PA	ASTEI02163	0	0	0	0	0.606	0.964	0.509	0.083	0.992
AGAP009929-PA	AGAP007699-PA	1198852	1196759	7165.AGAP009929-PA	ASTEI09737	7165.AGAP007699-PA	ASTEI01564	0	0	0	0	0.089	0.877	0.863	0.545	0.992
RSSA_ANOGA	AGAP007644-PA	1200601	1196707	7165.AGAP011777-PA	ASTEI09193	7165.AGAP007644-PA	ASTEI01616	0	0	0	0	0.942	0.811	0.193	0.299	0.992
AGAP002884-PA	AGAP000721-PA	1192366	1190441	7165.AGAP002884-PA	ASTEI00470	7165.AGAP000721-PA	ASTEI04435	0.431	0	0	0	0.695	0.847	0.509	0.538	0.992
RL7A_ANOGA	AGAP002754-PA	1195155	1192251	7165.AGAP005960-PA	ASTEI06346	7165.AGAP002754-PA	ASTEI03152	0	0	0	0	0.942	0.658	0.509	0.361	0.992
AGAP004758-PA	AGAP002481-PA	1194021	1192002	7165.AGAP004758-PA	ASTEI08132	7165.AGAP002481-PA	ASTEI079290	0	0	0	0	0.267	0.962	0.509	0.494	0.992
AGAP008617-PA	AGAP001745-PA	1197607	1191349	7165.AGAP008617-PA	ASTEI09885	7165.AGAP001745-PA	ASTEI00033	0	0	0	0	0.316	0.964	0.509	0.461	0.992
RS13_ANOGA	AGAP002306-PA	1195143	1191837	7165.AGAP005947-PA	ASTEI06358	7165.AGAP002306-PA	ASTEI00185	0.091	0	0	0	0.942	0.459	0.509	0.473	0.991
AGAP005559-PA	AGAP005540-PA	1194774	1194756	7165.AGAP005559-PA	ASTEI02163	7165.AGAP005540-PA	ASTEI02145	0	0	0	0	0.114	0.964	0.509	0.525	0.991
BOP1_ANOGA	AGAP002171-PA	1196235	1191713	7165.AGAP007128-PA	ASTEI06902	7165.AGAP002171-PA	ASTEI00563	0	0	0	0	0.942	0.837	0.129	0.079	0.991
AGAP008617-PA	AGAP005423-PA	1197607	1194647	7165.AGAP008617-PA	ASTEI09885	7165.AGAP005423-PA	ASTEI02053	0	0	0	0	0.273	0.964	0.509	0.443	0.991
AGAP002122-PA	AGAP000541-PA	1191667	1190284	7165.AGAP002122-PA	ASTEI03245	7165.AGAP000541-PA	ASTEI09827	0.431	0	0	0	0.942	0.416	0.509	0.25	0.991
AGAP003264-PA	AGAP003228-PA	1192709	1192674	7165.AGAP003264-PA	ASTEI10677	7165.AGAP003228-PA	ASTEI09521	0	0	0	0	0.266	0.964	0.471	0.469	0.991
AgGp	AGAP005860-PA	1196994	1195063	7165.AGAP007939-PA	ASTEI07670	7165.AGAP005860-PA	ASTEI06836	0.431	0	0	0	0.764	0.042	0.9	0.443	0.991
AGAP012362-PA	AGAP005174-PA	1201154	1194412	7165.AGAP012362-PA	ASTEI02348	7165.AGAP005174-PA	ASTEI08249	0	0	0	0	0.16	0.963	0.509	0.536	0.991
AGAP007244	AGAP004514-PA	1196347	1193797	7165.AGAP007244-PA	ASTEI09715	7165.AGAP004514-PA	ASTEI11118	0	0	0	0	0.942	0.743	0	0.457	0.991
AGAP012906-PA	AGAP012708-PA	1201672	1201487	7165.AGAP012906-PA	ASTEI08713	7165.AGAP012708-PA	ASTEI08445	0.09	0	0	0	0.942	0.689	0.344	0.362	0.991
AGAP004758-PA	AGAP002061-PA	1194021	1191608	7165.AGAP004758-PA	ASTEI08132	7165.AGAP002061-PA	ASTEI05539	0	0	0	0	0.265	0.962	0.509	0.462	0.991
AGAP012879-PA	RS11_ANOGA	1201647	1198921	7165.AGAP012879-PA	ASTEI02421	7165.AGAP009998-PA	ASTEI03980	0	0	0	0	0.942	0.798	0.344	0	0.991
AGAP002468-PA	AGAP000541-PA	1191990	1190284	7165.AGAP002468-PA	ASTEI00702	7165.AGAP000541-PA	ASTEI09827	0.431	0	0	0	0.942	0.389	0.509	0.299	0.991
AGAP011800-PA	AGAP011161-PA	1200624	1200022	7165.AGAP011800-PA	ASTEI09205	7165.AGAP011161-PA	ASTEI05662	0.431	0	0	0	0.593	0.32	0.9	0.542	0.991
gammaCop	AGAP004798-PA	1198238	1194059	7165.AGAP009291-PA	ASTEI10282	7165.AGAP004798-PA	ASTEI08082	0	0	0	0	0.529	0.931	0.509	0.539	0.991
AGAP005540-PA	AGAP002606-PA	1194756	1192120	7165.AGAP005540-PA	ASTEI02145	7165.AGAP002606-PA	ASTEI04081	0	0	0	0	0.199	0.964	0.509	0.485	0.991
AGAP005640-PA	AGAP005549-PA	1194851	1194765	7165.AGAP005640-PA	ASTEI02234	7165.AGAP005549-PA	ASTEI02155	0	0	0	0	0.209	0.964	0.509	0.474	0.991
AGAP005221-PA	AGAP002171-PA	1194456	1191713	7165.AGAP005221-PA	ASTEI06017	7165.AGAP002171-PA	ASTEI00563	0	0	0	0	0.878	0.87	0	0.512	0.991
AGAP002061-PA	AGAP001973-PB	1191608	1191529	7165.AGAP002061-PA	ASTEI05539	7165.AGAP001973-PB	ASTEI00316	0	0	0	0	0.483	0.966	0.509	0.106	0.991
AGAP002351-PA	AGAP001685-PA	1191879	1191295	7165.AGAP002351-PA	ASTEI04337	7165.AGAP001685-PA	ASTEI03085	0	0	0	0	0.164	0.959	0.509	0.563	0.991
AGAP012362-PA	AGAP003183-PA	1201154	1192632	7165.AGAP012362-PA	ASTEI02348	7165.AGAP003183-PA	ASTEI00689	0	0	0	0	0.071	0.963	0.509	0.555	0.991
AGAP007217-PA	AGAP002305-PA	1196321	1191836	7165.AGAP007217-PA	ASTEI09704	7165.AGAP002305-PA	ASTEI00184	0	0	0	0	0.1	0.963	0.509	0.535	0.991
AGAP010253-PA	Dox-A2	1199170	1198039	7165.AGAP010253-PA	ASTEI07899	7165.AGAP009082-PA	ASTEI071952	0	0	0	0	0.504	0.964	0.509	0.102	0.991
AGAP005221-PA	AGAP002063-PA	1194456	1191610	7165.AGAP005221-PA	ASTEI06017	7165.AGAP002063-PA	ASTEI055272	0	0	0	0	0.878	0.87	0	0.512	0.991
AGAP012398-PA	AGAP008156-PA	1201190	1197194	7165.AGAP012398-PA	ASTEI02312	7165.AGAP008156-PA	ASTEI09590	0	0	0	0	0.201	0.966	0.422	0.524	0.991
AGAP005535-PA	AGAP005423-PA	1194751	1194647	7165.AGAP005535-PA	ASTEI02139	7165.AGAP005423-PA	ASTEI02053	0	0	0	0	0.349	0.963	0.509	0.339	0.991
AGAP009441-PA	RL8_ANOGA	1198376	1195007	7165.AGAP009441-PA	ASTEI07373	7165.AGAP005802-PA	ASTEI08489	0.431	0	0	0	0.909	0.663	0.245	0.486	0.991
AGAP012398-PA	AGAP008598-PA	1201190	1197593	7165.AGAP012398-PA	ASTEI02312	7165.AGAP008598-PA	ASTEI10711	0	0	0	0	0.119	0.966	0.509	0.516	0.991
RS11_ANOGA	AGAP002122-PA	1198921	1191667	7165.AGAP009998-PA	ASTEI03980	7165.AGAP002122-PA	ASTEI03245	0.431	0	0	0	0.942	0.459	0.509	0.138	0.991
AGAP003183-PA	AGAP001685-PA	1192632	1191295	7165.AGAP003183-PA	ASTEI00689	7165.AGAP001685-PA	ASTEI03085	0	0	0	0	0.074	0.962	0.509	0.542	0.991
AGAP006871-PA	AGAP000857-PA	1195987	1190557	7165.AGAP006871-PA	ASTEI04628	7165.AGAP000857-PA	ASTEI01205	0.431	0	0	0	0.942	0.642	0.193	0.231	0.991
AGAP008617-PA	AGAP004758-PA	1197607	1194021	7165.AGAP008617-PA	ASTEI09885	7165.AGAP004758-PA	ASTEI08132	0	0	0	0	0.232	0.958	0.509	0.528	0.991
AGAP012879-PA	AGAP012708-PA	1201647	1201487	7165.AGAP012879-PA	ASTEI02421	7165.AGAP012708-PA	ASTEI08445	0	0	0	0	0.942	0.798	0.344	0.069	0.991
AGAP012167-PA	AGAP007642-PA	1200961	1196705	7165.AGAP012167-PA	ASTEI10623	7165.AGAP007642-PA	ASTEI01618	0.431	0	0	0	0.713	0.101	0.9	0.537	0.991
AGAP010251-PA	AGAP006625-PA	1199168	1195756	7165.AGAP010251-PA	ASTEI07897	7165.AGAP006625-PA	ASTEI02668	0	0	0	0	0.109	0.964	0.509	0.548	0.991
AGAP012708-PA	AGAP002468-PA	1201487	1191990	7165.AGAP012708-PA	ASTEI08445	7165.AGAP002468-PA	ASTEI00702	0.431	0	0	0	0.942	0.315	0.344	0.493	0.991
AGAP009506-PA	AGAP005640-PA	1198437	1194851	7165.AGAP009506-PA	ASTEI03836	7165.AGAP005640-PA	ASTEI02234	0	0	0	0	0.106	0.964	0.509	0.534	0.991
AGAP010536-PA	AGAP010308-PA	1199429	1199220	7165.AGAP010536-PA	ASTEI07105	7165.AGAP010308-PA	ASTEI09865	0	0	0	0	0.942	0.743	0	0.497	0.991
AGAP008882-PA	AGAP002171-PA	1197849	1191713	7165.AGAP008882-PA	ASTEI04969	7165.AGAP002171-PA	ASTEI00563	0	0	0	0	0.737	0.877	0.509	0.524	0.991
AGAP012135-PA	AGAP002481-PA	1200934	1192002	7165.AGAP012135-PA	ASTEI06048	7165.AGAP002481-PA	ASTEI079290	0	0	0	0	0.485	0.966	0.509	0.13	0.991
AGAP006885-PA	AGAP005549-PA	1196001	1194765	7165.AGAP006885-PA	ASTEI04616	7165.AGAP005549-PA	ASTEI02155	0	0	0	0	0.73	0.942	0.509	0.081	0.991
AGAP010267-PA	AGAP002101-PA	1199183	1191647	7165.AGAP010267-PA	ASTEI11163	7165.AGAP002101-PA	ASTEI00404	0.058	0	0	0	0.43	0.965	0.245	0.515	0.991
AGAP011077-PA	AGAP002306-PA	1199939	1191837	7165.AGAP011077-PA	ASTEI05576	7165.AGAP002306-PA	ASTEI00185	0.121	0	0	0	0.942	0.66	0.509	0.113	0.991
AGAP003935-PA	AGAP001407-PA	1193306	1191039	7165.AGAP003935-PA	ASTEI00948	7165.AGAP001407-PA	ASTEI07553	0	0	0	0	0.481	0.966	0.509	0.107	0.991
AGAP008882-PA	AGAP002063-PA	1197849	1191610	7165.AGAP008882-PA	ASTEI04969	7165.AGAP002063-PA	ASTEI055272	0	0	0	0	0.737	0.877	0.509	0.524	0.991
AGAP011423-PA	AGAP005535-PA	1200266	1194751	7165.AGAP011423-PA	ASTEI06446	7165.AGAP005535-PA	ASTEI02139	0	0	0	0	0.532	0.963	0.509	0.114	0.991
AGAP000300-PA	AGAP000179-PA	1190075	1189967	7165.AGAP000300-PA	ASTEI07834	7165.AGAP000179-PA	ASTEI10609	0.619	0	0	0	0.476	0	0.9	0.625	0.991
BOP1_ANOGA	AGAP002063-PA	1196235	1191610	7165.AGAP007128-PA	ASTEI06902	7165.AGAP002063-PA	ASTEI055272	0	0	0	0	0.942	0.837	0.129	0.079	0.991
AGAP007217-PA	AGAP006885-PA	1196321	1196001	7165.AGAP007217-PA	ASTEI09704	7165.AGAP006885-PA	ASTEI04616	0	0	0	0	0.192	0.964	0.509	0.498	0.991
AGAP005559-PA	AGAP001490-PA	1194774	1191114	7165.AGAP005559-PA	ASTEI02163	7165.AGAP001490-PA	ASTEI05733	0	0	0	0	0.043	0.963	0.509	0.553	0.991
AGAP012135-PA	AGAP010253-PA	1200934	1199170	7165.AGAP012135-PA	ASTEI06048	7165.AGAP010253-PA	ASTEI07899	0	0	0	0	0.486	0.966	0.509	0.116	0.991
AGAP007244	AGAP006090-PA	1196347	1195284	7165.AGAP007244-PA	ASTEI09715	7165.AGAP006090-PA	ASTEI02894	0	0	0	0	0.942	0.802	0	0.358	0.991
RL5_ANOGA	AGAP002919-PA	1197990	1192399	7165.AGAP009031-PA	ASTEI10247	7165.AGAP002919-PA	ASTEI00060	0	0	0	0	0.942	0.459	0.509	0.518	0.991
AGAP011580	eIF3-S8	1200418	1193988	7165.AGAP011580-PA	ASTEI03903	7165.AGAP004725-PA	ASTEI08147	0	0	0	0	0.112	0.962	0.672	0.359	0.991
AGAP011077-PA	AGAP010173-PA	1199939	1199091	7165.AGAP011077-PA	ASTEI05576	7165.AGAP010173-PA	ASTEI11137	0	0	0	0	0.942	0.846	0	0.108	0.991
MCM6_ANOGA	AGAP001421-PA	1199136	1191053	7165.AGAP010219-PA	ASTEI07862	7165.AGAP001421-PA	ASTEI03618	0	0	0	0	0.571	0.948	0.509	0.34	0.991
AGAP009968-PA	AGAP005365-PA	1198891	1194592	7165.AGAP009968-PA	ASTEI04007	7165.AGAP005365-PA	ASTEI10066	0	0	0	0	0.942	0.743	0	0.458	0.991
AGAP008617-PA	AGAP003935-PA	1197607	1193306	7165.AGAP008617-PA	ASTEI09885	7165.AGAP003935-PA	ASTEI00948	0	0	0	0	0.525	0.964	0.509	0.114	0.991
AGAP010544-PA	AGAP006632-PA	1199436	1195762	7165.AGAP010544-PA	ASTEI07097	7165.AGAP006632-PA	ASTEI02661	0	0	0	0	0.094	0.963	0.509	0.537	0.991
AGAP007217-PA	AGAP003085-PA	1196321	1192549	7165.AGAP007217-PA	ASTEI09704	7165.AGAP003085-PA	ASTEI00283	0	0	0	0	0.229	0.964	0.509	0.449	0.991
RL5_ANOGA	AGAP005991-PA	1197990	1195185	7165.AGAP009031-PA	ASTEI10247	7165.AGAP005991-PA	ASTEI06323	0.155	0	0	0	0.942	0.526	0.509	0.359	0.991
AGAP004322-PA	AGAP002171-PA	1193633	1191713	7165.AGAP004322-PA	ASTEI00666	7165.AGAP002171-PA	ASTEI00563	0	0	0	0	0.942	0.837	0	0	0.99
AGAP004708-PA	AGAP002101-PA	1193971	1191647	7165.AGAP004708-PA	ASTEI08159	7165.AGAP002101-PA	ASTEI00404	0.064	0	0	0	0.314	0.965	0.245	0.511	0.99
RL7A_ANOGA	AGAP000739-PA	1195155	1190456	7165.AGAP005960-PA	ASTEI06346	7165.AGAP000739-PA	ASTEI07007	0	0	0	0	0.942	0.685	0.509	0.096	0.99
AGAP002088-PA	AGAP002063-PA	1191635	1191610	7165.AGAP002088-PA	ASTEI00390	7165.AGAP002063-PA	ASTEI055272	0	0	0	0	0.836	0.877	0.509	0.114	0.99
AGAP011077-PA	RL7A_ANOGA	1199939	1195155	7165.AGAP011077-PA	ASTEI05576	7165.AGAP005960-PA	ASTEI06346	0	0	0	0	0.942	0.459	0.509	0.444	0.99
AGAP006885-PA	AGAP002954-PA	1196001	1192429	7165.AGAP006885-PA	ASTEI04616	7165.AGAP002954-PA	ASTEI00504	0	0	0	0	0.138	0.964	0.509	0.442	0.99
AGAP008598-PA	AGAP006445-PA	1197593	1195581	7165.AGAP008598-PA	ASTEI10711	7165.AGAP006445-PA	ASTEI10152	0	0	0	0	0.272	0.948	0.509	0.535	0.99
AGAP001065-PA	AGAP000180-PA	1190738	1189968	7165.AGAP001065-PA	ASTEI07756	7165.AGAP000180-PA	ASTEI10608	0.064	0	0	0	0.975	0.202	0	0.544	0.99
Dmn	AGAP002127-PA	1200514	1191672	7165.AGAP011690-PA	ASTEI08576	7165.AGAP002127-PA	ASTEI03251	0	0	0	0	0.05	0.966	0.422	0.54	0.99
AGAP002754-PA	AGAP002122-PA	1192251	1191667	7165.AGAP002754-PA	ASTEI03152	7165.AGAP002122-PA	ASTEI03245	0	0	0	0	0.942	0.459	0.509	0.442	0.99
AGAP002171-PA	AGAP002088-PA	1191713	1191635	7165.AGAP002171-PA	ASTEI00563	7165.AGAP002088-PA	ASTEI00390	0	0	0	0	0.836	0.877	0.509	0.114	0.99
AGAP008617-PA	AGAP005540-PA	1197607	1194756	7165.AGAP008617-PA	ASTEI09885	7165.AGAP005540-PA	ASTEI02145	0	0	0	0	0.179	0.964	0.509	0.427	0.99
RSSA_ANOGA	AGAP007635-PA	1200601	1196698	7165.AGAP011777-PA	ASTEI09193	7165.AGAP007635-PA	ASTEI01535	0.064	0	0	0	0.942	0.661	0.344	0.356	0.99
AGAP002754-PA	AGAP002468-PA	1192251	1191990	7165.AGAP002754-PA	ASTEI03152	7165.AGAP002468-PA	ASTEI00702	0	0	0	0	0.942	0.415	0.509	0.503	0.99
AGAP011383-PA	AGAP002171-PA	1200227	1191713	7165.AGAP011383-PA	ASTEI10525	7165.AGAP002171-PA	ASTEI00563	0	0	0	0	0.942	0.837	0	0.081	0.99
AGAP005418-PA	AGAP002945-PA	1194642	1192421	7165.AGAP005418-PA	ASTEI02048	7165.AGAP002945-PA	ASTEI00498	0	0	0	0	0.07	0.966	0.604	0.342	0.99
AGAP008837-PA	AGAP002606-PA	1197807	1192120	7165.AGAP008837-PA	ASTEI05016	7165.AGAP002606-PA	ASTEI04081	0	0	0	0	0.466	0.964	0.509	0.139	0.99
AGAP002919-PA	AGAP002754-PA	1192399	1192251	7165.AGAP002919-PA	ASTEI00060	7165.AGAP002754-PA	ASTEI03152	0	0	0	0	0.942	0.459	0.509	0.443	0.99
AGAP011131-PA	AGAP004616-PA	1199993	1193888	7165.AGAP011131-PA	ASTEI05637	7165.AGAP004616-PA	ASTEI06968	0	0	0	0	0.838	0.881	0.509	0.114	0.99
AGAP009271-PA	AGAP008617-PA	1198220	1197607	7165.AGAP009271-PA	ASTEI06586	7165.AGAP008617-PA	ASTEI09885	0	0	0	0	0.428	0.964	0.509	0.134	0.99
AGAP011077-PA	AGAP010257-PA	1199939	1199174	7165.AGAP011077-PA	ASTEI05576	7165.AGAP010257-PA	ASTEI09829	0.099	0	0	0	0.942	0.66	0.509	0.118	0.99
AGAP008803-PC	AGAP001759-PA	1197774	1191361	7165.AGAP008803-PC	ASTEI05046	7165.AGAP001759-PA	ASTEI00046	0	0	0	0	0.486	0.926	0.509	0.547	0.99
AGAP002606-PA	AGAP001973-PB	1192120	1191529	7165.AGAP002606-PA	ASTEI04081	7165.AGAP001973-PB	ASTEI00316	0	0	0	0	0.475	0.964	0.509	0.093	0.99
AGAP007217-PA	AGAP005549-PA	1196321	1194765	7165.AGAP007217-PA	ASTEI09704	7165.AGAP005549-PA	ASTEI02155	0	0	0	0	0.268	0.964	0.509	0.356	0.99
AGAP010253-PA	AGAP008617-PA	1199170	1197607	7165.AGAP010253-PA	ASTEI07899	7165.AGAP008617-PA	ASTEI09885	0	0	0	0	0.449	0.964	0.509	0.116	0.99
AGAP004322-PA	AGAP002063-PA	1193633	1191610	7165.AGAP004322-PA	ASTEI00666	7165.AGAP002063-PA	ASTEI055272	0	0	0	0	0.942	0.837	0	0	0.99
AGAP012281	eIF3-S4	1201074	1196731	7165.AGAP012281-PA	ASTEI02424	7165.AGAP007668-PA	ASTEI01591	0	0	0	0	0.754	0.884	0.672	0.127	0.99
AGAP010252-PA	AGAP000739-PA	1199169	1190456	7165.AGAP010252-PA	ASTEI07898	7165.AGAP000739-PA	ASTEI07007	0	0	0	0	0.942	0.459	0.509	0.443	0.99
AGAP005871-PA	AGAP002923-PA	1195072	1192403	7165.AGAP005871-PA	ASTEI02829	7165.AGAP002923-PA	ASTEI00057	0	0	0	0	0.878	0.743	0.509	0.442	0.99
AGAP010253-PA	AGAP003215-PA	1199170	1192662	7165.AGAP010253-PA	ASTEI07899	7165.AGAP003215-PA	ASTEI00005	0	0	0	0	0.64	0.931	0.509	0.299	0.99
AGAP003768-PA	AGAP002468-PA	1193154	1191990	7165.AGAP003768-PA	ASTEI00899	7165.AGAP002468-PA	ASTEI00702	0.431	0	0	0	0.942	0.094	0.509	0.446	0.99
AGAP009623-PA	AGAP007827-PB	1198554	1196884	7165.AGAP009623-PA	ASTEI04722	7165.AGAP007827-PB	ASTEI01631	0.431	0	0	0	0.85	0.798	0	0.537	0.99
AGAP010698-PA	AGAP002063-PA	1199577	1191610	7165.AGAP010698-PA	ASTEI05414	7165.AGAP002063-PA	ASTEI055272	0	0	0	0	0.942	0.66	0.509	0.102	0.99
AGAP012373-PA	AGAP002004-PA	1201165	1191557	7165.AGAP012373-PA	ASTEI02337	7165.AGAP002004-PA	ASTEI00346	0	0	0	0	0.043	0.874	0.851	0.531	0.99
AGAP011309-PA	PESC_ANOGA	1200158	1196219	7165.AGAP011309-PA	ASTEI04215	7165.AGAP007112-PA	ASTEI06887	0	0	0	0	0.942	0.743	0	0.443	0.99
AGAP010698-PA	AGAP002171-PA	1199577	1191713	7165.AGAP010698-PA	ASTEI05414	7165.AGAP002171-PA	ASTEI00563	0	0	0	0	0.942	0.66	0.509	0.102	0.99
AGAP004192-PA	AGAP001424-PA	1193515	1191056	7165.AGAP004192-PA	ASTEI07645	7165.AGAP001424-PA	ASTEI03620	0	0	0	0	0.942	0.663	0	0.573	0.99
AGAP005991-PA	AGAP000739-PA	1195185	1190456	7165.AGAP005991-PA	ASTEI06323	7165.AGAP000739-PA	ASTEI07007	0	0	0	0	0.942	0.459	0.509	0.432	0.99
AGAP005535-PA	AGAP001995-PA	1194751	1191549	7165.AGAP005535-PA	ASTEI02139	7165.AGAP001995-PA	ASTEI00337	0	0	0	0	0.421	0.966	0.509	0.116	0.99
AGAP004422-PA	AGAP002754-PA	1193712	1192251	7165.AGAP004422-PA	ASTEI04933	7165.AGAP002754-PA	ASTEI03152	0	0	0	0	0.942	0.459	0.509	0.443	0.99
AGAP002754-PA	AGAP000739-PA	1192251	1190456	7165.AGAP002754-PA	ASTEI03152	7165.AGAP000739-PA	ASTEI07007	0	0	0	0	0.942	0.459	0.509	0.442	0.99
AGAP002954-PA	AGAP002305-PA	1192429	1191836	7165.AGAP002954-PA	ASTEI00504	7165.AGAP002305-PA	ASTEI00184	0	0	0	0	0.042	0.964	0.509	0.525	0.99
AGAP004758-PA	AGAP001440-PA	1194021	1191069	7165.AGAP004758-PA	ASTEI08132	7165.AGAP001440-PA	ASTEI03633	0	0	0	0	0.273	0.962	0.46	0.459	0.99
AGAP010253-PA	AGAP002606-PA	1199170	1192120	7165.AGAP010253-PA	ASTEI07899	7165.AGAP002606-PA	ASTEI04081	0	0	0	0	0.452	0.966	0.509	0.112	0.99
AGAP012281	eIF3-S10	1201074	1191869	7165.AGAP012281-PA	ASTEI02424	7165.AGAP002340-PA	ASTEI04345	0	0	0	0	0.421	0.949	0.586	0.31	0.99
RL7A_ANOGA	AGAP003768-PA	1195155	1193154	7165.AGAP005960-PA	ASTEI06346	7165.AGAP003768-PA	ASTEI00899	0.061	0	0	0	0.942	0.663	0.509	0.114	0.99
AGAP005365-PA	AGAP003048-PA	1194592	1192515	7165.AGAP005365-PA	ASTEI10066	7165.AGAP003048-PA	ASTEI03328	0	0	0	0	0.942	0.743	0	0.443	0.99
AGAP011077-PA	AGAP002468-PA	1199939	1191990	7165.AGAP011077-PA	ASTEI05576	7165.AGAP002468-PA	ASTEI00702	0.09	0	0	0	0.942	0.66	0.509	0.118	0.99
AGAP008427-PA	AGAP007948-PA	1197447	1197003	7165.AGAP008427-PA	ASTEI05278	7165.AGAP007948-PA	ASTEI07662	0	0	0	0	0.885	0.743	0.509	0.442	0.99
AGAP010491-PA	AGAP002063-PA	1199396	1191610	7165.AGAP010491-PA	ASTEI07139	7165.AGAP002063-PA	ASTEI055272	0	0	0	0	0.921	0.881	0	0.077	0.99
AGAP010491-PA	AGAP002171-PA	1199396	1191713	7165.AGAP010491-PA	ASTEI07139	7165.AGAP002171-PA	ASTEI00563	0	0	0	0	0.921	0.881	0	0.077	0.99
AGAP011340-PA	AGAP009700-PA	1200187	1198626	7165.AGAP011340-PA	ASTEI04246	7165.AGAP009700-PA	ASTEI01988	0	0	0	0	0.09	0.932	0.8	0.318	0.99
AGAP003424-PA	ARM_ANOGA	1192852	1190723	7165.AGAP003424-PA	ASTEI03360	7165.AGAP001043-PA	ASTEI03603	0	0	0	0	0.089	0.96	0.464	0.584	0.99
AGAP009271-PA	AGAP001745-PA	1198220	1191349	7165.AGAP009271-PA	ASTEI06586	7165.AGAP001745-PA	ASTEI00033	0	0	0	0	0.264	0.964	0.509	0.361	0.99
AGAP011423-PA	AGAP005559-PA	1200266	1194774	7165.AGAP011423-PA	ASTEI06446	7165.AGAP005559-PA	ASTEI02163	0	0	0	0	0.491	0.963	0.509	0.102	0.99
AGAP007217-PA	AGAP002908-PA	1196321	1192388	7165.AGAP007217-PA	ASTEI09704	7165.AGAP002908-PA	ASTEI00072	0	0	0	0	0.176	0.963	0.509	0.423	0.99
AGAP011423-PA	AGAP001745-PA	1200266	1191349	7165.AGAP011423-PA	ASTEI06446	7165.AGAP001745-PA	ASTEI00033	0	0	0	0	0.313	0.964	0.509	0.338	0.99
RS11_ANOGA	AGAP002754-PA	1198921	1192251	7165.AGAP009998-PA	ASTEI03980	7165.AGAP002754-PA	ASTEI03152	0	0	0	0	0.942	0.459	0.509	0.443	0.99
AGAP010698-PA	AGAP009004-PA	1199577	1197964	7165.AGAP010698-PA	ASTEI05414	7165.AGAP009004-PA	ASTEI07320	0	0	0	0	0.856	0.743	0.509	0.52	0.99
Dox-A2	AGAP008837-PA	1198039	1197807	7165.AGAP009082-PA	ASTEI071952	7165.AGAP008837-PA	ASTEI05016	0	0	0	0	0.459	0.964	0.509	0.123	0.99
RS7_ANOGA	AGAP002468-PA	1199481	1191990	7165.AGAP010592-PA	ASTEI05335	7165.AGAP002468-PA	ASTEI00702	0	0	0	0	0.942	0.415	0.509	0.501	0.99
AGAP006092-PA	AGAP002923-PA	1195286	1192403	7165.AGAP006092-PA	ASTEI02892	7165.AGAP002923-PA	ASTEI00057	0	0	0	0	0.901	0.743	0.509	0.32	0.99
RS17_ANOGA	AGAP002754-PA	1194146	1192251	7165.AGAP004887-PA	ASTEI10371	7165.AGAP002754-PA	ASTEI03152	0	0	0	0	0.942	0.415	0.509	0.523	0.99
AGAP005134-PA	AGAP001138-PA	1194376	1190799	7165.AGAP005134-PA	ASTEI10101	7165.AGAP001138-PA	ASTEI09954	0	0	0	0	0.631	0.931	0.509	0.36	0.99
AGAP010267-PA	AGAP004708-PA	1199183	1193971	7165.AGAP010267-PA	ASTEI11163	7165.AGAP004708-PA	ASTEI08159	0.066	0	0	0	0.273	0.966	0.245	0.553	0.99
RL5_ANOGA	RS17_ANOGA	1197990	1194146	7165.AGAP009031-PA	ASTEI10247	7165.AGAP004887-PA	ASTEI10371	0	0	0	0	0.942	0.391	0.509	0.498	0.99
AGAP010693-PA	AGAP002063-PA	1199572	1191610	7165.AGAP010693-PA	ASTEI05409	7165.AGAP002063-PA	ASTEI055272	0	0	0	0	0.942	0.66	0.509	0.136	0.99
AGAP005640-PA	AGAP003085-PA	1194851	1192549	7165.AGAP005640-PA	ASTEI02234	7165.AGAP003085-PA	ASTEI00283	0	0	0	0	0.109	0.964	0.509	0.481	0.99
AGAP005423-PA	AGAP002606-PA	1194647	1192120	7165.AGAP005423-PA	ASTEI02053	7165.AGAP002606-PA	ASTEI04081	0	0	0	0	0.465	0.963	0.509	0.114	0.99
AGAP010693-PA	AGAP002171-PA	1199572	1191713	7165.AGAP010693-PA	ASTEI05409	7165.AGAP002171-PA	ASTEI00563	0	0	0	0	0.942	0.66	0.509	0.136	0.99
AGAP012906-PA	RS11_ANOGA	1201672	1198921	7165.AGAP012906-PA	ASTEI08713	7165.AGAP009998-PA	ASTEI03980	0.107	0	0	0	0.942	0.719	0.344	0.115	0.99
AGAP001973-PB	AGAP000616-PA	1191529	1190348	7165.AGAP001973-PB	ASTEI00316	7165.AGAP000616-PA	ASTEI04478	0	0	0	0	0.32	0.964	0.509	0.327	0.99
AGAP003935-PA	AGAP002606-PA	1193306	1192120	7165.AGAP003935-PA	ASTEI00948	7165.AGAP002606-PA	ASTEI04081	0	0	0	0	0.463	0.964	0.509	0.152	0.99
RL15_ANOGA	AGAP003768-PA	1194177	1193154	7165.AGAP004919-PA	ASTEI09035	7165.AGAP003768-PA	ASTEI00899	0	0	0	0	0.942	0.459	0.509	0.443	0.99
RL5_ANOGA	RS3A_ANOGA	1197990	1192940	7165.AGAP009031-PA	ASTEI10247	7165.AGAP003532-PA	ASTEI09336	0	0	0	0	0.942	0.459	0.509	0.436	0.99
AGAP011383-PA	AGAP002063-PA	1200227	1191610	7165.AGAP011383-PA	ASTEI10525	7165.AGAP002063-PA	ASTEI055272	0	0	0	0	0.942	0.837	0	0.081	0.99
RS11_ANOGA	AGAP000857-PA	1198921	1190557	7165.AGAP009998-PA	ASTEI03980	7165.AGAP000857-PA	ASTEI01205	0.431	0	0	0	0.942	0.526	0.193	0.299	0.989
AGAP010586-PA	AGAP004708-PA	1199475	1193971	7165.AGAP010586-PA	ASTEI05328	7165.AGAP004708-PA	ASTEI08159	0.116	0	0	0	0.196	0.966	0.245	0.498	0.989
AGAP002754-PA	AGAP002306-PA	1192251	1191837	7165.AGAP002754-PA	ASTEI03152	7165.AGAP002306-PA	ASTEI00185	0	0	0	0	0.942	0.459	0.509	0.423	0.989
AGAP003556-PA	AGAP000739-PA	1192964	1190456	7165.AGAP003556-PA	ASTEI04387	7165.AGAP000739-PA	ASTEI07007	0	0	0	0	0.942	0.391	0.509	0.469	0.989
AGAP005845-PA	AGAP000721-PA	1195048	1190441	7165.AGAP005845-PA	ASTEI08520	7165.AGAP000721-PA	ASTEI04435	0	0	0	0	0.391	0.931	0.509	0.542	0.989
AGAP005630-PA	AGAP005122-PA	1194841	1194364	7165.AGAP005630-PA	ASTEI02223	7165.AGAP005122-PA	ASTEI07240	0	0	0	0	0.196	0.886	0.8	0.5	0.989
AGAP012475-PA	AGAP002762-PA	1201267	1192259	7165.AGAP012475-PA	ASTEI03023	7165.AGAP002762-PA	ASTEI03145	0	0	0.25	0.857	0.87	0.874	0.344	0.515	0.989
PESC_ANOGA	AGAP006090-PA	1196219	1195284	7165.AGAP007112-PA	ASTEI06887	7165.AGAP006090-PA	ASTEI02894	0	0	0	0	0.942	0.743	0	0.361	0.989
AGAP008916-PA	RS17_ANOGA	1197882	1194146	7165.AGAP008916-PA	ASTEI01907	7165.AGAP004887-PA	ASTEI10371	0	0	0	0	0.942	0.415	0.509	0.438	0.989
AGAP005540-PA	AGAP001407-PA	1194756	1191039	7165.AGAP005540-PA	ASTEI02145	7165.AGAP001407-PA	ASTEI07553	0	0	0	0	0.419	0.964	0.509	0.085	0.989
AGAP009968-PA	AGAP007244	1198891	1196347	7165.AGAP009968-PA	ASTEI04007	7165.AGAP007244-PA	ASTEI09715	0	0	0	0	0.942	0.743	0.129	0.319	0.989
AGAP011244-PA	AGAP003992-PA	1200104	1193345	7165.AGAP011244-PA	ASTEI06775	7165.AGAP003992-PA	ASTEI08234	0	0	0	0	0.686	0.931	0.509	0.103	0.989
AGAP001973-PB	AGAP001440-PA	1191529	1191069	7165.AGAP001973-PB	ASTEI00316	7165.AGAP001440-PA	ASTEI03633	0	0	0	0	0.353	0.966	0.509	0.137	0.989
AGAP005316-PA	AGAP000625-PA	1194545	1190357	7165.AGAP005316-PA	ASTEI07273	7165.AGAP000625-PA	ASTEI01220	0	0	0	0	0.404	0.93	0.509	0.54	0.989
RS7_ANOGA	AGAP002122-PA	1199481	1191667	7165.AGAP010592-PA	ASTEI05335	7165.AGAP002122-PA	ASTEI03245	0	0	0	0	0.942	0.655	0.509	0.074	0.989
AGAP011084-PA	AGAP002171-PA	1199946	1191713	7165.AGAP011084-PA	ASTEI05583	7165.AGAP002171-PA	ASTEI00563	0	0	0	0	0.942	0.797	0.13	0.061	0.989
AGAP009441-PA	AGAP007217-PA	1198376	1196321	7165.AGAP009441-PA	ASTEI07373	7165.AGAP007217-PA	ASTEI09704	0	0	0	0	0.26	0.962	0.38	0.485	0.989
AGAP004991-PA	AGAP001440-PA	1194244	1191069	7165.AGAP004991-PA	ASTEI10795	7165.AGAP001440-PA	ASTEI03633	0	0	0	0	0.408	0.964	0.509	0.099	0.989
AGAP004960-PA	AGAP001745-PA	1194213	1191349	7165.AGAP004960-PA	ASTEI10933	7165.AGAP001745-PA	ASTEI00033	0	0	0	0	0.366	0.966	0.509	0.116	0.989
AGAP008501-PA	AGAP007784-PA	1197516	1196842	7165.AGAP008501-PA	ASTEI04740	7165.AGAP007784-PA	ASTEI01671	0.549	0	0	0	0.487	0.117	0.909	0.544	0.989
AGAP002961-PA	AGAP002171-PA	1192436	1191713	7165.AGAP002961-PA	ASTEI00511	7165.AGAP002171-PA	ASTEI00563	0	0	0	0	0.92	0.874	0	0.074	0.989
AGAP008016-PA	AGAP007784-PA	1197070	1196842	7165.AGAP008016-PA	ASTEI01778	7165.AGAP007784-PA	ASTEI01671	0.549	0	0	0	0.487	0.117	0.909	0.544	0.989
AGAP011084-PA	AGAP002063-PA	1199946	1191610	7165.AGAP011084-PA	ASTEI05583	7165.AGAP002063-PA	ASTEI055272	0	0	0	0	0.942	0.797	0.13	0.061	0.989
Dox-A2	AGAP001995-PA	1198039	1191549	7165.AGAP009082-PA	ASTEI071952	7165.AGAP001995-PA	ASTEI00337	0	0	0	0	0.424	0.962	0.509	0.123	0.989
AGAP003405-PA	AGAP000300-PA	1192834	1190075	7165.AGAP003405-PA	ASTEI03377	7165.AGAP000300-PA	ASTEI07834	0.548	0	0	0	0.438	0	0.9	0.625	0.989
AGAP010308-PA	BOP1_ANOGA	1199220	1196235	7165.AGAP010308-PA	ASTEI09865	7165.AGAP007128-PA	ASTEI06902	0	0	0	0	0.942	0.743	0	0.357	0.989
AGAP011084-PA	BOP1_ANOGA	1199946	1196235	7165.AGAP011084-PA	ASTEI05583	7165.AGAP007128-PA	ASTEI06902	0	0	0	0	0.942	0.808	0	0.093	0.989
AGAP010453-PA	AGAP007244	1199360	1196347	7165.AGAP010453-PA	ASTEI08347	7165.AGAP007244-PA	ASTEI09715	0	0	0	0	0.838	0.913	0	0.308	0.989
AGAP010331-PA	AGAP010188-PA	1199243	1199105	7165.AGAP010331-PA	ASTEI06698	7165.AGAP010188-PA	ASTEI08277	0	0	0	0	0.942	0.656	0	0.5	0.989
AGAP009271-PA	AGAP005535-PA	1198220	1194751	7165.AGAP009271-PA	ASTEI06586	7165.AGAP005535-PA	ASTEI02139	0	0	0	0	0.405	0.963	0.509	0.123	0.989
AGAP012906-PA	AGAP000541-PA	1201672	1190284	7165.AGAP012906-PA	ASTEI08713	7165.AGAP000541-PA	ASTEI09827	0.133	0	0	0	0.942	0.66	0.344	0.219	0.989
AGAP002961-PA	AGAP002063-PA	1192436	1191610	7165.AGAP002961-PA	ASTEI00511	7165.AGAP002063-PA	ASTEI055272	0	0	0	0	0.92	0.874	0	0.074	0.989
Dox-A2	AGAP008816-PA	1198039	1197786	7165.AGAP009082-PA	ASTEI071952	7165.AGAP008816-PA	ASTEI05036	0	0	0	0	0.415	0.964	0.509	0.136	0.989
RSSA_ANOGA	RL15_ANOGA	1200601	1194177	7165.AGAP011777-PA	ASTEI09193	7165.AGAP004919-PA	ASTEI09035	0.061	0	0	0	0.942	0.459	0.509	0.36	0.989
AGAP012906-PA	AGAP011298-PA	1201672	1200148	7165.AGAP012906-PA	ASTEI08713	7165.AGAP011298-PA	ASTEI04204	0	0	0	0	0.838	0.858	0.344	0.362	0.989
AGAP007644-PA	AGAP004322-PA	1196707	1193633	7165.AGAP007644-PA	ASTEI01616	7165.AGAP004322-PA	ASTEI00666	0	0	0	0	0.861	0.931	0	0	0.989
AGAP002378-PA	AGAP001423-PA	1191904	1191055	7165.AGAP002378-PA	ASTEI11316	7165.AGAP001423-PA	ASTEI03619	0.431	0	0	0	0.67	0.101	0.9	0.491	0.989
RS17_ANOGA	AGAP002468-PA	1194146	1191990	7165.AGAP004887-PA	ASTEI10371	7165.AGAP002468-PA	ASTEI00702	0	0	0	0	0.942	0.415	0.509	0.47	0.989
AGAP007644-PA	AGAP003556-PA	1196707	1192964	7165.AGAP007644-PA	ASTEI01616	7165.AGAP003556-PA	ASTEI04387	0.431	0	0	0	0.854	0.811	0.193	0.299	0.989
AGAP011383-PA	BOP1_ANOGA	1200227	1196235	7165.AGAP011383-PA	ASTEI10525	7165.AGAP007128-PA	ASTEI06902	0	0	0	0	0.942	0.743	0	0.36	0.989
AGAP005559-PA	AGAP001973-PB	1194774	1191529	7165.AGAP005559-PA	ASTEI02163	7165.AGAP001973-PB	ASTEI00316	0	0	0	0	0.419	0.964	0.509	0.076	0.989
AGAP008617-PA	AGAP004991-PA	1197607	1194244	7165.AGAP008617-PA	ASTEI09885	7165.AGAP004991-PA	ASTEI10795	0	0	0	0	0.436	0.963	0.509	0.116	0.989
AGAP008156-PA	AGAP002880-PA	1197194	1192363	7165.AGAP008156-PA	ASTEI09590	7165.AGAP002880-PA	ASTEI00465	0	0	0	0	0.359	0.931	0.509	0.558	0.989
Dox-A2	AGAP003935-PA	1198039	1193306	7165.AGAP009082-PA	ASTEI071952	7165.AGAP003935-PA	ASTEI00948	0	0	0	0	0.405	0.964	0.509	0.137	0.989
AGAP010308-PA	AGAP004514-PA	1199220	1193797	7165.AGAP010308-PA	ASTEI09865	7165.AGAP004514-PA	ASTEI11118	0	0	0	0	0.942	0.743	0	0.362	0.989
AGAP010536-PA	BOP1_ANOGA	1199429	1196235	7165.AGAP010536-PA	ASTEI07105	7165.AGAP007128-PA	ASTEI06902	0	0	0	0	0.942	0.743	0	0.359	0.989
AGAP000857-PA	AGAP000541-PA	1190557	1190284	7165.AGAP000857-PA	ASTEI01205	7165.AGAP000541-PA	ASTEI09827	0.431	0	0	0	0.942	0.526	0.193	0.299	0.989
PESC_ANOGA	AGAP005365-PA	1196219	1194592	7165.AGAP007112-PA	ASTEI06887	7165.AGAP005365-PA	ASTEI10066	0	0	0	0	0.836	0.931	0	0.125	0.989
AGAP010586-PA	AGAP010267-PA	1199475	1199183	7165.AGAP010586-PA	ASTEI05328	7165.AGAP010267-PA	ASTEI11163	0.064	0	0	0	0.229	0.966	0.245	0.524	0.989
AGAP010308-PA	AGAP005438-PA	1199220	1194660	7165.AGAP010308-PA	ASTEI09865	7165.AGAP005438-PA	ASTEI02064	0	0	0	0	0.942	0.743	0	0.361	0.989
AGAP009004-PA	AGAP005033-PA	1197964	1194285	7165.AGAP009004-PA	ASTEI07320	7165.AGAP005033-PA	ASTEI08471	0	0	0	0	0.849	0.743	0.509	0.525	0.989
AGAP007784-PA	AGAP001951-PA	1196842	1191508	7165.AGAP007784-PA	ASTEI01671	7165.AGAP001951-PA	ASTEI07479	0.549	0	0	0	0.487	0.117	0.909	0.544	0.989
AGAP009783-PA	AGAP007784-PA	1198708	1196842	7165.AGAP009783-PA	ASTEI06478	7165.AGAP007784-PA	ASTEI01671	0.549	0	0	0	0.487	0.117	0.909	0.544	0.989
AGAP012475-PA	AGAP004238-PA	1201267	1193559	7165.AGAP012475-PA	ASTEI03023	7165.AGAP004238-PA	ASTEI03673	0	0	0.233	0.889	0.87	0.874	0.344	0.515	0.989
AGAP010536-PA	AGAP004514-PA	1199429	1193797	7165.AGAP010536-PA	ASTEI07105	7165.AGAP004514-PA	ASTEI11118	0	0	0	0	0.942	0.743	0	0.357	0.989
AGAP009968-PA	BOP1_ANOGA	1198891	1196235	7165.AGAP009968-PA	ASTEI04007	7165.AGAP007128-PA	ASTEI06902	0	0	0	0	0.869	0.91	0.129	0.137	0.989
AGAP012708-PA	AGAP001738-PA	1201487	1191342	7165.AGAP012708-PA	ASTEI08445	7165.AGAP001738-PA	ASTEI03135	0.094	0	0	0	0.942	0.705	0.193	0.299	0.989
AGAP010491-PA	AGAP005871-PA	1199396	1195072	7165.AGAP010491-PA	ASTEI07139	7165.AGAP005871-PA	ASTEI02829	0	0	0	0	0.942	0.743	0	0.36	0.989
Dox-A2	AGAP005540-PA	1198039	1194756	7165.AGAP009082-PA	ASTEI071952	7165.AGAP005540-PA	ASTEI02145	0	0	0	0	0.405	0.964	0.509	0.12	0.989
AGAP008816-PA	AGAP008617-PA	1197786	1197607	7165.AGAP008816-PA	ASTEI05036	7165.AGAP008617-PA	ASTEI09885	0	0	0	0	0.407	0.965	0.509	0.116	0.989
AGAP003935-PA	AGAP001440-PA	1193306	1191069	7165.AGAP003935-PA	ASTEI00948	7165.AGAP001440-PA	ASTEI03633	0	0	0	0	0.358	0.966	0.509	0.102	0.989
AGAP011423-PA	AGAP008617-PA	1200266	1197607	7165.AGAP011423-PA	ASTEI06446	7165.AGAP008617-PA	ASTEI09885	0	0	0	0	0.419	0.964	0.509	0.124	0.989
AGAP007644-PA	AGAP000857-PA	1196707	1190557	7165.AGAP007644-PA	ASTEI01616	7165.AGAP000857-PA	ASTEI01205	0.431	0	0	0	0.854	0.811	0.193	0.299	0.989
AGAP003085-PA	AGAP002954-PA	1192549	1192429	7165.AGAP003085-PA	ASTEI00283	7165.AGAP002954-PA	ASTEI00504	0	0	0	0	0.178	0.964	0.509	0.358	0.989
Dox-A2	AGAP004991-PA	1198039	1194244	7165.AGAP009082-PA	ASTEI071952	7165.AGAP004991-PA	ASTEI10795	0	0	0	0	0.414	0.963	0.509	0.101	0.989
AGAP012708-PA	RL8_ANOGA	1201487	1195007	7165.AGAP012708-PA	ASTEI08445	7165.AGAP005802-PA	ASTEI08489	0.431	0	0	0	0.942	0.406	0.344	0.299	0.989
AGAP002468-PA	AGAP001738-PA	1191990	1191342	7165.AGAP002468-PA	ASTEI00702	7165.AGAP001738-PA	ASTEI03135	0.431	0	0	0	0.851	0.811	0.193	0.299	0.989
AGAP002468-PA	AGAP002437-PA	1191990	1191961	7165.AGAP002468-PA	ASTEI00702	7165.AGAP002437-PA	ASTEI00735	0	0	0	0	0.942	0.391	0.509	0.444	0.989
AGAP011190-PA	AGAP006607	1200051	1195738	7165.AGAP011190-PA	ASTEI06816	7165.AGAP006607-PA	ASTEI02686	0	0	0	0	0.293	0.743	0.897	0.518	0.989
AGAP008617-PA	AGAP001973-PB	1197607	1191529	7165.AGAP008617-PA	ASTEI09885	7165.AGAP001973-PB	ASTEI00316	0	0	0	0	0.432	0.964	0.509	0.081	0.989
AGAP007670-PB	AGAP006885-PA	1196733	1196001	7165.AGAP007670-PB	ASTEI01589	7165.AGAP006885-PA	ASTEI04616	0	0	0	0	0.044	0.964	0.509	0.442	0.989
AGAP011190-PA	eIF3-S8	1200051	1193988	7165.AGAP011190-PA	ASTEI06816	7165.AGAP004725-PA	ASTEI08147	0	0	0	0	0.36	0.743	0.897	0.448	0.989
AGAP010252-PA	AGAP002754-PA	1199169	1192251	7165.AGAP010252-PA	ASTEI07898	7165.AGAP002754-PA	ASTEI03152	0	0	0	0	0.942	0.657	0.509	0.077	0.989
AGAP008637-PA	AGAP004459-PA	1197626	1193747	7165.AGAP008637-PA	ASTEI11349	7165.AGAP004459-PA	ASTEI04893	0	0.004	0	0.644	0.359	0.962	0.509	0.585	0.989
Dox-A2	AGAP001973-PB	1198039	1191529	7165.AGAP009082-PA	ASTEI071952	7165.AGAP001973-PB	ASTEI00316	0	0	0	0	0.44	0.964	0.509	0	0.989
AGAP003215-PA	AGAP001973-PB	1192662	1191529	7165.AGAP003215-PA	ASTEI00005	7165.AGAP001973-PB	ASTEI00316	0	0	0	0	0.708	0.93	0.509	0.112	0.989
AGAP002122-PA	AGAP001805-PA	1191667	1191402	7165.AGAP002122-PA	ASTEI03245	7165.AGAP001805-PA	ASTEI00128	0	0	0	0	0.942	0.655	0.509	0.079	0.989
EFGM_ANOGA	AGAP000857-PA	1198663	1190557	7165.AGAP009737-PA	ASTEI02013	7165.AGAP000857-PA	ASTEI01205	0.431	0	0.279	0	0.919	0.219	0.509	0.299	0.988
AGAP007827-PB	AGAP001630-PA	1196884	1191243	7165.AGAP007827-PB	ASTEI01631	7165.AGAP001630-PA	ASTEI05709	0.431	0	0	0	0.942	0.33	0	0.542	0.988
AGAP011687-PA	RL5_ANOGA	1200511	1197990	7165.AGAP011687-PA	ASTEI08573	7165.AGAP009031-PA	ASTEI10247	0.155	0	0	0	0.942	0.526	0.509	0.116	0.988
AGAP006092-PA	AGAP005871-PA	1195286	1195072	7165.AGAP006092-PA	ASTEI02892	7165.AGAP005871-PA	ASTEI02829	0	0	0	0	0.849	0.743	0.509	0.475	0.988
AGAP002350-PB	AGAP001799-PA	1191878	1191396	7165.AGAP002350-PB	ASTEI04338	7165.AGAP001799-PA	ASTEI00121	0	0	0	0	0.942	0.368	0.425	0.525	0.988
AGAP012289-PA	AGAP011717-PA	1201082	1200541	7165.AGAP012289-PA	ASTEI02417	7165.AGAP011717-PA	ASTEI10433	0	0	0	0	0.107	0.931	0.599	0.585	0.988
AGAP011084-PA	AGAP005221-PA	1199946	1194456	7165.AGAP011084-PA	ASTEI05583	7165.AGAP005221-PA	ASTEI06017	0	0	0	0	0.848	0.921	0	0.119	0.988
AGAP011173-PA	AGAP000739-PA	1200034	1190456	7165.AGAP011173-PA	ASTEI05673	7165.AGAP000739-PA	ASTEI07007	0	0	0	0	0.942	0.459	0.509	0.36	0.988
AGAP011629-PA	AGAP003136-PA	1200454	1192589	7165.AGAP011629-PA	ASTEI10015	7165.AGAP003136-PA	ASTEI00238	0.431	0	0	0	0.221	0.126	0.948	0.507	0.988
AGAP005871-PA	AGAP002171-PA	1195072	1191713	7165.AGAP005871-PA	ASTEI02829	7165.AGAP002171-PA	ASTEI00563	0	0	0	0	0.942	0.452	0.509	0.356	0.988
AGAP010252-PA	RS13_ANOGA	1199169	1195143	7165.AGAP010252-PA	ASTEI07898	7165.AGAP005947-PA	ASTEI06358	0.089	0	0	0	0.942	0.459	0.509	0.299	0.988
RSSA_ANOGA	AGAP011173-PA	1200601	1200034	7165.AGAP011777-PA	ASTEI09193	7165.AGAP011173-PA	ASTEI05673	0.096	0	0	0	0.942	0.459	0.509	0.299	0.988
AGAP012289-PA	AGAP009781-PA	1201082	1198706	7165.AGAP012289-PA	ASTEI02417	7165.AGAP009781-PA	ASTEI06476	0	0	0	0	0	0.939	0.614	0.564	0.988
AGAP010252-PA	AGAP001805-PA	1199169	1191402	7165.AGAP010252-PA	ASTEI07898	7165.AGAP001805-PA	ASTEI00128	0	0	0	0	0.942	0.459	0.509	0.359	0.988
AGAP004991-PA	AGAP004758-PA	1194244	1194021	7165.AGAP004991-PA	ASTEI10795	7165.AGAP004758-PA	ASTEI08132	0	0	0	0	0.411	0.961	0.509	0.114	0.988
AGAP004422-PA	AGAP002437-PA	1193712	1191961	7165.AGAP004422-PA	ASTEI04933	7165.AGAP002437-PA	ASTEI00735	0	0	0	0	0.942	0.459	0.509	0.359	0.988
AGAP008816-PA	AGAP003215-PA	1197786	1192662	7165.AGAP008816-PA	ASTEI05036	7165.AGAP003215-PA	ASTEI00005	0	0	0	0	0.562	0.932	0.509	0.299	0.988
AGAP009624-PA	AGAP009539-PA	1198555	1198470	7165.AGAP009624-PA	ASTEI04721	7165.AGAP009539-PA	ASTEI03803	0	0	0	0	0.837	0.085	0.9	0.299	0.988
AGAP012608-PA	AGAP003008-PA	1201393	1192479	7165.AGAP012608-PA	ASTEI06463	7165.AGAP003008-PA	ASTEI03288	0	0	0	0	0.677	0.93	0.509	0.112	0.988
AGAP003935-PA	AGAP003008-PA	1193306	1192479	7165.AGAP003935-PA	ASTEI00948	7165.AGAP003008-PA	ASTEI03288	0	0	0	0	0.36	0.964	0.509	0.126	0.988
AGAP011244-PA	AGAP010693-PA	1200104	1199572	7165.AGAP011244-PA	ASTEI06775	7165.AGAP010693-PA	ASTEI05409	0	0	0	0	0.841	0.805	0.509	0.357	0.988
AGAP011084-PA	AGAP007244	1199946	1196347	7165.AGAP011084-PA	ASTEI05583	7165.AGAP007244-PA	ASTEI09715	0	0	0	0	0.942	0.808	0	0.061	0.988
AGAP011084-PA	AGAP006090-PA	1199946	1195284	7165.AGAP011084-PA	ASTEI05583	7165.AGAP006090-PA	ASTEI02894	0	0	0	0	0.834	0.931	0	0.057	0.988
AGAP004275-PA	AGAP001421-PA	1193591	1191053	7165.AGAP004275-PA	ASTEI00768	7165.AGAP001421-PA	ASTEI03618	0	0	0	0	0.545	0.931	0.509	0.359	0.988
AGAP005320-PA	AGAP001872-PA	1194549	1191438	7165.AGAP005320-PA	ASTEI07276	7165.AGAP001872-PA	ASTEI08746	0	0	0	0	0.855	0.743	0.509	0.442	0.988
AGAP011203-PA	eIF3-S8	1200064	1193988	7165.AGAP011203-PA	ASTEI06804	7165.AGAP004725-PA	ASTEI08147	0	0	0	0	0.255	0.743	0.897	0.498	0.988
RSSA_ANOGA	AGAP005991-PA	1200601	1195185	7165.AGAP011777-PA	ASTEI09193	7165.AGAP005991-PA	ASTEI06323	0.053	0	0	0	0.942	0.459	0.509	0.359	0.988
AGAP011383-PA	AGAP005438-PA	1200227	1194660	7165.AGAP011383-PA	ASTEI10525	7165.AGAP005438-PA	ASTEI02064	0	0	0	0	0.837	0.931	0	0.098	0.988
AGAP001423-PA	AGAP001065-PA	1191055	1190738	7165.AGAP001423-PA	ASTEI03619	7165.AGAP001065-PA	ASTEI07756	0.065	0	0	0	0.836	0.097	0.9	0.299	0.988
AGAP006240-PA	AGAP005640-PA	1195430	1194851	7165.AGAP006240-PA	ASTEI09131	7165.AGAP005640-PA	ASTEI02234	0	0	0	0	0.336	0.964	0.509	0.105	0.988
AGAP001872-PA	AGAP000397-PA	1191438	1190161	7165.AGAP001872-PA	ASTEI08746	7165.AGAP000397-PA	ASTEI07809	0	0	0	0	0.837	0.743	0.509	0.527	0.988
RSSA_ANOGA	RL5_ANOGA	1200601	1197990	7165.AGAP011777-PA	ASTEI09193	7165.AGAP009031-PA	ASTEI10247	0.095	0	0	0	0.942	0.459	0.509	0.299	0.988
AGAP009271-PA	AGAP002061-PA	1198220	1191608	7165.AGAP009271-PA	ASTEI06586	7165.AGAP002061-PA	ASTEI05539	0	0	0	0	0.484	0.956	0.509	0.064	0.988
AGAP008837-PA	AGAP001440-PA	1197807	1191069	7165.AGAP008837-PA	ASTEI05016	7165.AGAP001440-PA	ASTEI03633	0	0	0	0	0.342	0.966	0.509	0.076	0.988
RSSA_ANOGA	AGAP002306-PA	1200601	1191837	7165.AGAP011777-PA	ASTEI09193	7165.AGAP002306-PA	ASTEI00185	0.105	0	0	0	0.942	0.459	0.509	0.299	0.988
AGAP003215-PA	AGAP001440-PA	1192662	1191069	7165.AGAP003215-PA	ASTEI00005	7165.AGAP001440-PA	ASTEI03633	0	0	0	0	0.437	0.932	0.509	0.472	0.988
AGAP010253-PA	AGAP001440-PA	1199170	1191069	7165.AGAP010253-PA	ASTEI07899	7165.AGAP001440-PA	ASTEI03633	0	0	0	0	0.355	0.966	0.509	0.079	0.988
AGAP005871-PA	AGAP002063-PA	1195072	1191610	7165.AGAP005871-PA	ASTEI02829	7165.AGAP002063-PA	ASTEI055272	0	0	0	0	0.942	0.452	0.509	0.356	0.988
AGAP008427-PA	AGAP005871-PA	1197447	1195072	7165.AGAP008427-PA	ASTEI05278	7165.AGAP005871-PA	ASTEI02829	0	0	0	0	0.838	0.743	0.509	0.509	0.988
AGAP011190-PA	AGAP000082-PA	1200051	1189879	7165.AGAP011190-PA	ASTEI06816	7165.AGAP000082-PA	ASTEI06226	0	0	0	0	0.182	0.743	0.897	0.536	0.988
AGAP002830-PA	AGAP001423-PA	1192320	1191055	7165.AGAP002830-PA	ASTEI00430	7165.AGAP001423-PA	ASTEI03619	0.549	0	0	0	0.505	0	0.9	0.541	0.988
AGAP010308-PA	AGAP005365-PA	1199220	1194592	7165.AGAP010308-PA	ASTEI09865	7165.AGAP005365-PA	ASTEI10066	0	0	0	0	0.837	0.931	0	0	0.988
AGAP011298-PA	AGAP004422-PA	1200148	1193712	7165.AGAP011298-PA	ASTEI04204	7165.AGAP004422-PA	ASTEI04933	0	0	0	0	0.942	0.459	0.509	0.362	0.988
AGAP010453-PA	BOP1_ANOGA	1199360	1196235	7165.AGAP010453-PA	ASTEI08347	7165.AGAP007128-PA	ASTEI06902	0	0	0	0	0.833	0.927	0	0.116	0.988
RSSA_ANOGA	RL8_ANOGA	1200601	1195007	7165.AGAP011777-PA	ASTEI09193	7165.AGAP005802-PA	ASTEI08489	0.105	0	0	0	0.942	0.459	0.509	0.299	0.988
AGAP008916-PA	AGAP002754-PA	1197882	1192251	7165.AGAP008916-PA	ASTEI01907	7165.AGAP002754-PA	ASTEI03152	0	0	0	0	0.942	0.459	0.509	0.356	0.988
AGAP010308-PA	AGAP007244	1199220	1196347	7165.AGAP010308-PA	ASTEI09865	7165.AGAP007244-PA	ASTEI09715	0	0	0	0	0.842	0.931	0	0.053	0.988
AGAP005540-PA	AGAP002061-PA	1194756	1191608	7165.AGAP005540-PA	ASTEI02145	7165.AGAP002061-PA	ASTEI05539	0	0	0	0	0.359	0.964	0.509	0.075	0.988
AGAP010693-PA	AGAP005033-PA	1199572	1194285	7165.AGAP010693-PA	ASTEI05409	7165.AGAP005033-PA	ASTEI08471	0	0	0	0	0.833	0.743	0.509	0.511	0.988
AGAP008617-PA	AGAP001995-PA	1197607	1191549	7165.AGAP008617-PA	ASTEI09885	7165.AGAP001995-PA	ASTEI00337	0	0	0	0	0.371	0.964	0.509	0.059	0.988
AGAP007670-PB	AGAP007217-PA	1196733	1196321	7165.AGAP007670-PB	ASTEI01589	7165.AGAP007217-PA	ASTEI09704	0	0	0	0	0.092	0.964	0.509	0.357	0.988
AGAP005549-PA	AGAP002954-PA	1194765	1192429	7165.AGAP005549-PA	ASTEI02155	7165.AGAP002954-PA	ASTEI00504	0	0	0	0	0.202	0.964	0.509	0.299	0.988
AGAP002884-PA	AGAP001587-PA	1192366	1191202	7165.AGAP002884-PA	ASTEI00470	7165.AGAP001587-PA	ASTEI05512	0.431	0	0	0	0.345	0.87	0.509	0.541	0.987
AGAP001973-PB	AGAP001745-PA	1191529	1191349	7165.AGAP001973-PB	ASTEI00316	7165.AGAP001745-PA	ASTEI00033	0	0	0	0	0.265	0.966	0.509	0.119	0.987
AGAP005559-PA	AGAP005423-PA	1194774	1194647	7165.AGAP005559-PA	ASTEI02163	7165.AGAP005423-PA	ASTEI02053	0	0	0	0	0.368	0.963	0.509	0.074	0.987
AGAP008816-PA	AGAP001440-PA	1197786	1191069	7165.AGAP008816-PA	ASTEI05036	7165.AGAP001440-PA	ASTEI03633	0	0	0	0	0.264	0.966	0.509	0.135	0.987
AGAP007254-PA	AGAP006808-PA	1196357	1195925	7165.AGAP007254-PA	ASTEI09723	7165.AGAP006808-PA	ASTEI04671	0	0	0	0	0.942	0.798	0	0	0.987
AGAP003711-PD	AGAP002884-PA	1193100	1192366	7165.AGAP003711-PD	ASTEI06994	7165.AGAP002884-PA	ASTEI00470	0.431	0	0	0	0.345	0.87	0.509	0.541	0.987
AGAP009486-PA	AGAP003711-PD	1198417	1193100	7165.AGAP009486-PA	ASTEI03853	7165.AGAP003711-PD	ASTEI06994	0	0	0	0	0.267	0.687	0.897	0.534	0.987
AGAP010252-PA	RS3A_ANOGA	1199169	1192940	7165.AGAP010252-PA	ASTEI07898	7165.AGAP003532-PA	ASTEI09336	0	0	0	0	0.942	0.459	0.509	0.299	0.987
AGAP010156-PA	AGAP000549-PA	1199074	1190291	7165.AGAP010156-PA	ASTEI08305	7165.AGAP000549-PA	ASTEI10573	0.683	0	0	0	0.842	0.42	0	0.625	0.987
AGAP009921-PA	AGAP007699-PA	1198844	1196759	7165.AGAP009921-PA	ASTEI09747	7165.AGAP007699-PA	ASTEI01564	0	0	0	0	0.062	0.952	0.509	0.501	0.987
AGAP004610-PA	AGAP002183-PA	1193882	1191723	7165.AGAP004610-PA	ASTEI06979	7165.AGAP002183-PA	ASTEI00574	0	0	0	0	0.137	0.94	0.509	0.552	0.987
AGAP009834-PA	AGAP006445-PA	1198759	1195581	7165.AGAP009834-PA	ASTEI06526	7165.AGAP006445-PA	ASTEI10152	0	0	0	0	0.271	0.933	0.509	0.534	0.987
RS11_ANOGA	AGAP001738-PA	1198921	1191342	7165.AGAP009998-PA	ASTEI03980	7165.AGAP001738-PA	ASTEI03135	0.431	0	0	0	0.918	0.608	0.193	0.299	0.987
AGAP010253-PA	AGAP005535-PA	1199170	1194751	7165.AGAP010253-PA	ASTEI07899	7165.AGAP005535-PA	ASTEI02139	0	0	0	0	0.337	0.964	0.509	0.094	0.987
RL5_ANOGA	AGAP002754-PA	1197990	1192251	7165.AGAP009031-PA	ASTEI10247	7165.AGAP002754-PA	ASTEI03152	0	0	0	0	0.942	0.217	0.509	0.515	0.987
eIF3-S9	AGAP011190-PA	1200939	1200051	7165.AGAP012140-PA	ASTEI06043	7165.AGAP011190-PA	ASTEI06816	0	0	0	0	0.712	0.398	0.897	0.356	0.987
AGAP009486-PA	AGAP001587-PA	1198417	1191202	7165.AGAP009486-PA	ASTEI03853	7165.AGAP001587-PA	ASTEI05512	0	0	0	0	0.267	0.687	0.897	0.534	0.987
AGAP003003-PA	AGAP002653-PA	1192474	1192166	7165.AGAP003003-PA	ASTEI03284	7165.AGAP002653-PA	ASTEI04135	0.548	0	0	0	0.707	0.813	0	0.544	0.987
AGAP012906-PA	AGAP010252-PA	1201672	1199169	7165.AGAP012906-PA	ASTEI08713	7165.AGAP010252-PA	ASTEI07898	0.117	0	0	0	0.942	0.432	0.344	0.426	0.987
AGAP005423-PA	AGAP001440-PA	1194647	1191069	7165.AGAP005423-PA	ASTEI02053	7165.AGAP001440-PA	ASTEI03633	0	0	0	0	0.302	0.964	0.509	0.09	0.987
RL5_ANOGA	AGAP001805-PA	1197990	1191402	7165.AGAP009031-PA	ASTEI10247	7165.AGAP001805-PA	ASTEI00128	0	0	0	0	0.942	0.459	0.509	0.306	0.987
AGAP008300-PA	AGAP003979-PA	1197334	1193333	7165.AGAP008300-PA	ASTEI02985	7165.AGAP003979-PA	ASTEI00980	0	0	0	0	0.168	0.96	0.245	0.552	0.987
AGAP009539-PA	AGAP002171-PA	1198470	1191713	7165.AGAP009539-PA	ASTEI03803	7165.AGAP002171-PA	ASTEI00563	0	0	0	0	0.942	0.662	0.13	0.358	0.987
AGAP009271-PA	AGAP001440-PA	1198220	1191069	7165.AGAP009271-PA	ASTEI06586	7165.AGAP001440-PA	ASTEI03633	0	0	0	0	0.314	0.964	0.509	0.075	0.987
AGAP010252-PA	AGAP002919-PA	1199169	1192399	7165.AGAP010252-PA	ASTEI07898	7165.AGAP002919-PA	ASTEI00060	0	0	0	0	0.942	0.459	0.509	0.299	0.987
AGAP010253-PA	AGAP001745-PA	1199170	1191349	7165.AGAP010253-PA	ASTEI07899	7165.AGAP001745-PA	ASTEI00033	0	0	0	0	0.262	0.966	0.509	0.115	0.987
AGAP006573-PA	AGAP002356-PA	1195704	1191884	7165.AGAP006573-PA	ASTEI02713	7165.AGAP002356-PA	ASTEI04331	0	0	0	0	0.119	0.966	0.129	0.584	0.987
AGAP008816-PA	AGAP001745-PA	1197786	1191349	7165.AGAP008816-PA	ASTEI05036	7165.AGAP001745-PA	ASTEI00033	0	0	0	0	0.256	0.966	0.509	0.093	0.987
AGAP009441-PA	AGAP006885-PA	1198376	1196001	7165.AGAP009441-PA	ASTEI07373	7165.AGAP006885-PA	ASTEI04616	0	0	0	0	0.225	0.964	0.38	0.361	0.987
AGAP004557-PA	AGAP001872-PA	1193832	1191438	7165.AGAP004557-PA	ASTEI04808	7165.AGAP001872-PA	ASTEI08746	0	0	0	0	0.907	0.743	0.509	0.061	0.987
AGAP009539-PA	AGAP002063-PA	1198470	1191610	7165.AGAP009539-PA	ASTEI03803	7165.AGAP002063-PA	ASTEI055272	0	0	0	0	0.942	0.662	0.13	0.358	0.987
AGAP008837-PA	AGAP001745-PA	1197807	1191349	7165.AGAP008837-PA	ASTEI05016	7165.AGAP001745-PA	ASTEI00033	0	0	0	0	0.266	0.966	0.509	0.114	0.987
AGAP001995-PA	AGAP001440-PA	1191549	1191069	7165.AGAP001995-PA	ASTEI00337	7165.AGAP001440-PA	ASTEI03633	0	0	0	0	0.271	0.966	0.509	0.102	0.987
AGAP009863-PA	AGAP004750-PA	1198788	1194013	7165.AGAP009863-PA	ASTEI06551	7165.AGAP004750-PA	ASTEI08124	0	0	0	0	0.079	0.798	0.877	0.53	0.987
AGAP008802-PA	AGAP004596-PA	1197773	1193869	7165.AGAP008802-PA	ASTEI05047	7165.AGAP004596-PA	ASTEI07469	0.431	0	0	0	0.942	0.093	0	0.634	0.987
AGAP011580	eIF3-S4	1200418	1196731	7165.AGAP011580-PA	ASTEI03903	7165.AGAP007668-PA	ASTEI01591	0	0	0	0	0.529	0.884	0.672	0.393	0.987
AGAP011133-PA	AGAP001423-PA	1199995	1191055	7165.AGAP011133-PA	ASTEI05639	7165.AGAP001423-PA	ASTEI03619	0.546	0	0	0	0.408	0.126	0.9	0.544	0.987
AGAP009968-PA	AGAP002684-PA	1198891	1192193	7165.AGAP009968-PA	ASTEI04007	7165.AGAP002684-PA	ASTEI03215	0	0	0	0	0.829	0.931	0	0.043	0.987
RSSA_ANOGA	AGAP003556-PA	1200601	1192964	7165.AGAP011777-PA	ASTEI09193	7165.AGAP003556-PA	ASTEI04387	0.105	0	0	0	0.942	0.391	0.509	0.299	0.987
AGAP010156-PA	AGAP004055-PA	1199074	1193390	7165.AGAP010156-PA	ASTEI08305	7165.AGAP004055-PA	ASTEI07075	0.683	0	0	0	0.842	0.42	0	0.625	0.987
AGAP008263-PA	AGAP002954-PA	1197297	1192429	7165.AGAP008263-PA	ASTEI03012	7165.AGAP002954-PA	ASTEI00504	0	0	0	0	0.126	0.963	0.509	0.303	0.987
AGAP002954-PA	AGAP002908-PA	1192429	1192388	7165.AGAP002954-PA	ASTEI00504	7165.AGAP002908-PA	ASTEI00072	0	0	0	0	0.27	0.963	0.509	0.136	0.987
AGAP011244-PA	AGAP009615-PA	1200104	1198546	7165.AGAP011244-PA	ASTEI06775	7165.AGAP009615-PA	ASTEI04730	0	0	0	0	0.656	0.931	0.509	0.085	0.987
AGAP007644-PA	RL15_ANOGA	1196707	1194177	7165.AGAP007644-PA	ASTEI01616	7165.AGAP004919-PA	ASTEI09035	0	0	0	0	0.888	0.86	0.193	0.135	0.987
AGAP010252-PA	AGAP002437-PA	1199169	1191961	7165.AGAP010252-PA	ASTEI07898	7165.AGAP002437-PA	ASTEI00735	0	0	0	0	0.942	0.459	0.509	0.299	0.987
AGAP006871-PA	AGAP001738-PA	1195987	1191342	7165.AGAP006871-PA	ASTEI04628	7165.AGAP001738-PA	ASTEI03135	0	0	0	0	0.942	0.659	0.193	0.299	0.987
AGAP002437-PA	AGAP002122-PA	1191961	1191667	7165.AGAP002437-PA	ASTEI00735	7165.AGAP002122-PA	ASTEI03245	0	0	0	0	0.942	0.459	0.509	0.299	0.987
AGAP011173-PA	RS17_ANOGA	1200034	1194146	7165.AGAP011173-PA	ASTEI05673	7165.AGAP004887-PA	ASTEI10371	0	0	0	0	0.942	0.415	0.509	0.359	0.987
AGAP009506-PA	AGAP007217-PA	1198437	1196321	7165.AGAP009506-PA	ASTEI03836	7165.AGAP007217-PA	ASTEI09704	0	0.001	0.326	0.684	0.193	0.964	0.509	0.358	0.987
AGAP012708-PA	AGAP000857-PA	1201487	1190557	7165.AGAP012708-PA	ASTEI08445	7165.AGAP000857-PA	ASTEI01205	0.431	0	0	0	0.942	0.413	0.193	0.299	0.987
AGAP011424-PA	AGAP000857-PA	1200267	1190557	7165.AGAP011424-PA	ASTEI06447	7165.AGAP000857-PA	ASTEI01205	0.431	0	0	0	0.942	0.436	0.193	0.299	0.987
AGAP003992-PA	AGAP002063-PA	1193345	1191610	7165.AGAP003992-PA	ASTEI08234	7165.AGAP002063-PA	ASTEI055272	0	0	0	0	0.833	0.837	0.509	0.078	0.986
AP2A_ANOGA	AGAP001267-PA	1198469	1190910	7165.AGAP009538-PA	ASTEI03804	7165.AGAP001267-PA	ASTEI10546	0	0	0	0.613	0.195	0.961	0.509	0.525	0.986
RL15_ANOGA	RS17_ANOGA	1194177	1194146	7165.AGAP004919-PA	ASTEI09035	7165.AGAP004887-PA	ASTEI10371	0	0	0	0	0.942	0.409	0.509	0.299	0.986
AgGp	AGAP002586-PA	1196994	1192101	7165.AGAP007939-PA	ASTEI07670	7165.AGAP002586-PA	ASTEI04059	0.104	0	0	0	0.741	0	0.9	0.494	0.986
AGAP009863-PA	AGAP002502-PA	1198788	1192023	7165.AGAP009863-PA	ASTEI06551	7165.AGAP002502-PA	ASTEI07955	0	0	0	0	0.079	0.798	0.863	0.53	0.986
AGAP010252-PA	AGAP005991-PA	1199169	1195185	7165.AGAP010252-PA	ASTEI07898	7165.AGAP005991-PA	ASTEI06323	0.117	0	0	0	0.942	0.459	0.509	0.134	0.986
AGAP012369-PA	AGAP006885-PA	1201161	1196001	7165.AGAP012369-PA	ASTEI02340	7165.AGAP006885-PA	ASTEI04616	0	0	0	0	0.261	0.963	0.509	0.137	0.986
AGAP010257-PA	AGAP007644-PA	1199174	1196707	7165.AGAP010257-PA	ASTEI09829	7165.AGAP007644-PA	ASTEI01616	0.065	0	0	0	0.882	0.811	0.193	0.299	0.986
AGAP011383-PA	PESC_ANOGA	1200227	1196219	7165.AGAP011383-PA	ASTEI10525	7165.AGAP007112-PA	ASTEI06887	0	0	0	0	0.942	0.663	0	0.371	0.986
AGAP010257-PA	RS17_ANOGA	1199174	1194146	7165.AGAP010257-PA	ASTEI09829	7165.AGAP004887-PA	ASTEI10371	0	0	0	0	0.942	0.419	0.509	0.299	0.986
AGAP009968-PA	AGAP003048-PA	1198891	1192515	7165.AGAP009968-PA	ASTEI04007	7165.AGAP003048-PA	ASTEI03328	0	0	0	0	0.942	0.659	0	0.36	0.986
AGAP004991-PA	AGAP001745-PA	1194244	1191349	7165.AGAP004991-PA	ASTEI10795	7165.AGAP001745-PA	ASTEI00033	0	0	0	0	0.199	0.964	0.509	0.154	0.986
AGAP005559-PA	AGAP003935-PA	1194774	1193306	7165.AGAP005559-PA	ASTEI02163	7165.AGAP003935-PA	ASTEI00948	0	0	0	0	0.265	0.964	0.509	0.103	0.986
AGAP011092-PA	AGAP009310-PA	1199954	1198251	7165.AGAP011092-PA	ASTEI05590	7165.AGAP009310-PA	ASTEI10006	0	0	0	0	0.181	0.937	0.509	0.528	0.986
AGAP008427-PA	AGAP003992-PA	1197447	1193345	7165.AGAP008427-PA	ASTEI05278	7165.AGAP003992-PA	ASTEI08234	0	0	0	0	0.851	0.743	0.509	0.359	0.986
AGAP009506-PA	AGAP006885-PA	1198437	1196001	7165.AGAP009506-PA	ASTEI03836	7165.AGAP006885-PA	ASTEI04616	0	0	0	0	0.108	0.942	0.509	0.514	0.986
AGAP008837-PA	AGAP005559-PA	1197807	1194774	7165.AGAP008837-PA	ASTEI05016	7165.AGAP005559-PA	ASTEI02163	0	0	0	0	0.27	0.964	0.509	0.109	0.986
AGAP009204	AGAP006607	1198154	1195738	7165.AGAP009204-PA	ASTEI05231	7165.AGAP006607-PA	ASTEI02686	0	0	0	0	0.754	0.459	0.897	0.103	0.986
AGAP011687-PA	AGAP003768-PA	1200511	1193154	7165.AGAP011687-PA	ASTEI08573	7165.AGAP003768-PA	ASTEI00899	0.155	0	0	0	0.942	0.459	0.509	0.116	0.986
AGAP011147-PA	BOP1_ANOGA	1200009	1196235	7165.AGAP011147-PA	ASTEI05652	7165.AGAP007128-PA	ASTEI06902	0	0	0	0	0.942	0.66	0	0.355	0.986
AGAP005423-PA	AGAP001745-PA	1194647	1191349	7165.AGAP005423-PA	ASTEI02053	7165.AGAP001745-PA	ASTEI00033	0	0	0	0	0.265	0.963	0.509	0.082	0.986
AGAP010252-PA	RS17_ANOGA	1199169	1194146	7165.AGAP010252-PA	ASTEI07898	7165.AGAP004887-PA	ASTEI10371	0	0	0	0	0.942	0.391	0.509	0.299	0.986
AGAP008263-PA	AGAP006755-PA	1197297	1195874	7165.AGAP008263-PA	ASTEI03012	7165.AGAP006755-PA	ASTEI08636	0	0	0	0	0.192	0.937	0.509	0.536	0.986
AGAP010308-PA	AGAP005221-PA	1199220	1194456	7165.AGAP010308-PA	ASTEI09865	7165.AGAP005221-PA	ASTEI06017	0	0	0	0	0.881	0.889	0	0.059	0.986
AGAP012369-PA	AGAP009441-PA	1201161	1198376	7165.AGAP012369-PA	ASTEI02340	7165.AGAP009441-PA	ASTEI07373	0	0	0	0	0.176	0.964	0.38	0.361	0.986
AGAP003992-PA	AGAP002171-PA	1193345	1191713	7165.AGAP003992-PA	ASTEI08234	7165.AGAP002171-PA	ASTEI00563	0	0	0	0	0.833	0.837	0.509	0.078	0.986
AGAP009441-PA	AGAP005640-PA	1198376	1194851	7165.AGAP009441-PA	ASTEI07373	7165.AGAP005640-PA	ASTEI02234	0	0	0	0	0.101	0.963	0.38	0.443	0.986
AGAP012135-PA	AGAP004758-PA	1200934	1194021	7165.AGAP012135-PA	ASTEI06048	7165.AGAP004758-PA	ASTEI08132	0	0	0	0	0.264	0.962	0.509	0.123	0.986
AGAP010702-PA	AGAP006090-PA	1199581	1195284	7165.AGAP010702-PA	ASTEI11192	7165.AGAP006090-PA	ASTEI02894	0	0	0	0	0.804	0.931	0	0.091	0.986
AGAP005540-PA	AGAP001440-PA	1194756	1191069	7165.AGAP005540-PA	ASTEI02145	7165.AGAP001440-PA	ASTEI03633	0	0	0	0	0.205	0.964	0.509	0.146	0.986
AGAP008532-PA	AGAP007532-PA	1197545	1196599	7165.AGAP008532-PA	ASTEI04758	7165.AGAP007532-PA	ASTEI01439	0	0	0	0	0	0.937	0.509	0.585	0.986
AGAP004758-PA	AGAP003215-PA	1194021	1192662	7165.AGAP004758-PA	ASTEI08132	7165.AGAP003215-PA	ASTEI00005	0	0	0	0	0.342	0.927	0.509	0.503	0.986
RS17_ANOGA	AGAP001805-PA	1194146	1191402	7165.AGAP004887-PA	ASTEI10371	7165.AGAP001805-PA	ASTEI00128	0	0	0	0	0.942	0.415	0.509	0.299	0.986
AGAP006360-PA	AGAP002094-PA	1195499	1191641	7165.AGAP006360-PA	ASTEI10917	7165.AGAP002094-PA	ASTEI00396	0.136	0	0	0	0.975	0	0	0.433	0.986
AGAP011423-PA	AGAP001440-PA	1200266	1191069	7165.AGAP011423-PA	ASTEI06446	7165.AGAP001440-PA	ASTEI03633	0	0	0	0	0.284	0.964	0.509	0.076	0.986
AGAP003935-PA	AGAP003215-PA	1193306	1192662	7165.AGAP003935-PA	ASTEI00948	7165.AGAP003215-PA	ASTEI00005	0	0	0	0	0.606	0.931	0.509	0.116	0.986
AGAP012362-PA	AGAP004671-PA	1201154	1193937	7165.AGAP012362-PA	ASTEI02348	7165.AGAP004671-PA	ASTEI06653	0	0	0	0	0.222	0.93	0.509	0.54	0.986
AGAP009204	eIF3-S7	1198154	1191866	7165.AGAP009204-PA	ASTEI05231	7165.AGAP002337-PA	ASTEI04348	0	0	0	0	0.542	0.459	0.897	0.523	0.986
AGAP008156-PA	AGAP006445-PA	1197194	1195581	7165.AGAP008156-PA	ASTEI09590	7165.AGAP006445-PA	ASTEI10152	0	0	0	0	0.166	0.94	0.509	0.517	0.986
RS7_ANOGA	AGAP007635-PA	1199481	1196698	7165.AGAP010592-PA	ASTEI05335	7165.AGAP007635-PA	ASTEI01535	0	0	0	0	0.942	0.654	0.344	0.088	0.986
AGAP011298-PA	RS17_ANOGA	1200148	1194146	7165.AGAP011298-PA	ASTEI04204	7165.AGAP004887-PA	ASTEI10371	0	0	0	0	0.942	0.415	0.509	0.299	0.986
AGAP011383-PA	AGAP010702-PA	1200227	1199581	7165.AGAP011383-PA	ASTEI10525	7165.AGAP010702-PA	ASTEI11192	0	0	0	0	0.942	0.66	0	0.358	0.986
AGAP010698-PA	AGAP008882-PA	1199577	1197849	7165.AGAP010698-PA	ASTEI05414	7165.AGAP008882-PA	ASTEI04969	0	0	0	0	0.835	0.743	0.509	0.442	0.986
AGAP012879-PA	AGAP002468-PA	1201647	1191990	7165.AGAP012879-PA	ASTEI02421	7165.AGAP002468-PA	ASTEI00702	0	0	0	0	0.942	0.662	0.344	0.08	0.986
AGAP011687-PA	AGAP011077-PA	1200511	1199939	7165.AGAP011687-PA	ASTEI08573	7165.AGAP011077-PA	ASTEI05576	0	0	0	0	0.942	0.459	0.509	0.201	0.986
AGAP007644-PA	AGAP004514-PA	1196707	1193797	7165.AGAP007644-PA	ASTEI01616	7165.AGAP004514-PA	ASTEI11118	0	0	0	0	0.942	0.743	0	0.159	0.986
AGAP009968-PA	PESC_ANOGA	1198891	1196219	7165.AGAP009968-PA	ASTEI04007	7165.AGAP007112-PA	ASTEI06887	0	0	0	0	0.942	0.743	0.129	0.116	0.986
AGAP011077-PA	AGAP005991-PA	1199939	1195185	7165.AGAP011077-PA	ASTEI05576	7165.AGAP005991-PA	ASTEI06323	0	0	0	0	0.942	0.459	0.509	0.201	0.986
AGAP005423-PA	AGAP003215-PA	1194647	1192662	7165.AGAP005423-PA	ASTEI02053	7165.AGAP003215-PA	ASTEI00005	0	0	0	0	0.381	0.928	0.509	0.453	0.986
AGAP007644-PA	BOP1_ANOGA	1196707	1196235	7165.AGAP007644-PA	ASTEI01616	7165.AGAP007128-PA	ASTEI06902	0	0	0	0	0.942	0.743	0.13	0.114	0.986
AGAP007254-PA	AGAP004514-PA	1196357	1193797	7165.AGAP007254-PA	ASTEI09723	7165.AGAP004514-PA	ASTEI11118	0	0	0	0	0.942	0.655	0	0.36	0.986
AGAP004190-PA	AGAP002088-PA	1193513	1191635	7165.AGAP004190-PA	ASTEI07643	7165.AGAP002088-PA	ASTEI00390	0	0	0	0	0.862	0.743	0.509	0.33	0.986
AGAP003215-PA	AGAP001995-PA	1192662	1191549	7165.AGAP003215-PA	ASTEI00005	7165.AGAP001995-PA	ASTEI00337	0	0	0	0	0.613	0.932	0.509	0.112	0.986
AGAP005540-PA	AGAP005535-PA	1194756	1194751	7165.AGAP005540-PA	ASTEI02145	7165.AGAP005535-PA	ASTEI02139	0	0	0	0	0.261	0.964	0.509	0.105	0.986
AGAP006092-PA	AGAP003992-PA	1195286	1193345	7165.AGAP006092-PA	ASTEI02892	7165.AGAP003992-PA	ASTEI08234	0	0	0	0	0.835	0.743	0.509	0.43	0.986
AGAP005540-PA	AGAP004960-PA	1194756	1194213	7165.AGAP005540-PA	ASTEI02145	7165.AGAP004960-PA	ASTEI10933	0	0	0	0	0.221	0.964	0.509	0	0.985
AGAP011203-PA	eIF3-S10	1200064	1191869	7165.AGAP011203-PA	ASTEI06804	7165.AGAP002340-PA	ASTEI04345	0	0	0	0	0.194	0.743	0.87	0.534	0.985
AGAP010491-PA	AGAP009004-PA	1199396	1197964	7165.AGAP010491-PA	ASTEI07139	7165.AGAP009004-PA	ASTEI07320	0	0	0	0	0.942	0.743	0	0.114	0.985
AGAP008882-PA	AGAP005320-PA	1197849	1194549	7165.AGAP008882-PA	ASTEI04969	7165.AGAP005320-PA	ASTEI07276	0	0	0	0	0.789	0.743	0.509	0.525	0.985
AGAP010491-PA	AGAP002923-PA	1199396	1192403	7165.AGAP010491-PA	ASTEI07139	7165.AGAP002923-PA	ASTEI00057	0	0	0	0	0.942	0.743	0	0.082	0.985
AGAP012398-PA	AGAP002880-PA	1201190	1192363	7165.AGAP012398-PA	ASTEI02312	7165.AGAP002880-PA	ASTEI00465	0	0	0	0	0.192	0.931	0.509	0.521	0.985
AGAP007217-PA	AGAP006240-PA	1196321	1195430	7165.AGAP007217-PA	ASTEI09704	7165.AGAP006240-PA	ASTEI09131	0	0	0	0	0.199	0.964	0.509	0.113	0.985
AGAP011383-PA	AGAP004768-PA	1200227	1194031	7165.AGAP011383-PA	ASTEI10525	7165.AGAP004768-PA	ASTEI08108	0	0	0	0	0.942	0.743	0	0.078	0.985
AGAP005540-PA	AGAP000616-PA	1194756	1190348	7165.AGAP005540-PA	ASTEI02145	7165.AGAP000616-PA	ASTEI04478	0	0	0	0	0.135	0.964	0.509	0.135	0.985
RSSA_ANOGA	AGAP002122-PA	1200601	1191667	7165.AGAP011777-PA	ASTEI09193	7165.AGAP002122-PA	ASTEI03245	0.049	0	0	0	0.942	0.459	0.509	0.174	0.985
AGAP011077-PA	AGAP001805-PA	1199939	1191402	7165.AGAP011077-PA	ASTEI05576	7165.AGAP001805-PA	ASTEI00128	0	0	0	0	0.942	0.518	0.509	0.084	0.985
AGAP007948-PA	AGAP004557-PA	1197003	1193832	7165.AGAP007948-PA	ASTEI07662	7165.AGAP004557-PA	ASTEI04808	0	0	0	0	0.843	0.743	0.509	0.358	0.985
VATA_ANOGA	AGAP000721-PA	1192604	1190441	7165.AGAP003153-PA	ASTEI00222	7165.AGAP000721-PA	ASTEI04435	0.431	0	0	0	0.266	0.871	0.509	0.538	0.985
AGAP010693-PA	AGAP010491-PA	1199572	1199396	7165.AGAP010693-PA	ASTEI05409	7165.AGAP010491-PA	ASTEI07139	0	0	0	0	0.942	0.743	0	0.116	0.985
AGAP010586-PA	AGAP005418-PA	1199475	1194642	7165.AGAP010586-PA	ASTEI05328	7165.AGAP005418-PA	ASTEI02048	0	0	0	0	0.17	0.964	0.245	0.444	0.985
AGAP011383-PA	AGAP009968-PA	1200227	1198891	7165.AGAP011383-PA	ASTEI10525	7165.AGAP009968-PA	ASTEI04007	0	0	0	0	0.942	0.743	0	0.118	0.985
AGAP002481-PA	AGAP000733-PA	1192002	1190450	7165.AGAP002481-PA	ASTEI079290	7165.AGAP000733-PA	ASTEI07013	0	0	0	0	0.131	0.963	0.193	0.518	0.985
AGAP011687-PA	AGAP010252-PA	1200511	1199169	7165.AGAP011687-PA	ASTEI08573	7165.AGAP010252-PA	ASTEI07898	0.117	0	0	0	0.942	0.459	0.509	0.116	0.985
AGAP011884-PA	BOP1_ANOGA	1200692	1196235	7165.AGAP011884-PA	ASTEI05085	7165.AGAP007128-PA	ASTEI06902	0	0	0	0	0.942	0.732	0	0.114	0.985
AGAP005365-PA	AGAP002171-PA	1194592	1191713	7165.AGAP005365-PA	ASTEI10066	7165.AGAP002171-PA	ASTEI00563	0	0	0	0	0.942	0.662	0	0.307	0.985
AGAP012204-PA	AGAP007644-PA	1200998	1196707	7165.AGAP012204-PA	ASTEI02495	7165.AGAP007644-PA	ASTEI01616	0.102	0	0	0	0.942	0.659	0.193	0.166	0.985
AGAP009615-PA	AGAP007948-PA	1198546	1197003	7165.AGAP009615-PA	ASTEI04730	7165.AGAP007948-PA	ASTEI07662	0	0	0	0	0.845	0.743	0.509	0.357	0.985
AGAP004190-PA	AGAP003992-PA	1193513	1193345	7165.AGAP004190-PA	ASTEI07643	7165.AGAP003992-PA	ASTEI08234	0	0	0	0	0.846	0.743	0.509	0.361	0.985
AGAP009004-PA	AGAP002961-PA	1197964	1192436	7165.AGAP009004-PA	ASTEI07320	7165.AGAP002961-PA	ASTEI00511	0	0	0	0	0.942	0.743	0	0.116	0.985
AGAP004514-PA	AGAP002684-PA	1193797	1192193	7165.AGAP004514-PA	ASTEI11118	7165.AGAP002684-PA	ASTEI03215	0	0	0	0	0.942	0.743	0	0.08	0.985
AGAP010586-PA	AGAP002101-PA	1199475	1191647	7165.AGAP010586-PA	ASTEI05328	7165.AGAP002101-PA	ASTEI00404	0.103	0	0	0	0.198	0.965	0.245	0.357	0.985
AGAP008300-PA	AGAP006889-PA	1197334	1196004	7165.AGAP008300-PA	ASTEI02985	7165.AGAP006889-PA	ASTEI04613	0	0	0	0	0.448	0.931	0.245	0.554	0.985
AGAP012369-PA	AGAP005549-PA	1201161	1194765	7165.AGAP012369-PA	ASTEI02340	7165.AGAP005549-PA	ASTEI02155	0	0	0	0	0.419	0.959	0.431	0.082	0.985
AGAP005559-PA	AGAP000733-PA	1194774	1190450	7165.AGAP005559-PA	ASTEI02163	7165.AGAP000733-PA	ASTEI07013	0	0	0	0	0.082	0.962	0.193	0.538	0.985
AGAP010491-PA	AGAP004190-PA	1199396	1193513	7165.AGAP010491-PA	ASTEI07139	7165.AGAP004190-PA	ASTEI07643	0	0	0	0	0.942	0.743	0	0.116	0.985
AGAP005871-PA	AGAP002088-PA	1195072	1191635	7165.AGAP005871-PA	ASTEI02829	7165.AGAP002088-PA	ASTEI00390	0	0	0	0	0.837	0.743	0.509	0.361	0.985
AGAP010491-PA	AGAP006092-PA	1199396	1195286	7165.AGAP010491-PA	ASTEI07139	7165.AGAP006092-PA	ASTEI02892	0	0	0	0	0.942	0.743	0	0.115	0.985
AGAP011383-PA	AGAP007511-PA	1200227	1196581	7165.AGAP011383-PA	ASTEI10525	7165.AGAP007511-PA	ASTEI01424	0	0	0	0	0.942	0.743	0	0.116	0.985
AGAP010491-PA	AGAP000397-PA	1199396	1190161	7165.AGAP010491-PA	ASTEI07139	7165.AGAP000397-PA	ASTEI07809	0	0	0	0	0.942	0.743	0	0.088	0.985
AGAP007511-PA	BOP1_ANOGA	1196581	1196235	7165.AGAP007511-PA	ASTEI01424	7165.AGAP007128-PA	ASTEI06902	0	0	0	0	0.942	0.743	0	0.124	0.985
AGAP001995-PA	AGAP001745-PA	1191549	1191349	7165.AGAP001995-PA	ASTEI00337	7165.AGAP001745-PA	ASTEI00033	0	0	0	0	0.186	0.966	0.509	0.056	0.985
BOP1_ANOGA	AGAP005365-PA	1196235	1194592	7165.AGAP007128-PA	ASTEI06902	7165.AGAP005365-PA	ASTEI10066	0	0	0	0	0.942	0.743	0	0.136	0.985
AGAP012135-PA	AGAP005540-PA	1200934	1194756	7165.AGAP012135-PA	ASTEI06048	7165.AGAP005540-PA	ASTEI02145	0	0	0	0	0.185	0.964	0.509	0.093	0.985
AGAP006092-PA	AGAP001872-PA	1195286	1191438	7165.AGAP006092-PA	ASTEI02892	7165.AGAP001872-PA	ASTEI08746	0	0	0	0	0.892	0.743	0.509	0.052	0.985
AGAP008837-PA	AGAP004758-PA	1197807	1194021	7165.AGAP008837-PA	ASTEI05016	7165.AGAP004758-PA	ASTEI08132	0	0	0	0	0.272	0.962	0.509	0.08	0.985
AGAP010220-PA	AGAP005800-PA	1199137	1195005	7165.AGAP010220-PA	ASTEI07863	7165.AGAP005800-PA	ASTEI08491	0	0	0	0	0.942	0.459	0	0.565	0.985
AGAP002961-PA	AGAP000397-PA	1192436	1190161	7165.AGAP002961-PA	ASTEI00511	7165.AGAP000397-PA	ASTEI07809	0	0	0	0	0.942	0.743	0	0.116	0.985
AGAP012167-PA	AGAP007827-PB	1200961	1196884	7165.AGAP012167-PA	ASTEI10623	7165.AGAP007827-PB	ASTEI01631	0.116	0	0	0	0.827	0.114	0.8	0.537	0.985
AGAP011174-PA	AGAP005540-PA	1200035	1194756	7165.AGAP011174-PA	ASTEI05674	7165.AGAP005540-PA	ASTEI02145	0	0	0	0	0.169	0.964	0.509	0.116	0.985
AGAP004514-PA	AGAP003048-PA	1193797	1192515	7165.AGAP004514-PA	ASTEI11118	7165.AGAP003048-PA	ASTEI03328	0	0	0	0	0.942	0.743	0	0.08	0.985
PESC_ANOGA	AGAP001223-PA	1196219	1190871	7165.AGAP007112-PA	ASTEI06887	7165.AGAP001223-PA	ASTEI08060	0	0	0	0	0.942	0.743	0	0.112	0.985
AGAP012204-PA	AGAP006090-PA	1200998	1195284	7165.AGAP012204-PA	ASTEI02495	7165.AGAP006090-PA	ASTEI02894	0	0	0	0	0.942	0.743	0	0.075	0.985
AGAP010693-PA	AGAP002923-PA	1199572	1192403	7165.AGAP010693-PA	ASTEI05409	7165.AGAP002923-PA	ASTEI00057	0	0	0	0	0.942	0.185	0.509	0.443	0.985
AGAP011383-PA	AGAP007244	1200227	1196347	7165.AGAP011383-PA	ASTEI10525	7165.AGAP007244-PA	ASTEI09715	0	0	0	0	0.849	0.872	0	0.328	0.985
AGAP005365-PA	AGAP002063-PA	1194592	1191610	7165.AGAP005365-PA	ASTEI10066	7165.AGAP002063-PA	ASTEI055272	0	0	0	0	0.942	0.662	0	0.307	0.985
AGAP007511-PA	PESC_ANOGA	1196581	1196219	7165.AGAP007511-PA	ASTEI01424	7165.AGAP007112-PA	ASTEI06887	0	0	0	0	0.942	0.743	0	0.129	0.985
AGAP004758-PA	AGAP000616-PA	1194021	1190348	7165.AGAP004758-PA	ASTEI08132	7165.AGAP000616-PA	ASTEI04478	0	0	0	0	0.293	0.927	0.509	0.507	0.985
AGAP011424-PA	AGAP011190-PA	1200267	1200051	7165.AGAP011424-PA	ASTEI06447	7165.AGAP011190-PA	ASTEI06816	0	0	0	0	0.176	0.966	0.509	0.064	0.985
AGAP006445-PA	AGAP002880-PA	1195581	1192363	7165.AGAP006445-PA	ASTEI10152	7165.AGAP002880-PA	ASTEI00465	0	0	0	0	0.191	0.932	0.509	0.52	0.985
AGAP010702-PA	AGAP007244	1199581	1196347	7165.AGAP010702-PA	ASTEI11192	7165.AGAP007244-PA	ASTEI09715	0	0	0	0	0.834	0.872	0	0.357	0.985
AGAP007644-PA	AGAP003048-PA	1196707	1192515	7165.AGAP007644-PA	ASTEI01616	7165.AGAP003048-PA	ASTEI03328	0	0	0	0	0.942	0.743	0	0.113	0.985
AGAP008882-PA	AGAP004190-PA	1197849	1193513	7165.AGAP008882-PA	ASTEI04969	7165.AGAP004190-PA	ASTEI07643	0	0	0	0	0.845	0.743	0.509	0.36	0.985
AGAP005871-PA	AGAP002961-PA	1195072	1192436	7165.AGAP005871-PA	ASTEI02829	7165.AGAP002961-PA	ASTEI00511	0	0	0	0	0.942	0.743	0	0.118	0.985
AGAP005540-PA	AGAP003008-PA	1194756	1192479	7165.AGAP005540-PA	ASTEI02145	7165.AGAP003008-PA	ASTEI03288	0	0	0	0	0.18	0.964	0.509	0.089	0.985
RS17_ANOGA	AGAP003556-PA	1194146	1192964	7165.AGAP004887-PA	ASTEI10371	7165.AGAP003556-PA	ASTEI04387	0	0	0	0	0.942	0.381	0.509	0.299	0.985
AGAP008816-PA	AGAP005540-PA	1197786	1194756	7165.AGAP008816-PA	ASTEI05036	7165.AGAP005540-PA	ASTEI02145	0	0	0	0	0.17	0.964	0.509	0	0.984
AGAP008837-PA	AGAP005540-PA	1197807	1194756	7165.AGAP008837-PA	ASTEI05016	7165.AGAP005540-PA	ASTEI02145	0	0	0	0	0.174	0.964	0.509	0	0.984
AGAP007511-PA	AGAP004322-PA	1196581	1193633	7165.AGAP007511-PA	ASTEI01424	7165.AGAP004322-PA	ASTEI00666	0	0	0	0	0.942	0.743	0	0	0.984
AGAP009441-PA	AGAP003768-PA	1198376	1193154	7165.AGAP009441-PA	ASTEI07373	7165.AGAP003768-PA	ASTEI00899	0.431	0	0	0	0.942	0.232	0.245	0.299	0.984
AGAP005540-PA	AGAP001973-PB	1194756	1191529	7165.AGAP005540-PA	ASTEI02145	7165.AGAP001973-PB	ASTEI00316	0	0	0	0	0.187	0.964	0.509	0.072	0.984
AGAP002961-PA	AGAP002088-PA	1192436	1191635	7165.AGAP002961-PA	ASTEI00511	7165.AGAP002088-PA	ASTEI00390	0	0	0	0	0.942	0.743	0	0	0.984
AGAP010491-PA	AGAP004557-PA	1199396	1193832	7165.AGAP010491-PA	ASTEI07139	7165.AGAP004557-PA	ASTEI04808	0	0	0	0	0.942	0.743	0	0	0.984
AGAP002468-PA	AGAP000739-PA	1191990	1190456	7165.AGAP002468-PA	ASTEI00702	7165.AGAP000739-PA	ASTEI07007	0	0	0	0	0.942	0	0.509	0.488	0.984
BOP1_ANOGA	AGAP004322-PA	1196235	1193633	7165.AGAP007128-PA	ASTEI06902	7165.AGAP004322-PA	ASTEI00666	0	0	0	0	0.942	0.743	0	0	0.984
RL15_ANOGA	AGAP002754-PA	1194177	1192251	7165.AGAP004919-PA	ASTEI09035	7165.AGAP002754-PA	ASTEI03152	0	0	0	0	0.942	0.459	0.509	0.095	0.984
AGAP005540-PA	AGAP002481-PA	1194756	1192002	7165.AGAP005540-PA	ASTEI02145	7165.AGAP002481-PA	ASTEI079290	0	0	0	0	0.132	0.964	0.509	0.137	0.984
AGAP009004-PA	AGAP002063-PA	1197964	1191610	7165.AGAP009004-PA	ASTEI07320	7165.AGAP002063-PA	ASTEI055272	0	0	0	0	0.875	0.66	0.509	0.331	0.984
AGAP003632-PA	AGAP002063-PA	1193034	1191610	7165.AGAP003632-PA	ASTEI08204	7165.AGAP002063-PA	ASTEI055272	0	0	0	0	0.772	0.873	0.509	0.053	0.984
AGAP003992-PA	AGAP002088-PA	1193345	1191635	7165.AGAP003992-PA	ASTEI08234	7165.AGAP002088-PA	ASTEI00390	0	0	0	0	0.836	0.743	0.509	0.327	0.984
RSSA_ANOGA	AGAP010310-PA	1200601	1199222	7165.AGAP011777-PA	ASTEI09193	7165.AGAP010310-PA	ASTEI06663	0	0	0	0	0.14	0.966	0.509	0	0.984
AGAP003632-PA	AGAP002171-PA	1193034	1191713	7165.AGAP003632-PA	ASTEI08204	7165.AGAP002171-PA	ASTEI00563	0	0	0	0	0.772	0.873	0.509	0.053	0.984
AGAP010156-PA	AGAP006360-PA	1199074	1195499	7165.AGAP010156-PA	ASTEI08305	7165.AGAP006360-PA	ASTEI10917	0.115	0	0	0	0.755	0	0.8	0.692	0.984
AGAP011383-PA	AGAP011084-PA	1200227	1199946	7165.AGAP011383-PA	ASTEI10525	7165.AGAP011084-PA	ASTEI05583	0	0	0	0	0.942	0.743	0	0.062	0.984
AGAP000180-PA	AGAP000179-PA	1189968	1189967	7165.AGAP000180-PA	ASTEI10608	7165.AGAP000179-PA	ASTEI10609	0.549	0	0.36	0	0.873	0.157	0	0.576	0.984
AGAP010453-PA	AGAP009968-PA	1199360	1198891	7165.AGAP010453-PA	ASTEI08347	7165.AGAP009968-PA	ASTEI04007	0	0	0	0	0.833	0.909	0	0	0.984
RS3A_ANOGA	AGAP002754-PA	1192940	1192251	7165.AGAP003532-PA	ASTEI09336	7165.AGAP002754-PA	ASTEI03152	0	0	0	0	0.942	0.459	0.509	0.138	0.984
AGAP005320-PA	AGAP002063-PA	1194549	1191610	7165.AGAP005320-PA	ASTEI07276	7165.AGAP002063-PA	ASTEI055272	0	0	0	0	0.835	0.66	0.509	0.497	0.984
AGAP002171-PA	AGAP000397-PA	1191713	1190161	7165.AGAP002171-PA	ASTEI00563	7165.AGAP000397-PA	ASTEI07809	0	0	0	0	0.853	0.66	0.509	0.437	0.984
AGAP002754-PA	AGAP001910-PA	1192251	1191472	7165.AGAP002754-PA	ASTEI03152	7165.AGAP001910-PA	ASTEI08714	0	0	0	0	0.942	0.459	0.509	0.099	0.984
RSSA_ANOGA	AGAP002754-PA	1200601	1192251	7165.AGAP011777-PA	ASTEI09193	7165.AGAP002754-PA	ASTEI03152	0	0	0	0	0.942	0.459	0.509	0.116	0.984
AGAP011084-PA	AGAP002684-PA	1199946	1192193	7165.AGAP011084-PA	ASTEI05583	7165.AGAP002684-PA	ASTEI03215	0	0	0	0	0.942	0.743	0	0.062	0.984
AGAP009271-PA	AGAP005540-PA	1198220	1194756	7165.AGAP009271-PA	ASTEI06586	7165.AGAP005540-PA	ASTEI02145	0	0	0	0	0.162	0.964	0.509	0.052	0.984
AGAP004991-PA	AGAP002481-PA	1194244	1192002	7165.AGAP004991-PA	ASTEI10795	7165.AGAP002481-PA	ASTEI079290	0	0	0	0	0.263	0.959	0.509	0.052	0.984
AGAP009004-PA	AGAP004190-PA	1197964	1193513	7165.AGAP009004-PA	ASTEI07320	7165.AGAP004190-PA	ASTEI07643	0	0	0	0	0.836	0.743	0.509	0.36	0.984
AGAP010536-PA	AGAP005365-PA	1199429	1194592	7165.AGAP010536-PA	ASTEI07105	7165.AGAP005365-PA	ASTEI10066	0	0	0	0	0.942	0.743	0	0	0.984
AGAP006652-PA	1271843	1195780	1190167	7165.AGAP006652-PA	ASTEI02643	7165.AGAP000403-PA	ASTEI06266	0	0	0	0	0.186	0.963	0	0.536	0.984
AGAP011084-PA	AGAP005438-PA	1199946	1194660	7165.AGAP011084-PA	ASTEI05583	7165.AGAP005438-PA	ASTEI02064	0	0	0	0	0.942	0.743	0	0	0.984
AGAP007948-PA	AGAP000397-PA	1197003	1190161	7165.AGAP007948-PA	ASTEI07662	7165.AGAP000397-PA	ASTEI07809	0	0	0	0	0.876	0.743	0.509	0.112	0.984
AGAP009004-PA	AGAP002171-PA	1197964	1191713	7165.AGAP009004-PA	ASTEI07320	7165.AGAP002171-PA	ASTEI00563	0	0	0	0	0.875	0.66	0.509	0.331	0.984
AGAP003768-PA	AGAP001805-PA	1193154	1191402	7165.AGAP003768-PA	ASTEI00899	7165.AGAP001805-PA	ASTEI00128	0	0	0	0	0.942	0.459	0.509	0.094	0.984
AGAP006625-PA	AGAP001399-PA	1195756	1191031	7165.AGAP006625-PA	ASTEI02668	7165.AGAP001399-PA	ASTEI07545	0	0	0	0	0.266	0.932	0.509	0.46	0.984
AGAP009441-PA	AGAP002954-PA	1198376	1192429	7165.AGAP009441-PA	ASTEI07373	7165.AGAP002954-PA	ASTEI00504	0	0	0	0	0.127	0.96	0.38	0.357	0.984
AGAP007244	AGAP004322-PA	1196347	1193633	7165.AGAP007244-PA	ASTEI09715	7165.AGAP004322-PA	ASTEI00666	0	0	0	0	0.942	0.743	0	0	0.984
AGAP005365-PA	AGAP004514-PA	1194592	1193797	7165.AGAP005365-PA	ASTEI10066	7165.AGAP004514-PA	ASTEI11118	0	0	0	0	0.942	0.743	0	0	0.984
AGAP003935-PA	AGAP001745-PA	1193306	1191349	7165.AGAP003935-PA	ASTEI00948	7165.AGAP001745-PA	ASTEI00033	0	0	0	0	0.168	0.964	0.509	0.085	0.984
AGAP011884-PA	AGAP007511-PA	1200692	1196581	7165.AGAP011884-PA	ASTEI05085	7165.AGAP007511-PA	ASTEI01424	0	0	0	0	0.942	0.732	0	0.086	0.984
AGAP007699-PA	AGAP003742-PA	1196759	1193130	7165.AGAP007699-PA	ASTEI01564	7165.AGAP003742-PA	ASTEI10232	0	0	0	0	0.187	0.947	0.245	0.572	0.984
AGAP011687-PA	AGAP000739-PA	1200511	1190456	7165.AGAP011687-PA	ASTEI08573	7165.AGAP000739-PA	ASTEI07007	0	0	0	0	0.942	0.459	0.509	0.116	0.984
AGAP011084-PA	AGAP010536-PA	1199946	1199429	7165.AGAP011084-PA	ASTEI05583	7165.AGAP010536-PA	ASTEI07105	0	0	0	0	0.942	0.743	0	0.054	0.984
AGAP010298-PA	AGAP000721-PA	1199210	1190441	7165.AGAP010298-PA	ASTEI09873	7165.AGAP000721-PA	ASTEI04435	0.431	0	0	0	0.404	0.834	0.509	0.536	0.984
AGAP006942-PA	AGAP000300-PA	1196054	1190075	7165.AGAP006942-PA	ASTEI02604	7165.AGAP000300-PA	ASTEI07834	0	0	0	0	0.975	0.41	0	0	0.984
AGAP009623-PA	AGAP002564-PA	1198554	1192082	7165.AGAP009623-PA	ASTEI04722	7165.AGAP002564-PA	ASTEI10732	0.431	0	0	0	0.336	0.293	0.9	0.518	0.984
AGAP010253-PA	AGAP005540-PA	1199170	1194756	7165.AGAP010253-PA	ASTEI07899	7165.AGAP005540-PA	ASTEI02145	0	0	0	0	0.174	0.964	0.509	0	0.984
AGAP004322-PA	AGAP001223-PA	1193633	1190871	7165.AGAP004322-PA	ASTEI00666	7165.AGAP001223-PA	ASTEI08060	0	0	0	0	0.942	0.743	0	0	0.984
AGAP003768-PA	AGAP002754-PA	1193154	1192251	7165.AGAP003768-PA	ASTEI00899	7165.AGAP002754-PA	ASTEI03152	0	0	0	0	0.942	0.459	0.509	0.085	0.984
AGAP010310-PA	RS11_ANOGA	1199222	1198921	7165.AGAP010310-PA	ASTEI06663	7165.AGAP009998-PA	ASTEI03980	0	0	0	0	0.127	0.966	0.509	0	0.984
AGAP005540-PA	AGAP003935-PA	1194756	1193306	7165.AGAP005540-PA	ASTEI02145	7165.AGAP003935-PA	ASTEI00948	0	0	0	0	0.164	0.964	0.509	0.077	0.984
AGAP006625-PA	AGAP004798-PA	1195756	1194059	7165.AGAP006625-PA	ASTEI02668	7165.AGAP004798-PA	ASTEI08082	0	0	0	0	0.129	0.932	0.509	0.524	0.984
RSSA_ANOGA	AGAP011687-PA	1200601	1200511	7165.AGAP011777-PA	ASTEI09193	7165.AGAP011687-PA	ASTEI08573	0.053	0	0	0	0.942	0.459	0.509	0.081	0.984
AGAP010308-PA	AGAP004322-PA	1199220	1193633	7165.AGAP010308-PA	ASTEI09865	7165.AGAP004322-PA	ASTEI00666	0	0	0	0	0.942	0.743	0	0	0.984
AGAP010310-PA	RS13_ANOGA	1199222	1195143	7165.AGAP010310-PA	ASTEI06663	7165.AGAP005947-PA	ASTEI06358	0	0	0	0	0.129	0.966	0.509	0	0.984
AGAP010220-PA	AGAP004956-PA	1199137	1194209	7165.AGAP010220-PA	ASTEI07863	7165.AGAP004956-PA	ASTEI10937	0	0	0	0	0.942	0.459	0	0.555	0.984
AGAP005540-PA	AGAP001745-PA	1194756	1191349	7165.AGAP005540-PA	ASTEI02145	7165.AGAP001745-PA	ASTEI00033	0	0	0	0	0.13	0.964	0.509	0.102	0.984
AGAP005320-PA	AGAP002171-PA	1194549	1191713	7165.AGAP005320-PA	ASTEI07276	7165.AGAP002171-PA	ASTEI00563	0	0	0	0	0.835	0.66	0.509	0.497	0.984
AGAP012204-PA	AGAP006871-PA	1200998	1195987	7165.AGAP012204-PA	ASTEI02495	7165.AGAP006871-PA	ASTEI04628	0	0	0.256	0	0.833	0.809	0.193	0.299	0.984
AGAP011884-PA	AGAP004514-PA	1200692	1193797	7165.AGAP011884-PA	ASTEI05085	7165.AGAP004514-PA	ASTEI11118	0	0	0	0	0.942	0.732	0	0.112	0.984
AGAP009968-PA	AGAP004514-PA	1198891	1193797	7165.AGAP009968-PA	ASTEI04007	7165.AGAP004514-PA	ASTEI11118	0	0	0	0	0.942	0.743	0	0	0.984
AGAP005640-PA	AGAP001234-PA	1194851	1190882	7165.AGAP005640-PA	ASTEI02234	7165.AGAP001234-PA	ASTEI08070	0	0	0	0	0.185	0.929	0.509	0.512	0.984
AGAP003992-PA	AGAP002961-PA	1193345	1192436	7165.AGAP003992-PA	ASTEI08234	7165.AGAP002961-PA	ASTEI00511	0	0	0	0	0.942	0.743	0	0	0.984
AGAP002754-PA	AGAP002437-PA	1192251	1191961	7165.AGAP002754-PA	ASTEI03152	7165.AGAP002437-PA	ASTEI00735	0	0	0	0	0.942	0.459	0.509	0.127	0.984
AGAP005540-PA	AGAP001995-PA	1194756	1191549	7165.AGAP005540-PA	ASTEI02145	7165.AGAP001995-PA	ASTEI00337	0	0	0	0	0.138	0.964	0.509	0.091	0.984
AGAP005418-PA	AGAP004708-PA	1194642	1193971	7165.AGAP005418-PA	ASTEI02048	7165.AGAP004708-PA	ASTEI08159	0	0	0	0	0.111	0.964	0.245	0.443	0.984
AGAP011884-PA	AGAP011084-PA	1200692	1199946	7165.AGAP011884-PA	ASTEI05085	7165.AGAP011084-PA	ASTEI05583	0	0	0	0	0.942	0.732	0	0.105	0.984
AGAP011884-PA	AGAP005438-PA	1200692	1194660	7165.AGAP011884-PA	ASTEI05085	7165.AGAP005438-PA	ASTEI02064	0	0	0	0	0.942	0.732	0	0.11	0.984
AGAP007948-PA	AGAP002961-PA	1197003	1192436	7165.AGAP007948-PA	ASTEI07662	7165.AGAP002961-PA	ASTEI00511	0	0	0	0	0.942	0.743	0	0	0.984
AGAP002481-PA	AGAP001973-PB	1192002	1191529	7165.AGAP002481-PA	ASTEI079290	7165.AGAP001973-PB	ASTEI00316	0	0	0	0	0.203	0.963	0.509	0.052	0.984
AGAP010308-PA	AGAP003048-PA	1199220	1192515	7165.AGAP010308-PA	ASTEI09865	7165.AGAP003048-PA	ASTEI03328	0	0	0	0	0.942	0.743	0	0.073	0.984
AGAP010536-PA	AGAP002684-PA	1199429	1192193	7165.AGAP010536-PA	ASTEI07105	7165.AGAP002684-PA	ASTEI03215	0	0	0	0	0.942	0.743	0	0.074	0.984
AGAP005640-PA	AGAP001519-PA	1194851	1191140	7165.AGAP005640-PA	ASTEI02234	7165.AGAP001519-PA	ASTEI05465	0	0	0	0	0.185	0.929	0.509	0.512	0.984
AGAP002919-PA	AGAP000857-PA	1192399	1190557	7165.AGAP002919-PA	ASTEI00060	7165.AGAP000857-PA	ASTEI01205	0	0	0	0	0.929	0.658	0.193	0.299	0.984
AGAP008916-PA	AGAP000739-PA	1197882	1190456	7165.AGAP008916-PA	ASTEI01907	7165.AGAP000739-PA	ASTEI07007	0	0	0	0	0.942	0.459	0.509	0.097	0.984
AGAP010491-PA	AGAP009615-PA	1199396	1198546	7165.AGAP010491-PA	ASTEI07139	7165.AGAP009615-PA	ASTEI04730	0	0	0	0	0.942	0.743	0	0	0.984
AGAP002063-PA	AGAP000397-PA	1191610	1190161	7165.AGAP002063-PA	ASTEI055272	7165.AGAP000397-PA	ASTEI07809	0	0	0	0	0.853	0.66	0.509	0.437	0.984
AGAP010624-PA	AGAP008634-PA	1199513	1197623	7165.AGAP010624-PA	ASTEI05364	7165.AGAP008634-PA	ASTEI09901	0	0	0	0	0.598	0.931	0	0.483	0.984
AGAP011884-PA	AGAP010702-PA	1200692	1199581	7165.AGAP011884-PA	ASTEI05085	7165.AGAP010702-PA	ASTEI11192	0	0	0	0	0.942	0.732	0	0.101	0.984
AGAP012373-PA	AGAP002351-PA	1201165	1191879	7165.AGAP012373-PA	ASTEI02337	7165.AGAP002351-PA	ASTEI04337	0	0	0	0	0.134	0.659	0.897	0.541	0.984
AGAP011244-PA	AGAP002088-PA	1200104	1191635	7165.AGAP011244-PA	ASTEI06775	7165.AGAP002088-PA	ASTEI00390	0	0	0	0	0.752	0.872	0.509	0.132	0.984
AGAP004422-PA	AGAP000739-PA	1193712	1190456	7165.AGAP004422-PA	ASTEI04933	7165.AGAP000739-PA	ASTEI07007	0	0	0	0	0.942	0.459	0.509	0.137	0.984
RL8_ANOGA	AGAP000739-PA	1195007	1190456	7165.AGAP005802-PA	ASTEI08489	7165.AGAP000739-PA	ASTEI07007	0	0	0	0	0.942	0.459	0.509	0.043	0.983
AGAP011884-PA	AGAP010536-PA	1200692	1199429	7165.AGAP011884-PA	ASTEI05085	7165.AGAP010536-PA	ASTEI07105	0	0	0	0	0.942	0.732	0	0.043	0.983
AGAP009271-PA	AGAP004758-PA	1198220	1194021	7165.AGAP009271-PA	ASTEI06586	7165.AGAP004758-PA	ASTEI08132	0	0	0	0	0.503	0.932	0.509	0.139	0.983
AGAP005540-PA	AGAP005423-PA	1194756	1194647	7165.AGAP005540-PA	ASTEI02145	7165.AGAP005423-PA	ASTEI02053	0	0	0	0	0.163	0.964	0.509	0	0.983
AGAP011244-PA	AGAP004557-PA	1200104	1193832	7165.AGAP011244-PA	ASTEI06775	7165.AGAP004557-PA	ASTEI04808	0	0	0	0	0.714	0.886	0.509	0.092	0.983
AGAP009506-PA	AGAP002954-PA	1198437	1192429	7165.AGAP009506-PA	ASTEI03836	7165.AGAP002954-PA	ASTEI00504	0	0	0	0	0.142	0.964	0.509	0.043	0.983
RSSA_ANOGA	AGAP001805-PA	1200601	1191402	7165.AGAP011777-PA	ASTEI09193	7165.AGAP001805-PA	ASTEI00128	0	0	0	0	0.942	0.459	0.509	0.06	0.983
AGAP008837-PA	AGAP002481-PA	1197807	1192002	7165.AGAP008837-PA	ASTEI05016	7165.AGAP002481-PA	ASTEI079290	0	0	0	0	0.133	0.964	0.509	0.052	0.983
AGAP006871-PA	AGAP002754-PA	1195987	1192251	7165.AGAP006871-PA	ASTEI04628	7165.AGAP002754-PA	ASTEI03152	0	0	0	0	0.942	0.459	0.509	0.072	0.983
AGAP006360-PA	AGAP000179-PA	1195499	1189967	7165.AGAP006360-PA	ASTEI10917	7165.AGAP000179-PA	ASTEI10609	0.526	0	0	0	0.113	0	0.9	0.659	0.983
AGAP007217-PA	AGAP001234-PA	1196321	1190882	7165.AGAP007217-PA	ASTEI09704	7165.AGAP001234-PA	ASTEI08070	0	0	0	0	0.112	0.928	0.509	0.528	0.983
AGAP011424-PA	AGAP002754-PA	1200267	1192251	7165.AGAP011424-PA	ASTEI06447	7165.AGAP002754-PA	ASTEI03152	0	0	0	0	0.942	0.459	0.509	0.077	0.983
RS7_ANOGA	AGAP010310-PA	1199481	1199222	7165.AGAP010592-PA	ASTEI05335	7165.AGAP010310-PA	ASTEI06663	0	0	0	0	0.089	0.966	0.509	0	0.983
AGAP011423-PA	AGAP005540-PA	1200266	1194756	7165.AGAP011423-PA	ASTEI06446	7165.AGAP005540-PA	ASTEI02145	0	0	0	0	0.135	0.964	0.509	0.06	0.983
AGAP003168-PA	AGAP002728-PB	1192618	1192228	7165.AGAP003168-PA	ASTEI00676	7165.AGAP002728-PB	ASTEI03179	0.071	0	0	0	0.08	0.66	0.9	0.529	0.983
AGAP010257-PA	AGAP000739-PA	1199174	1190456	7165.AGAP010257-PA	ASTEI09829	7165.AGAP000739-PA	ASTEI07007	0	0	0	0	0.942	0.459	0.509	0.058	0.983
AGAP006438-PA	AGAP005161-PA	1195574	1194399	7165.AGAP006438-PA	ASTEI10303	7165.AGAP005161-PA	ASTEI08262	0	0	0	0	0.148	0.927	0.509	0.533	0.983
AGAP007670-PB	AGAP003085-PA	1196733	1192549	7165.AGAP007670-PB	ASTEI01589	7165.AGAP003085-PA	ASTEI00283	0	0	0	0	0.137	0.931	0.509	0.493	0.983
AGAP009441-PA	AGAP002306-PA	1198376	1191837	7165.AGAP009441-PA	ASTEI07373	7165.AGAP002306-PA	ASTEI00185	0.431	0	0	0	0.942	0.218	0.245	0.299	0.983
AGAP010514-PA	AGAP001424-PA	1199418	1191056	7165.AGAP010514-PA	ASTEI07116	7165.AGAP001424-PA	ASTEI03620	0	0	0	0	0.737	0.881	0	0.515	0.983
AGAP002306-PA	AGAP000739-PA	1191837	1190456	7165.AGAP002306-PA	ASTEI00185	7165.AGAP000739-PA	ASTEI07007	0	0	0	0	0.942	0.459	0.509	0.076	0.983
AGAP011424-PA	AGAP010310-PA	1200267	1199222	7165.AGAP011424-PA	ASTEI06447	7165.AGAP010310-PA	ASTEI06663	0	0	0	0	0.109	0.966	0.509	0	0.983
RS13_ANOGA	AGAP002754-PA	1195143	1192251	7165.AGAP005947-PA	ASTEI06358	7165.AGAP002754-PA	ASTEI03152	0	0	0	0	0.942	0.459	0.509	0.072	0.983
AGAP012369-PA	AGAP007670-PB	1201161	1196733	7165.AGAP012369-PA	ASTEI02340	7165.AGAP007670-PB	ASTEI01589	0	0	0	0	0.109	0.964	0.509	0.082	0.983
AGAP011884-PA	AGAP004322-PA	1200692	1193633	7165.AGAP011884-PA	ASTEI05085	7165.AGAP004322-PA	ASTEI00666	0	0	0	0	0.942	0.732	0	0	0.983
AGAP006821-PA	AGAP005662-PA	1195937	1194873	7165.AGAP006821-PA	ASTEI04650	7165.AGAP005662-PA	ASTEI02252	0.431	0	0	0	0.636	0	0.9	0.299	0.983
AGAP002122-PA	AGAP000857-PA	1191667	1190557	7165.AGAP002122-PA	ASTEI03245	7165.AGAP000857-PA	ASTEI01205	0.431	0	0	0	0.704	0.853	0.193	0.299	0.983
AGAP007635-PA	AGAP002754-PA	1196698	1192251	7165.AGAP007635-PA	ASTEI01535	7165.AGAP002754-PA	ASTEI03152	0	0	0	0	0.942	0.406	0.344	0.356	0.983
AGAP006660-PA	AGAP002728-PB	1195788	1192228	7165.AGAP006660-PA	ASTEI02634	7165.AGAP002728-PB	ASTEI03179	0.071	0	0	0	0.08	0.66	0.9	0.529	0.983
AGAP007948-PA	AGAP001872-PA	1197003	1191438	7165.AGAP007948-PA	ASTEI07662	7165.AGAP001872-PA	ASTEI08746	0	0	0	0	0.883	0.743	0.509	0	0.983
AGAP004596-PA	AGAP001630-PA	1193869	1191243	7165.AGAP004596-PA	ASTEI07469	7165.AGAP001630-PA	ASTEI05709	0.075	0	0	0	0.942	0	0	0.721	0.983
AGAP001805-PA	AGAP000739-PA	1191402	1190456	7165.AGAP001805-PA	ASTEI00128	7165.AGAP000739-PA	ASTEI07007	0	0	0	0	0.942	0.459	0.509	0.072	0.983
AGAP002754-PA	AGAP000541-PA	1192251	1190284	7165.AGAP002754-PA	ASTEI03152	7165.AGAP000541-PA	ASTEI09827	0	0	0	0	0.942	0.416	0.509	0.102	0.983
AGAP010453-PA	AGAP005365-PA	1199360	1194592	7165.AGAP010453-PA	ASTEI08347	7165.AGAP005365-PA	ASTEI10066	0	0	0	0	0.942	0.732	0	0	0.983
AGAP007635-PA	RS17_ANOGA	1196698	1194146	7165.AGAP007635-PA	ASTEI01535	7165.AGAP004887-PA	ASTEI10371	0	0	0	0	0.942	0.324	0.344	0.438	0.983
AGAP012168-PA	AGAP005160-PA	1200962	1194398	7165.AGAP012168-PA	ASTEI10624	7165.AGAP005160-PA	ASTEI08263	0	0	0	0	0.101	0.929	0.509	0.526	0.983
AGAP012362-PA	AGAP002351-PA	1201154	1191879	7165.AGAP012362-PA	ASTEI02348	7165.AGAP002351-PA	ASTEI04337	0	0	0	0	0.106	0.929	0.509	0.534	0.983
AGAP009004-PA	AGAP007948-PA	1197964	1197003	7165.AGAP009004-PA	ASTEI07320	7165.AGAP007948-PA	ASTEI07662	0	0	0	0	0.766	0.743	0.509	0.507	0.983
AGAP008816-PA	AGAP002481-PA	1197786	1192002	7165.AGAP008816-PA	ASTEI05036	7165.AGAP002481-PA	ASTEI079290	0	0	0	0	0.199	0.959	0.509	0.102	0.983
AGAP005174-PA	AGAP004671-PA	1194412	1193937	7165.AGAP005174-PA	ASTEI08249	7165.AGAP004671-PA	ASTEI06653	0	0	0	0	0.112	0.932	0.509	0.515	0.983
AGAP007670-PB	AGAP002954-PA	1196733	1192429	7165.AGAP007670-PB	ASTEI01589	7165.AGAP002954-PA	ASTEI00504	0	0	0	0	0.053	0.964	0.509	0.108	0.983
AGAP002961-PA	AGAP002923-PA	1192436	1192403	7165.AGAP002961-PA	ASTEI00511	7165.AGAP002923-PA	ASTEI00057	0	0	0	0	0.844	0.805	0	0.493	0.983
AGAP006632-PA	AGAP002075-PA	1195762	1191622	7165.AGAP006632-PA	ASTEI02661	7165.AGAP002075-PA	ASTEI05419	0	0	0	0	0.079	0.964	0	0.54	0.983
AGAP010310-PA	RS3A_ANOGA	1199222	1192940	7165.AGAP010310-PA	ASTEI06663	7165.AGAP003532-PA	ASTEI09336	0	0	0	0	0.112	0.966	0.509	0	0.983
AGAP007217-PA	AGAP001519-PA	1196321	1191140	7165.AGAP007217-PA	ASTEI09704	7165.AGAP001519-PA	ASTEI05465	0	0	0	0	0.112	0.928	0.509	0.528	0.983
AGAP010514-PA	AGAP010188-PA	1199418	1199105	7165.AGAP010514-PA	ASTEI07116	7165.AGAP010188-PA	ASTEI08277	0	0	0	0	0.942	0.439	0	0.532	0.983
AGAP008687-PA	AGAP003118-PA	1197673	1192573	7165.AGAP008687-PA	ASTEI09583	7165.AGAP003118-PA	ASTEI00258	0	0	0	0	0.11	0.948	0.447	0.444	0.983
AGAP002063-PA	AGAP001872-PA	1191610	1191438	7165.AGAP002063-PA	ASTEI055272	7165.AGAP001872-PA	ASTEI08746	0	0	0	0	0.754	0.87	0.509	0.045	0.982
AGAP007784-PA	AGAP002761-PA	1196842	1192258	7165.AGAP007784-PA	ASTEI01671	7165.AGAP002761-PA	ASTEI03146	0.495	0	0	0	0.347	0	0.9	0.542	0.982
AGAP004671-PA	AGAP003183-PA	1193937	1192632	7165.AGAP004671-PA	ASTEI06653	7165.AGAP003183-PA	ASTEI00689	0	0	0	0	0	0.929	0.509	0.546	0.982
AGAP002171-PA	AGAP001872-PA	1191713	1191438	7165.AGAP002171-PA	ASTEI00563	7165.AGAP001872-PA	ASTEI08746	0	0	0	0	0.754	0.87	0.509	0.045	0.982
AGAP011147-PA	AGAP007511-PA	1200009	1196581	7165.AGAP011147-PA	ASTEI05652	7165.AGAP007511-PA	ASTEI01424	0	0	0.406	0.666	0.942	0.66	0	0.128	0.982
AGAP009255-PA	AGAP007683-PA	1198204	1196746	7165.AGAP009255-PA	ASTEI11035	7165.AGAP007683-PA	ASTEI01576	0	0	0	0	0.109	0.952	0.193	0.542	0.982
AGAP028012-PA	AGAP002063-PA	1202408	1191610	7165.AGAP028012-PA	ASTEI05904	7165.AGAP002063-PA	ASTEI055272	0	0	0	0	0.942	0.442	0.13	0.443	0.982
AGAP008916-PA	AGAP001738-PA	1197882	1191342	7165.AGAP008916-PA	ASTEI01907	7165.AGAP001738-PA	ASTEI03135	0.082	0	0	0	0.847	0.811	0.193	0.299	0.982
AGAP011190-PA	RS17_ANOGA	1200051	1194146	7165.AGAP011190-PA	ASTEI06816	7165.AGAP004887-PA	ASTEI10371	0	0	0	0	0.198	0.958	0.509	0.046	0.982
AGAP011147-PA	AGAP005438-PA	1200009	1194660	7165.AGAP011147-PA	ASTEI05652	7165.AGAP005438-PA	ASTEI02064	0	0	0	0	0.857	0.88	0	0.075	0.982
AGAP011895-PA	AGAP004749-PA	1200702	1194012	7165.AGAP011895-PA	ASTEI05092	7165.AGAP004749-PA	ASTEI08123	0.431	0	0	0	0.414	0	0.9	0.53	0.982
AGAP010310-PA	AGAP002919-PA	1199222	1192399	7165.AGAP010310-PA	ASTEI06663	7165.AGAP002919-PA	ASTEI00060	0	0	0	0	0.142	0.96	0.509	0.072	0.982
AGAP008601-PA	PESC_ANOGA	1197596	1196219	7165.AGAP008601-PA	ASTEI10714	7165.AGAP007112-PA	ASTEI06887	0	0	0	0	0.942	0.654	0	0.179	0.982
eIF3-S9	AGAP011580	1200939	1200418	7165.AGAP012140-PA	ASTEI06043	7165.AGAP011580-PA	ASTEI03903	0	0	0	0	0.179	0.895	0.672	0.443	0.982
AGAP011133-PA	AGAP003405-PA	1199995	1192834	7165.AGAP011133-PA	ASTEI05639	7165.AGAP003405-PA	ASTEI03377	0.543	0	0	0	0.265	0	0.9	0.544	0.982
AGAP012678-PA	AGAP010866-PA	1201460	1199743	7165.AGAP012678-PA	ASTEI04175	7165.AGAP010866-PA	ASTEI09657	0.431	0	0.405	0	0.162	0	0.9	0.492	0.982
AGAP010792-PA	AGAP002170-PA	1199669	1191712	7165.AGAP010792-PA	ASTEI08410	7165.AGAP002170-PA	ASTEI00562	0	0	0	0	0.753	0.734	0.509	0.532	0.982
AGAP009035-PA	AGAP003648-PA	1197994	1193048	7165.AGAP009035-PA	ASTEI10251	7165.AGAP003648-PA	ASTEI07407	0	0	0	0	0.074	0.931	0.509	0.518	0.982
AGAP028012-PA	AGAP002171-PA	1202408	1191713	7165.AGAP028012-PA	ASTEI05904	7165.AGAP002171-PA	ASTEI00563	0	0	0	0	0.942	0.442	0.13	0.443	0.982
AGAP010698-PA	AGAP001872-PA	1199577	1191438	7165.AGAP010698-PA	ASTEI05414	7165.AGAP001872-PA	ASTEI08746	0	0	0	0	0.87	0.743	0.509	0	0.982
AGAP010491-PA	AGAP005033-PA	1199396	1194285	7165.AGAP010491-PA	ASTEI07139	7165.AGAP005033-PA	ASTEI08471	0	0	0	0	0.836	0.878	0	0.189	0.982
AGAP011629-PA	AGAP000551-PA	1200454	1190293	7165.AGAP011629-PA	ASTEI10015	7165.AGAP000551-PA	ASTEI04429	0.431	0	0	0	0.132	0.875	0.509	0.513	0.982
AGAP004758-PA	AGAP001973-PB	1194021	1191529	7165.AGAP004758-PA	ASTEI08132	7165.AGAP001973-PB	ASTEI00316	0	0	0	0	0.463	0.932	0.509	0.128	0.982
AGAP012369-PA	AGAP002305-PA	1201161	1191836	7165.AGAP012369-PA	ASTEI02340	7165.AGAP002305-PA	ASTEI00184	0	0	0	0	0.07	0.927	0.509	0.526	0.982
AGAP006780-PA	AGAP002761-PA	1195899	1192258	7165.AGAP006780-PA	ASTEI08609	7165.AGAP002761-PA	ASTEI03146	0.095	0	0.237	0	0.551	0	0.9	0.516	0.982
AGAP007635-PA	AGAP001738-PA	1196698	1191342	7165.AGAP007635-PA	ASTEI01535	7165.AGAP001738-PA	ASTEI03135	0.082	0	0	0	0.847	0.811	0.193	0.299	0.982
AGAP010792-PA	AGAP010039-PA	1199669	1198962	7165.AGAP010792-PA	ASTEI08410	7165.AGAP010039-PA	ASTEI03941	0	0	0	0	0.833	0.734	0.463	0.357	0.982
AGAP012708-PA	AGAP007644-PA	1201487	1196707	7165.AGAP012708-PA	ASTEI08445	7165.AGAP007644-PA	ASTEI01616	0.103	0	0	0	0.865	0.785	0.193	0.299	0.982
AGAP011133-PA	AGAP002091-PA	1199995	1191638	7165.AGAP011133-PA	ASTEI05639	7165.AGAP002091-PA	ASTEI00393	0.692	0	0	0	0.758	0.393	0	0.661	0.982
RS7_ANOGA	AGAP002754-PA	1199481	1192251	7165.AGAP010592-PA	ASTEI05335	7165.AGAP002754-PA	ASTEI03152	0	0	0	0	0.942	0	0.509	0.423	0.982
AGAP010698-PA	AGAP010693-PA	1199577	1199572	7165.AGAP010698-PA	ASTEI05414	7165.AGAP010693-PA	ASTEI05409	0	0	0	0	0.942	0	0.509	0.443	0.982
AGAP010491-PA	AGAP006090-PA	1199396	1195284	7165.AGAP010491-PA	ASTEI07139	7165.AGAP006090-PA	ASTEI02894	0	0	0	0	0.752	0.931	0	0	0.982
AGAP009615-PA	AGAP003992-PA	1198546	1193345	7165.AGAP009615-PA	ASTEI04730	7165.AGAP003992-PA	ASTEI08234	0	0	0	0	0.856	0.743	0.509	0.127	0.982
AGAP009506-PA	AGAP009441-PA	1198437	1198376	7165.AGAP009506-PA	ASTEI03836	7165.AGAP009441-PA	ASTEI07373	0	0	0	0	0.109	0.958	0.38	0.318	0.982
PESC_ANOGA	AGAP002063-PA	1196219	1191610	7165.AGAP007112-PA	ASTEI06887	7165.AGAP002063-PA	ASTEI055272	0	0	0	0	0.942	0.658	0.129	0.096	0.982
AGAP010698-PA	AGAP009615-PA	1199577	1198546	7165.AGAP010698-PA	ASTEI05414	7165.AGAP009615-PA	ASTEI04730	0	0	0	0	0.942	0.057	0.509	0.409	0.982
AGAP011147-PA	AGAP011084-PA	1200009	1199946	7165.AGAP011147-PA	ASTEI05652	7165.AGAP011084-PA	ASTEI05583	0	0	0.489	0.721	0.942	0.66	0	0.128	0.982
AGAP012879-PA	AGAP011077-PA	1201647	1199939	7165.AGAP012879-PA	ASTEI02421	7165.AGAP011077-PA	ASTEI05576	0	0	0	0	0.942	0.423	0.344	0.299	0.982
AGAP010698-PA	AGAP008427-PA	1199577	1197447	7165.AGAP010698-PA	ASTEI05414	7165.AGAP008427-PA	ASTEI05278	0	0	0	0	0.942	0	0.509	0.444	0.982
PESC_ANOGA	AGAP002171-PA	1196219	1191713	7165.AGAP007112-PA	ASTEI06887	7165.AGAP002171-PA	ASTEI00563	0	0	0	0	0.942	0.658	0.129	0.096	0.982
AGAP009782-PA	AGAP009048-PA	1198707	1198006	7165.AGAP009782-PA	ASTEI06477	7165.AGAP009048-PA	ASTEI09785	0	0	0	0	0.133	0.945	0.285	0.545	0.982
AGAP002015-PB	AGAP000723-PA	1191568	1190442	7165.AGAP002015-PB	ASTEI00365	7165.AGAP000723-PA	ASTEI04434	0	0	0	0	0	0.658	0.897	0.536	0.982
RSSA_ANOGA	AGAP001738-PA	1200601	1191342	7165.AGAP011777-PA	ASTEI09193	7165.AGAP001738-PA	ASTEI03135	0	0	0	0	0.862	0.799	0.193	0.299	0.982
AGAP007474-PA	INTB	1196544	1190521	7165.AGAP007474-PA	ASTEI01394	7165.AGAP000815-PA	ASTEI07790	0	0	0	0	0.042	0.929	0.509	0.53	0.982
AGAP011147-PA	AGAP010702-PA	1200009	1199581	7165.AGAP011147-PA	ASTEI05652	7165.AGAP010702-PA	ASTEI11192	0	0	0	0.62	0.942	0.654	0	0.459	0.982
AGAP003405-PA	AGAP002378-PA	1192834	1191904	7165.AGAP003405-PA	ASTEI03377	7165.AGAP002378-PA	ASTEI11316	0.431	0	0	0	0.404	0	0.9	0.543	0.982
AGAP009441-PA	AGAP007670-PB	1198376	1196733	7165.AGAP009441-PA	ASTEI07373	7165.AGAP007670-PB	ASTEI01589	0	0	0	0	0.045	0.96	0.38	0.357	0.982
AGAP010544-PA	AGAP002075-PA	1199436	1191622	7165.AGAP010544-PA	ASTEI07097	7165.AGAP002075-PA	ASTEI05419	0	0	0	0	0.112	0.962	0	0.529	0.982
AGAP008988-PA	AGAP000300-PA	1197950	1190075	7165.AGAP008988-PA	ASTEI01972	7165.AGAP000300-PA	ASTEI07834	0.43	0	0	0	0.267	0	0.9	0.623	0.982
AGAP010429-PA	AGAP004352-PA	1199339	1193656	7165.AGAP010429-PA	ASTEI09457	7165.AGAP004352-PA	ASTEI08683	0.431	0	0	0	0.42	0.115	0.9	0.453	0.981
AGAP011147-PA	AGAP006090-PA	1200009	1195284	7165.AGAP011147-PA	ASTEI05652	7165.AGAP006090-PA	ASTEI02894	0	0	0	0	0.942	0.66	0	0.129	0.981
AGAP009035-PA	AGAP007810-PA	1197994	1196868	7165.AGAP009035-PA	ASTEI10251	7165.AGAP007810-PA	ASTEI01645	0	0	0	0	0.061	0.926	0.509	0.534	0.981
AGAP003711-PD	AGAP002401-PA	1193100	1191926	7165.AGAP003711-PD	ASTEI06994	7165.AGAP002401-PA	ASTEI08956	0.431	0	0	0	0.077	0.87	0.509	0.535	0.981
AGAP006607	AGAP002919-PA	1195738	1192399	7165.AGAP006607-PA	ASTEI02686	7165.AGAP002919-PA	ASTEI00060	0	0	0	0	0.714	0.879	0.509	0	0.981
AGAP009441-PA	AGAP003556-PA	1198376	1192964	7165.AGAP009441-PA	ASTEI07373	7165.AGAP003556-PA	ASTEI04387	0.431	0	0	0	0.942	0.219	0.13	0.299	0.981
AGAP004422-PA	AGAP000857-PA	1193712	1190557	7165.AGAP004422-PA	ASTEI04933	7165.AGAP000857-PA	ASTEI01205	0.431	0	0	0	0.696	0.841	0.193	0.299	0.981
AGAP012879-PA	RSSA_ANOGA	1201647	1200601	7165.AGAP012879-PA	ASTEI02421	7165.AGAP011777-PA	ASTEI09193	0	0	0	0	0.942	0.315	0.344	0.36	0.981
AGAP009441-PA	AGAP005549-PA	1198376	1194765	7165.AGAP009441-PA	ASTEI07373	7165.AGAP005549-PA	ASTEI02155	0	0	0	0	0.324	0.924	0.38	0.478	0.981
AGAP010253-PA	AGAP004758-PA	1199170	1194021	7165.AGAP010253-PA	ASTEI07899	7165.AGAP004758-PA	ASTEI08132	0	0	0	0	0.459	0.932	0.509	0.08	0.981
AGAP003331	MTNB_ANOGA	1192770	1190225	7165.AGAP003331-PA	ASTEI00841	7165.AGAP000470-PA	ASTEI10610	0.431	0.185	0.265	0	0.058	0	0.9	0.525	0.981
AGAP012906-PA	RSSA_ANOGA	1201672	1200601	7165.AGAP012906-PA	ASTEI08713	7165.AGAP011777-PA	ASTEI09193	0.053	0	0	0	0.942	0.315	0.344	0.356	0.981
AGAP010429-PA	AGAP004744-PA	1199339	1194007	7165.AGAP010429-PA	ASTEI09457	7165.AGAP004744-PA	ASTEI08119	0.431	0	0	0	0.42	0.115	0.9	0.453	0.981
RL8_ANOGA	AGAP000883-PA	1195007	1190581	7165.AGAP005802-PA	ASTEI08489	7165.AGAP000883-PA	ASTEI03475	0	0	0	0	0.975	0.271	0	0.072	0.981
AGAP002401-PA	AGAP001587-PA	1191926	1191202	7165.AGAP002401-PA	ASTEI08956	7165.AGAP001587-PA	ASTEI05512	0.431	0	0	0	0.077	0.87	0.509	0.535	0.981
AGAP007254-PA	AGAP006090-PA	1196357	1195284	7165.AGAP007254-PA	ASTEI09723	7165.AGAP006090-PA	ASTEI02894	0	0	0	0	0.942	0.66	0	0.118	0.981
AGAP004190-PA	AGAP001872-PA	1193513	1191438	7165.AGAP004190-PA	ASTEI07643	7165.AGAP001872-PA	ASTEI08746	0	0	0	0	0.864	0.743	0.509	0	0.981
AGAP011203-PA	AGAP011190-PA	1200064	1200051	7165.AGAP011203-PA	ASTEI06804	7165.AGAP011190-PA	ASTEI06816	0	0	0	0	0.434	0.878	0.509	0.528	0.981
AGAP009035-PA	AGAP004703-PA	1197994	1193967	7165.AGAP009035-PA	ASTEI10251	7165.AGAP004703-PA	ASTEI08163	0	0	0	0	0.061	0.926	0.509	0.534	0.981
AGAP010267-PA	AGAP005418-PA	1199183	1194642	7165.AGAP010267-PA	ASTEI11163	7165.AGAP005418-PA	ASTEI02048	0	0	0	0	0.071	0.964	0.245	0.351	0.981
AGAP007217-PA	AGAP005640-PA	1196321	1194851	7165.AGAP007217-PA	ASTEI09704	7165.AGAP005640-PA	ASTEI02234	0	0	0	0	0.109	0.931	0.509	0.47	0.981
AGAP008601-PA	AGAP004514-PA	1197596	1193797	7165.AGAP008601-PA	ASTEI10714	7165.AGAP004514-PA	ASTEI11118	0.057	0	0	0	0.885	0.839	0	0.078	0.981
RSSA_ANOGA	AGAP002468-PA	1200601	1191990	7165.AGAP011777-PA	ASTEI09193	7165.AGAP002468-PA	ASTEI00702	0.099	0	0	0	0.942	0.053	0.509	0.36	0.981
[truncated: 2,103 more rows]
