# Supplementary material for: Proteome data of Anopheles stephensi ovary using high-resolution mass spectrometry
Source: Data Brief. 2018 Aug 29;20:723–31. doi: 10.1016/j.dib.2018.08.066 (PMC6129740; doi:10.1016/j.dib.2018.08.066)
Supplement: Supplementary file 6 — Supplementary material Supplementary Table S5: Predicted protein-protein interactions of ovary proteins in An. stephensi (Indian strain) that may have a potential role in vector-parasite interactions. [file mmc6.xls]

## Sheet: Table_S5
Supplementary Table 5: S5
List of predicted interactions for proteins identifed in ovary and may have role in vector-parasite interactions
#node1	node2	node1_string_internal_id	node2_string_internal_id	node1_external_id	node1_An. stephensi id	node2_external_id	node2_An. stephensi id	coexpression	experimentally_determined_interaction	database_annotated	automated_textmining	combined_score
AGAP008908-PA	AGAP001712-PA	1197874	1191317	7165.AGAP008908-PA	ASTEI06836	7165.AGAP001712-PA	ASTEI03077	0.136	0.949	0.897	0.565	0.997
AGAP005031-PA	STAT2	1194283	1189894	7165.AGAP005031-PA	ASTEI00844	7165.AGAP000099-PA	ASTEI06270	0.044	0.366	0.851	0.325	0.931
GSTT2	GSTT1	1190586	1190475	7165.AGAP000888-PA	ASTEI03508	7165.AGAP000761-PA	ASTEI10995	0	0	0.9	0.244	0.902
AGAP007864-PA	AGAP001712-PA	1196919	1191317	7165.AGAP007864-PA	ASTEI07707	7165.AGAP001712-PA	ASTEI03077	0.042	0.875	0	0	0.875
Cdc42	5666797	1191964	1190748	7165.AGAP002440-PA	ASTEI09377	7165.AGAP001081-PA	ASTEI11274	0	0.072	0.44	0.678	0.818
AGAP001712-PA	5666797	1191317	1190748	7165.AGAP001712-PA	ASTEI03077	7165.AGAP001081-PA	ASTEI11274	0	0.395	0.44	0.488	0.811
AGAP009461-PC	Cdc42	1198393	1191964	7165.AGAP009461-PC	ASTEI06895	7165.AGAP002440-PA	ASTEI09377	0.051	0.216	0.379	0.512	0.744
AGAP008908-PA	5666797	1197874	1190748	7165.AGAP008908-PA	ASTEI06836	7165.AGAP001081-PA	ASTEI11274	0	0.387	0.43	0.138	0.672
AGAP008908-PA	AGAP007864-PA	1197874	1196919	7165.AGAP008908-PA	ASTEI06836	7165.AGAP007864-PA	ASTEI07707	0.089	0.383	0	0.356	0.606
AGAP008908-PA	Cdc42	1197874	1191964	7165.AGAP008908-PA	ASTEI06836	7165.AGAP002440-PA	ASTEI09377	0.056	0.055	0.509	0.115	0.56
Cdc42	AGAP001712-PA	1191964	1191317	7165.AGAP002440-PA	ASTEI09377	7165.AGAP001712-PA	ASTEI03077	0	0	0.509	0.116	0.547
REL1	AGAP009461-PC	1198446	1198393	7165.AGAP009515-PA	ASTEI00546	7165.AGAP009461-PC	ASTEI06895	0	0.081	0	0.444	0.467
AGAP009642-PA	AGAP005627-PF	1198573	1194838	7165.AGAP009642-PA	ASTEI07834	7165.AGAP005627-PF	ASTEI02195	0	0	0	0.416	0.416
1278906	CLIPB4	1199692	1192695	7165.AGAP010815-PA	ASTEI09051	7165.AGAP003250-PA	ASTEI08957	0	0.082	0.283	0.177	0.411
AGAP011197-PA	1278906	1200058	1199692	7165.AGAP011197-PA	ASTEI06860	7165.AGAP010815-PA	ASTEI09051	0	0	0.285	0.203	0.405
1278906	REL1	1199692	1198446	7165.AGAP010815-PA	ASTEI09051	7165.AGAP009515-PA	ASTEI00546	0	0.068	0	0.383	0.4
