# Supplementary material for: Proteome data of Anopheles stephensi ovary using high-resolution mass spectrometry
Source: Data Brief. 2018 Aug 29;20:723–31. doi: 10.1016/j.dib.2018.08.066 (PMC6129740; doi:10.1016/j.dib.2018.08.066)
Supplement: Supplementary file 7 — Supplementary material Supplementary Table S6: List of proteins identified to be expressed in the ovary of An. stephensi and orthologs of which, were experimentally validated in An. gambiae for their role in Plasmodium development inside the vector mosquito. [file mmc7.xls]

## Sheet: Table_S6
Supplementary Table 6: S6
List of proteins identifed in ovary and found to have role in parasite development inside the mosquito vector
An. gambiae_ID	An. stephensi_ID	Experimental evidence on gene knockdown
AGAP002521	ASTEI07937	Oocyst number decreases upon knock-down
AGAP006473	ASTEI07253	Oocyst number decreases upon knock-down
AGAP007629	ASTEI01562	Oocyst number decreases upon knock-down
AGAP000500	ASTEI09776	Oocyst number decreases upon knock-down
AGAP013527	ASTEI09951	Oocyst number decreases upon knock-down
AGAP001826	ASTEI06515	Oocyst number decreases upon knock-down
AGAP001751	ASTEI09307	Oocyst number decreases upon knock-down
AGAP005627	ASTEI02195	Oocyst number decreases upon knock-down
AGAP006782	ASTEI10044	Oocyst number decreases upon knock-down
AGAP006102	ASTEI02835	Oocyst number decreases upon knock-down
AGAP000761	ASTEI10995	Oocyst number decreases upon knock-down
AGAP007864	ASTEI07707	Oocyst number decreases upon knock-down
AGAP000888	ASTEI03508	Oocyst number increases upon knock-down
AGAP009642	ASTEI07834	Oocyst number increases upon knock-down
AGAP008908	ASTEI06836	Oocyst number increases upon knock-down
AGAP001297	ASTEI07641	Oocyst number increases upon knock-down
AGAP001081	ASTEI11274	Oocyst number increases upon knock-down
AGAP000235	ASTEI01135	Oocyst number increases upon knock-down
AGAP001712	ASTEI03077	Oocyst number increases upon knock-down
AGAP009461	ASTEI06895	Oocyst number increases upon knock-down
AGAP011197	ASTEI06860	Oocyst number increases upon knock-down
AGAP010815	ASTEI09051	Oocyst number increases upon knock-down
AGAP009515	ASTEI00546	Oocyst number increases upon knock-down
AGAP000099	ASTEI06270	Oocyst number increases upon knock-down
AGAP003250	ASTEI08957	Ookinete melanization decreases upon knock-down
AGAP002440	ASTEI09377	Ookinete melanization decreases upon knock-down
AGAP013365	ASTEI07426	Ookinete melanization increases upon knock-down
AGAP004016	ASTEI04093	Ookinete melanization increases upon knock-down
AGAP005031	ASTEI00844	Ookinete melanization increases upon knock-down
AGAP008908	ASTEI01898	Oocyst number increases upon knock-down
