# Supplementary material for: Proteome data of Anopheles stephensi ovary using high-resolution mass spectrometry
Source: Data Brief. 2018 Aug 29;20:723–31. doi: 10.1016/j.dib.2018.08.066 (PMC6129740; doi:10.1016/j.dib.2018.08.066)
Supplement: Supplementary file 8 — Supplementary material Supplementary Table S7: List of proteins identified in An. stephensi ovaries that may have potential immune related functions according to the data obtained from Immunodb. [file mmc8.xls]

## Sheet: Table_S7
Supplementary Table 7: S7
List of predicted interactions for proteins mapping to ImmunoDB
An. gambiae_ID	Protein Class	An. stephensi_ID
AGAP005246	Serine Protease Inhibitors	ASTEI05989
AGAP009213	Serine Protease Inhibitors	ASTEI05240
AGAP003139	Serine Protease Inhibitors	ASTEI00234
AGAP001377	Serine Protease Inhibitors	ASTEI07530
AGAP011294	Anti-Microbial Peptides	ASTEI04200
AGAP002315	Autophagy Genes	ASTEI00194
AGAP005910	Autophagy Genes	ASTEI02794
AGAP004092	Autophagy Genes	ASTEI04296
AGAP008497	Autophagy Genes	ASTEI03739
AGAP010939	Autophagy Genes	ASTEI09018
AGAP008637	Autophagy Genes	ASTEI11349
AGAP005102	Autophagy Genes	ASTEI07259
AGAP002685	Autophagy Genes	ASTEI03214
AGAP001762	Autophagy Genes	ASTEI11012
AGAP007873	Autophagy Genes	ASTEI07728
AGAP004754	Caspases	ASTEI08128
AGAP000830	Caspases	ASTEI01061
AGAP004904	Catalases	ASTEI10644
AGAP011780	Clip-Domain Serine Proteases	ASTEI09196
AGAP010968	Clip-Domain Serine Proteases	ASTEI04157
AGAP003250	Clip-Domain Serine Proteases	ASTEI08922
AGAP006267	C-Type Lectins	ASTEI10488
AGAP006430	C-Type Lectins	ASTEI10273
AGAP010193	C-Type Lectins	ASTEI08271
AGAP011197	Fibrinogen-Related Proteins	ASTEI06809
AGAP007041	Fibrinogen-Related Proteins	ASTEI02564
AGAP008844	Galatoside-binding Lectins	ASTEI05010
AGAP001197	Galatoside-binding Lectins	ASTEI08031
AGAP007294	Inhibitors of Apoptosis	ASTEI01269
AGAP002651	Inhibitors of Apoptosis	ASTEI04133
AGAP006473	IMD Pathway Members	ASTEI07221
AGAP009166	IMD Pathway Members	ASTEI05202
AGAP000099	JAKSTAT (Signal Transduction)	ASTEI06240
AGAP007343	Lysozymes	ASTEI01309
AGAP001956	MD2-Like Receptors	ASTEI07482
AGAP004247	Peroxidases	ASTEI03664
AGAP009033	Peroxidases	ASTEI10249
AGAP004038	Peroxidases	ASTEI07089
AGAP000396	Peroxidases	ASTEI07810
AGAP011054	Peroxidases	ASTEI05818
AGAP007543	Peroxidases	ASTEI01450
AGAP011824	Peroxidases	ASTEI09233
AGAP007020	Peroxidases	ASTEI02584
AGAP006258	Prophenoloxodases	ASTEI10499
AGAP009515	Relish-Like Proteins	ASTEI03826
AGAP009143	Scavenger Receptors	ASTEI06177
AGAP010132	Scavenger Receptors	ASTEI10836
AGAP008179	Scavenger Receptors	ASTEI09615
AGAP005234	Superoxide Dismutases	ASTEI06006
AGAP010347	Superoxide Dismutases	ASTEI06711
AGAP010517	Superoxide Dismutases	ASTEI07113
AGAP011537	Small RNA Regulatory Pathway Members	ASTEI03863
AGAP008862	Small RNA Regulatory Pathway Members	ASTEI04992
AGAP006939	Small RNA Regulatory Pathway Members	ASTEI02601
AGAP011204	Small RNA Regulatory Pathway Members	ASTEI06803
AGAP002836	Small RNA Regulatory Pathway Members	ASTEI00435
AGAP012289	Small RNA Regulatory Pathway Members	ASTEI02417
AGAP009781	Small RNA Regulatory Pathway Members	ASTEI06476
AGAP002554	Small RNA Regulatory Pathway Members	ASTEI10722
AGAP009887	Small RNA Regulatory Pathway Members	ASTEI06571
AGAP005652	Small RNA Regulatory Pathway Members	ASTEI02244
AGAP003663	Small RNA Regulatory Pathway Members	ASTEI07428
AGAP004912	Small RNA Regulatory Pathway Members	ASTEI10637
AGAP005351	Small RNA Regulatory Pathway Members	ASTEI10055
AGAP012045	Small RNA Regulatory Pathway Members	ASTEI06121
AGAP012523	Small RNA Regulatory Pathway Members	ASTEI06671
AGAP002829	Small RNA Regulatory Pathway Members	ASTEI00429
AGAP008407	Thioester-Containing Proteins	ASTEI06611
AGAP008364	Thioester-Containing Proteins	ASTEI06644
AGAP001004	Toll-Like Receptors	ASTEI03518
