# Supplementary material for: Proteome data of Anopheles stephensi ovary using high-resolution mass spectrometry
Source: Data Brief. 2018 Aug 29;20:723–31. doi: 10.1016/j.dib.2018.08.066 (PMC6129740; doi:10.1016/j.dib.2018.08.066)
Supplement: Supplementary file 9 — Supplementary material Supplementary Table S8: List of proteins expressed in An. stephensi ovary predicted to be associated with immune-related functions and predicted to be interacting with each other. [file mmc9.xls]

## Sheet: Table_S8
Supplementary Table 8: S8
List of predicted interactions for proteins mapping to ImmunoDB
node1	node2	node1_string_internal_id	node2_string_internal_id	node1_external_id	node1_An. stephensi_id	node2_external_id	node2_An. stephensi_id	coexpression	experimentally_determined_interaction	database_annotated	automated_textmining	combined_score
AGAP010939-PA	AGAP002315-PC	1199812	1191845	7165.AGAP010939-PA	ASTEI09018	7165.AGAP002315-PC	ASTEI00194	0	0.966	0.897	0.59	0.998
AGAP012289-PA	AGAP011537-PA	1201082	1200377	7165.AGAP012289-PA	ASTEI02417	7165.AGAP011537-PA	ASTEI03863	0.107	0.931	0.599	0.732	0.992
AGAP012289-PA	AGAP011717-PA	1201082	1200541	7165.AGAP012289-PA	ASTEI02417	7165.AGAP011717-PA	ASTEI10433	0.107	0.931	0.599	0.585	0.988
AGAP012289-PA	AGAP009781-PA	1201082	1198706	7165.AGAP012289-PA	ASTEI02417	7165.AGAP009781-PA	ASTEI06476	0	0.939	0.614	0.564	0.988
AGAP012289-PA	AGAP009887-PA	1201082	1198812	7165.AGAP012289-PA	ASTEI02417	7165.AGAP009887-PA	ASTEI06571	0	0.939	0.614	0.529	0.987
MNSOD1	CUSOD3	1199421	1199259	7165.AGAP010517-PA	ASTEI07113	7165.AGAP010347-PB	ASTEI06711	0.17	0.636	0.842	0.666	0.982
AGAP008497-PA	AGAP002685-PA	1197512	1192194	7165.AGAP008497-PA	ASTEI03739	7165.AGAP002685-PA	ASTEI03214	0.129	0.888	0.509	0.543	0.975
AGAP009781-PA	AGAP002836-PB	1198706	1192324	7165.AGAP009781-PA	ASTEI06476	7165.AGAP002836-PB	ASTEI00435	0	0.891	0.504	0.569	0.974
AGAP011717-PA	AGAP002836-PB	1200541	1192324	7165.AGAP011717-PA	ASTEI10433	7165.AGAP002836-PB	ASTEI00435	0.09	0.811	0.422	0.731	0.969
CUSOD2	CAT1	1194467	1194162	7165.AGAP005234-PA	ASTEI06006	7165.AGAP004904-PA	ASTEI10644	0.127	0.155	0.909	0.531	0.964
MNSOD1	CUSOD2	1199421	1194467	7165.AGAP010517-PA	ASTEI07113	7165.AGAP005234-PA	ASTEI06006	0.104	0.359	0.818	0.614	0.954
AGAP011537-PA	AGAP002836-PB	1200377	1192324	7165.AGAP011537-PA	ASTEI03863	7165.AGAP002836-PB	ASTEI00435	0.09	0.811	0.422	0.586	0.953
AGAP005910-PA	AGAP004092-PA	1195106	1193422	7165.AGAP005910-PA	ASTEI02794	7165.AGAP004092-PA	ASTEI04296	0.12	0.881	0	0.559	0.949
IAP1	CASPS7	1196392	1190534	7165.AGAP007294-PA	ASTEI01269	7165.AGAP000830-PA	ASTEI01061	0	0.801	0.475	0.523	0.945
AGAP009887-PA	AGAP002836-PB	1198812	1192324	7165.AGAP009887-PA	ASTEI06571	7165.AGAP002836-PB	ASTEI00435	0	0.807	0.344	0.529	0.935
AGAP010939-PA	AGAP002685-PA	1199812	1192194	7165.AGAP010939-PA	ASTEI09018	7165.AGAP002685-PA	ASTEI03214	0	0.697	0.509	0.584	0.932
TPX3	CAT1	1196610	1194162	7165.AGAP007543-PA	ASTEI01450	7165.AGAP004904-PA	ASTEI10644	0.408	0.727	0	0.597	0.931
CAT1	TPX1	1194162	1190160	7165.AGAP004904-PA	ASTEI10644	7165.AGAP000396-PA	ASTEI07810	0.408	0.727	0	0.515	0.917
TPX2	CAT1	1199916	1194162	7165.AGAP011054-PA	ASTEI05818	7165.AGAP004904-PA	ASTEI10644	0.408	0.727	0	0.515	0.917
CASPL2	CASPS7	1194017	1190534	7165.AGAP004754-PA	ASTEI08128	7165.AGAP000830-PA	ASTEI01061	0.076	0.297	0.85	0.565	0.908
AGAP011717-PA	AGAP009781-PA	1200541	1198706	7165.AGAP011717-PA	ASTEI10433	7165.AGAP009781-PA	ASTEI06476	0	0.437	0.424	0.651	0.877
AGAP010939-PA	AGAP005910-PA	1199812	1195106	7165.AGAP010939-PA	ASTEI09018	7165.AGAP005910-PA	ASTEI02794	0.11	0.396	0.509	0.569	0.871
AGAP005910-PA	AGAP001762-PA	1195106	1191364	7165.AGAP005910-PA	ASTEI02794	7165.AGAP001762-PA	ASTEI11012	0.141	0.681	0	0.543	0.863
TPX4	CAT1	1200648	1194162	7165.AGAP011824-PA	ASTEI09233	7165.AGAP004904-PA	ASTEI10644	0.408	0.551	0	0.443	0.843
TPX5	CAT1	1196129	1194162	7165.AGAP007020-PA	ASTEI02584	7165.AGAP004904-PA	ASTEI10644	0.408	0.551	0	0.443	0.843
AGAP005910-PA	AGAP002685-PA	1195106	1192194	7165.AGAP005910-PA	ASTEI02794	7165.AGAP002685-PA	ASTEI03214	0.198	0.101	0.509	0.553	0.82
AGAP011537-PA	AGAP009781-PA	1200377	1198706	7165.AGAP011537-PA	ASTEI03863	7165.AGAP009781-PA	ASTEI06476	0	0.377	0.424	0.533	0.817
AGAP011717-PA	AGAP009887-PA	1200541	1198812	7165.AGAP011717-PA	ASTEI10433	7165.AGAP009887-PA	ASTEI06571	0	0.224	0.337	0.671	0.816
CUSOD3	CUSOD2	1199259	1194467	7165.AGAP010347-PB	ASTEI06711	7165.AGAP005234-PA	ASTEI06006	0	0	0.8	0.116	0.811
IAP1	CASPL2	1196392	1194017	7165.AGAP007294-PA	ASTEI01269	7165.AGAP004754-PA	ASTEI08128	0	0.397	0.285	0.596	0.81
MNSOD1	CAT1	1199421	1194162	7165.AGAP010517-PA	ASTEI07113	7165.AGAP004904-PA	ASTEI10644	0.044	0.101	0.245	0.741	0.81
AGAP011204-PA	AGAP008862-PA	1200065	1197830	7165.AGAP011204-PA	ASTEI06803	7165.AGAP008862-PA	ASTEI04992	0	0	0.8	0.381	0.81
CUSOD3	CAT1	1199259	1194162	7165.AGAP010347-PB	ASTEI06711	7165.AGAP004904-PA	ASTEI10644	0.127	0.21	0.245	0.664	0.805
TPX4	TPX5	1200648	1196129	7165.AGAP011824-PA	ASTEI09233	7165.AGAP007020-PA	ASTEI02584	0	0	0.8	0.075	0.805
MNSOD1	GPXH1	1199421	1193568	7165.AGAP010517-PA	ASTEI07113	7165.AGAP004247-PC	ASTEI03664	0.108	0.211	0	0.741	0.802
REL1	IKK1	1198446	1198118	7165.AGAP009515-PA	ASTEI03826	7165.AGAP009166-PA	ASTEI05202	0	0.288	0.491	0.47	0.791
AGAP012289-PA	AGAP008862-PA	1201082	1197830	7165.AGAP012289-PA	ASTEI02417	7165.AGAP008862-PA	ASTEI04992	0.042	0.253	0	0.728	0.788
AGAP012289-PA	AGAP011204-PA	1201082	1200065	7165.AGAP012289-PA	ASTEI02417	7165.AGAP011204-PA	ASTEI06803	0.042	0.253	0	0.726	0.787
TPX3	GPXH1	1196610	1193568	7165.AGAP007543-PA	ASTEI01450	7165.AGAP004247-PC	ASTEI03664	0.109	0.412	0	0.613	0.779
CAT1	GPXH1	1194162	1193568	7165.AGAP004904-PA	ASTEI10644	7165.AGAP004247-PC	ASTEI03664	0.171	0	0	0.741	0.778
AGAP005910-PA	AGAP002315-PC	1195106	1191845	7165.AGAP005910-PA	ASTEI02794	7165.AGAP002315-PC	ASTEI00194	0	0.073	0.509	0.545	0.774
AGAP002685-PA	AGAP002315-PC	1192194	1191845	7165.AGAP002685-PA	ASTEI03214	7165.AGAP002315-PC	ASTEI00194	0.043	0.113	0.509	0.516	0.771
AGAP011537-PA	AGAP009887-PA	1200377	1198812	7165.AGAP011537-PA	ASTEI03863	7165.AGAP009887-PA	ASTEI06571	0	0.285	0.337	0.553	0.769
AGAP012289-PA	AGAP002554-PA	1201082	1192074	7165.AGAP012289-PA	ASTEI02417	7165.AGAP002554-PA	ASTEI10722	0.097	0.269	0.193	0.586	0.749
AGAP002836-PB	AGAP002554-PA	1192324	1192074	7165.AGAP002836-PB	ASTEI00435	7165.AGAP002554-PA	ASTEI10722	0.089	0.269	0.193	0.586	0.747
AGAP008637-PA	AGAP002685-PA	1197626	1192194	7165.AGAP008637-PA	ASTEI11349	7165.AGAP002685-PA	ASTEI03214	0	0.661	0.193	0.139	0.743
AGAP005102-PA	AGAP002685-PA	1194345	1192194	7165.AGAP005102-PA	ASTEI07259	7165.AGAP002685-PA	ASTEI03214	0	0.661	0.193	0.139	0.743
TPX2	GPXH1	1199916	1193568	7165.AGAP011054-PA	ASTEI05818	7165.AGAP004247-PC	ASTEI03664	0.109	0.412	0	0.538	0.737
GPXH1	TPX1	1193568	1190160	7165.AGAP004247-PC	ASTEI03664	7165.AGAP000396-PA	ASTEI07810	0.109	0.412	0	0.534	0.734
AGAP002651-PA	CASPS7	1192164	1190534	7165.AGAP002651-PA	ASTEI04133	7165.AGAP000830-PA	ASTEI01061	0	0.467	0.285	0.358	0.733
CASPL2	AGAP002651-PA	1194017	1192164	7165.AGAP004754-PA	ASTEI08128	7165.AGAP002651-PA	ASTEI04133	0	0.467	0.285	0.358	0.733
TPX2	CUSOD3	1199916	1199259	7165.AGAP011054-PA	ASTEI05818	7165.AGAP010347-PB	ASTEI06711	0.229	0.42	0	0.451	0.733
CUSOD3	TPX3	1199259	1196610	7165.AGAP010347-PB	ASTEI06711	7165.AGAP007543-PA	ASTEI01450	0.229	0.42	0	0.451	0.733
CUSOD3	TPX1	1199259	1190160	7165.AGAP010347-PB	ASTEI06711	7165.AGAP000396-PA	ASTEI07810	0.229	0.42	0	0.451	0.733
AGAP006939-PA	SPNE_ANOGA	1196051	1192319	7165.AGAP006939-PA	ASTEI02601	7165.AGAP002829-PA	ASTEI00429	0.168	0.142	0.28	0.52	0.72
AGAP003663-PA	SPNE_ANOGA	1193061	1192319	7165.AGAP003663-PA	ASTEI07428	7165.AGAP002829-PA	ASTEI00429	0.132	0.216	0.344	0.445	0.719
AGAP004912-PB	SPNE_ANOGA	1194170	1192319	7165.AGAP004912-PB	ASTEI10637	7165.AGAP002829-PA	ASTEI00429	0.132	0.216	0.344	0.445	0.719
AGAP005652-PA	SPNE_ANOGA	1194863	1192319	7165.AGAP005652-PA	ASTEI02244	7165.AGAP002829-PA	ASTEI00429	0.132	0.216	0.344	0.445	0.719
AGAP012045-PA	SPNE_ANOGA	1200844	1192319	7165.AGAP012045-PA	ASTEI06121	7165.AGAP002829-PA	ASTEI00429	0.132	0.216	0.344	0.445	0.719
TPX2	CUSOD2	1199916	1194467	7165.AGAP011054-PA	ASTEI05818	7165.AGAP005234-PA	ASTEI06006	0.18	0.309	0	0.544	0.719
AGAP005351-PA	SPNE_ANOGA	1194580	1192319	7165.AGAP005351-PA	ASTEI10055	7165.AGAP002829-PA	ASTEI00429	0.132	0.216	0.344	0.445	0.719
CUSOD3	GPXH1	1199259	1193568	7165.AGAP010347-PB	ASTEI06711	7165.AGAP004247-PC	ASTEI03664	0.169	0.101	0	0.636	0.706
AGAP008497-PA	AGAP005910-PA	1197512	1195106	7165.AGAP008497-PA	ASTEI03739	7165.AGAP005910-PA	ASTEI02794	0.214	0.273	0	0.522	0.703
AGAP008497-PA	AGAP004092-PA	1197512	1193422	7165.AGAP008497-PA	ASTEI03739	7165.AGAP004092-PA	ASTEI04296	0.349	0	0	0.528	0.679
TEP15	TOLL1A	1197393	1190687	7165.AGAP008364-PA	ASTEI06644	7165.AGAP001004-PA	ASTEI03518	0	0.655	0.102	0	0.676
AGAP008862-PA	SPNE_ANOGA	1197830	1192319	7165.AGAP008862-PA	ASTEI04992	7165.AGAP002829-PA	ASTEI00429	0.077	0.212	0.129	0.541	0.67
AGAP011204-PA	SPNE_ANOGA	1200065	1192319	7165.AGAP011204-PA	ASTEI06803	7165.AGAP002829-PA	ASTEI00429	0.077	0.212	0.129	0.541	0.67
AGAP010939-PA	AGAP001762-PA	1199812	1191364	7165.AGAP010939-PA	ASTEI09018	7165.AGAP001762-PA	ASTEI11012	0	0.279	0	0.554	0.664
CUSOD2	GPXH1	1194467	1193568	7165.AGAP005234-PA	ASTEI06006	7165.AGAP004247-PC	ASTEI03664	0.103	0.077	0	0.619	0.659
AGAP004092-PA	AGAP001762-PA	1193422	1191364	7165.AGAP004092-PA	ASTEI04296	7165.AGAP001762-PA	ASTEI11012	0.19	0.113	0	0.564	0.659
TPX3	CUSOD2	1196610	1194467	7165.AGAP007543-PA	ASTEI01450	7165.AGAP005234-PA	ASTEI06006	0.18	0.309	0	0.443	0.656
CUSOD2	TPX1	1194467	1190160	7165.AGAP005234-PA	ASTEI06006	7165.AGAP000396-PA	ASTEI07810	0.18	0.309	0	0.443	0.656
TPX2	MNSOD1	1199916	1199421	7165.AGAP011054-PA	ASTEI05818	7165.AGAP010517-PA	ASTEI07113	0.168	0	0	0.522	0.646
MNSOD1	TPX1	1199421	1190160	7165.AGAP010517-PA	ASTEI07113	7165.AGAP000396-PA	ASTEI07810	0.168	0	0	0.518	0.642
MNSOD1	TPX3	1199421	1196610	7165.AGAP010517-PA	ASTEI07113	7165.AGAP007543-PA	ASTEI01450	0.168	0	0	0.518	0.642
AGAP012523-PA	AGAP005652-PA	1201311	1194863	7165.AGAP012523-PA	ASTEI06671	7165.AGAP005652-PA	ASTEI02244	0.142	0	0.509	0.443	0.633
AGAP012523-PA	AGAP012045-PA	1201311	1200844	7165.AGAP012523-PA	ASTEI06671	7165.AGAP012045-PA	ASTEI06121	0.142	0	0.509	0.443	0.632
TPX4	CUSOD3	1200648	1199259	7165.AGAP011824-PA	ASTEI09233	7165.AGAP010347-PB	ASTEI06711	0.133	0.228	0	0.471	0.615
AGAP011204-PA	AGAP002836-PB	1200065	1192324	7165.AGAP011204-PA	ASTEI06803	7165.AGAP002836-PB	ASTEI00435	0	0.126	0	0.577	0.614
AGAP008862-PA	AGAP002836-PB	1197830	1192324	7165.AGAP008862-PA	ASTEI04992	7165.AGAP002836-PB	ASTEI00435	0	0.126	0	0.577	0.614
TPX4	GPXH1	1200648	1193568	7165.AGAP011824-PA	ASTEI09233	7165.AGAP004247-PC	ASTEI03664	0.075	0.249	0	0.478	0.606
AGAP002685-PA	AGAP001762-PA	1192194	1191364	7165.AGAP002685-PA	ASTEI03214	7165.AGAP001762-PA	ASTEI11012	0.075	0.126	0	0.543	0.598
AGAP011204-PA	AGAP002554-PA	1200065	1192074	7165.AGAP011204-PA	ASTEI06803	7165.AGAP002554-PA	ASTEI10722	0.043	0	0	0.597	0.598
AGAP008497-PA	AGAP001762-PA	1197512	1191364	7165.AGAP008497-PA	ASTEI03739	7165.AGAP001762-PA	ASTEI11012	0.16	0	0	0.541	0.597
TPX4	MNSOD1	1200648	1199421	7165.AGAP011824-PA	ASTEI09233	7165.AGAP010517-PA	ASTEI07113	0.189	0	0	0.439	0.595
AGAP010939-PA	AGAP007873-PA	1199812	1196928	7165.AGAP010939-PA	ASTEI09018	7165.AGAP007873-PA	ASTEI07728	0	0	0.193	0.508	0.585
AGAP010939-PA	AGAP008497-PA	1199812	1197512	7165.AGAP010939-PA	ASTEI09018	7165.AGAP008497-PA	ASTEI03739	0.075	0.078	0	0.553	0.585
AGAP012523-PA	SPNE_ANOGA	1201311	1192319	7165.AGAP012523-PA	ASTEI06671	7165.AGAP002829-PA	ASTEI00429	0.109	0.088	0.344	0.313	0.584
AGAP007873-PA	AGAP002685-PA	1196928	1192194	7165.AGAP007873-PA	ASTEI07728	7165.AGAP002685-PA	ASTEI03214	0	0.057	0.193	0.483	0.572
IKK1	IAP1	1198118	1196392	7165.AGAP009166-PA	ASTEI05202	7165.AGAP007294-PA	ASTEI01269	0	0.238	0.414	0.118	0.571
IKK1	TOLL1A	1198118	1190687	7165.AGAP009166-PA	ASTEI05202	7165.AGAP001004-PA	ASTEI03518	0	0.054	0.128	0.508	0.558
AGAP012289-PA	AGAP006939-PA	1201082	1196051	7165.AGAP012289-PA	ASTEI02417	7165.AGAP006939-PA	ASTEI02601	0.109	0.164	0	0.45	0.554
AGAP011717-PA	SPNE_ANOGA	1200541	1192319	7165.AGAP011717-PA	ASTEI10433	7165.AGAP002829-PA	ASTEI00429	0	0.068	0	0.54	0.553
AGAP011717-PA	AGAP002554-PA	1200541	1192074	7165.AGAP011717-PA	ASTEI10433	7165.AGAP002554-PA	ASTEI10722	0	0	0	0.552	0.552
AGAP004092-PA	AGAP002685-PA	1193422	1192194	7165.AGAP004092-PA	ASTEI04296	7165.AGAP002685-PA	ASTEI03214	0.056	0	0	0.539	0.546
AGAP010939-PA	AGAP004092-PA	1199812	1193422	7165.AGAP010939-PA	ASTEI09018	7165.AGAP004092-PA	ASTEI04296	0	0	0	0.541	0.541
CLIPA9	SRPN15	1199830	1192592	7165.AGAP010968-PA	ASTEI04157	7165.AGAP003139-PA	ASTEI00234	0	0.162	0.281	0.248	0.54
CLIPB4	SRPN15	1192695	1192592	7165.AGAP003250-PA	ASTEI08922	7165.AGAP003139-PA	ASTEI00234	0	0.162	0.281	0.246	0.539
TPX4	CUSOD2	1200648	1194467	7165.AGAP011824-PA	ASTEI09233	7165.AGAP005234-PA	ASTEI06006	0.133	0.228	0	0.365	0.538
IKK1	AGAP007873-PA	1198118	1196928	7165.AGAP009166-PA	ASTEI05202	7165.AGAP007873-PA	ASTEI07728	0	0.438	0.128	0.126	0.534
TPX3	AGAP005102-PA	1196610	1194345	7165.AGAP007543-PA	ASTEI01450	7165.AGAP005102-PA	ASTEI07259	0	0.294	0	0.357	0.533
AGAP005102-PA	TPX1	1194345	1190160	7165.AGAP005102-PA	ASTEI07259	7165.AGAP000396-PA	ASTEI07810	0	0.294	0	0.357	0.533
TPX2	AGAP005102-PA	1199916	1194345	7165.AGAP011054-PA	ASTEI05818	7165.AGAP005102-PA	ASTEI07259	0	0.294	0	0.357	0.533
CUSOD3	TPX5	1199259	1196129	7165.AGAP010347-PB	ASTEI06711	7165.AGAP007020-PA	ASTEI02584	0.133	0.228	0	0.358	0.532
AGAP010939-PA	CASPL2	1199812	1194017	7165.AGAP010939-PA	ASTEI09018	7165.AGAP004754-PA	ASTEI08128	0	0.093	0	0.506	0.532
AGAP011537-PA	AGAP002554-PA	1200377	1192074	7165.AGAP011537-PA	ASTEI03863	7165.AGAP002554-PA	ASTEI10722	0	0	0	0.532	0.532
AGAP002315-PC	AGAP001762-PA	1191845	1191364	7165.AGAP002315-PC	ASTEI00194	7165.AGAP001762-PA	ASTEI11012	0	0	0	0.527	0.527
AGAP004092-PA	AGAP002315-PC	1193422	1191845	7165.AGAP004092-PA	ASTEI04296	7165.AGAP002315-PC	ASTEI00194	0.043	0	0	0.521	0.521
AGAP008497-PA	AGAP002315-PC	1197512	1191845	7165.AGAP008497-PA	ASTEI03739	7165.AGAP002315-PC	ASTEI00194	0.058	0	0	0.511	0.519
TPX5	GPXH1	1196129	1193568	7165.AGAP007020-PA	ASTEI02584	7165.AGAP004247-PC	ASTEI03664	0.075	0.249	0	0.361	0.517
IKK1	PPO2	1198118	1195448	7165.AGAP009166-PA	ASTEI05202	7165.AGAP006258-PA	ASTEI10499	0	0	0	0.517	0.517
AGAP012523-PA	AGAP005351-PA	1201311	1194580	7165.AGAP012523-PA	ASTEI06671	7165.AGAP005351-PA	ASTEI10055	0.142	0	0.344	0.443	0.514
MNSOD1	TPX5	1199421	1196129	7165.AGAP010517-PA	ASTEI07113	7165.AGAP007020-PA	ASTEI02584	0.189	0	0	0.327	0.513
AGAP012289-PA	AGAP002836-PB	1201082	1192324	7165.AGAP012289-PA	ASTEI02417	7165.AGAP002836-PB	ASTEI00435	0.054	0.395	0	0.492	0.507
AGAP012523-PA	AGAP004912-PB	1201311	1194170	7165.AGAP012523-PA	ASTEI06671	7165.AGAP004912-PB	ASTEI10637	0.142	0	0.344	0.443	0.506
CLIPA4	TPX1	1200604	1190160	7165.AGAP011780-PA	ASTEI09196	7165.AGAP000396-PA	ASTEI07810	0	0.088	0.124	0.426	0.501
CLIPA4	TPX2	1200604	1199916	7165.AGAP011780-PA	ASTEI09196	7165.AGAP011054-PA	ASTEI05818	0	0.088	0.124	0.426	0.501
CLIPA4	TPX3	1200604	1196610	7165.AGAP011780-PA	ASTEI09196	7165.AGAP007543-PA	ASTEI01450	0	0.088	0.124	0.426	0.501
AGAP012523-PA	AGAP003663-PA	1201311	1193061	7165.AGAP012523-PA	ASTEI06671	7165.AGAP003663-PA	ASTEI07428	0.142	0	0.344	0.443	0.499
AGAP009781-PA	AGAP002554-PA	1198706	1192074	7165.AGAP009781-PA	ASTEI06476	7165.AGAP002554-PA	ASTEI10722	0	0	0	0.495	0.495
AGAP011204-PA	AGAP009887-PA	1200065	1198812	7165.AGAP011204-PA	ASTEI06803	7165.AGAP009887-PA	ASTEI06571	0	0	0	0.494	0.494
AGAP008862-PA	AGAP002554-PA	1197830	1192074	7165.AGAP008862-PA	ASTEI04992	7165.AGAP002554-PA	ASTEI10722	0.043	0	0	0.487	0.488
AGAP007873-PA	AGAP001762-PA	1196928	1191364	7165.AGAP007873-PA	ASTEI07728	7165.AGAP001762-PA	ASTEI11012	0.083	0	0.193	0.361	0.485
AGAP011717-PA	AGAP006939-PA	1200541	1196051	7165.AGAP011717-PA	ASTEI10433	7165.AGAP006939-PA	ASTEI02601	0.07	0.126	0.128	0.357	0.483
AGAP011537-PA	AGAP006939-PA	1200377	1196051	7165.AGAP011537-PA	ASTEI03863	7165.AGAP006939-PA	ASTEI02601	0.07	0.126	0.128	0.357	0.483
AGAP008862-PA	AGAP006939-PA	1197830	1196051	7165.AGAP008862-PA	ASTEI04992	7165.AGAP006939-PA	ASTEI02601	0.045	0.126	0.129	0.361	0.473
AGAP011204-PA	AGAP006939-PA	1200065	1196051	7165.AGAP011204-PA	ASTEI06803	7165.AGAP006939-PA	ASTEI02601	0.045	0.126	0.129	0.361	0.473
MNSOD1	CASPL2	1199421	1194017	7165.AGAP010517-PA	ASTEI07113	7165.AGAP004754-PA	ASTEI08128	0	0	0	0.469	0.469
CAT1	CASPL2	1194162	1194017	7165.AGAP004904-PA	ASTEI10644	7165.AGAP004754-PA	ASTEI08128	0	0	0	0.468	0.468
CLIPA9	CTL6	1199830	1195457	7165.AGAP010968-PA	ASTEI04157	7165.AGAP006267-PA	ASTEI10488	0	0.1	0.282	0.24	0.465
CLIPA9	SRPN10	1199830	1194479	7165.AGAP010968-PA	ASTEI04157	7165.AGAP005246-PA	ASTEI05989	0	0.162	0.281	0.121	0.463
IKK1	AGAP002651-PA	1198118	1192164	7165.AGAP009166-PA	ASTEI05202	7165.AGAP002651-PA	ASTEI04133	0	0.238	0.283	0.087	0.457
CLIPA4	SRPN10	1200604	1194479	7165.AGAP011780-PA	ASTEI09196	7165.AGAP005246-PA	ASTEI05989	0	0.162	0.281	0.11	0.456
SRPN10	CLIPB4	1194479	1192695	7165.AGAP005246-PA	ASTEI05989	7165.AGAP003250-PA	ASTEI08922	0	0.162	0.281	0.109	0.455
CLIPA9	SRPN16	1199830	1198163	7165.AGAP010968-PA	ASTEI04157	7165.AGAP009213-PA	ASTEI05240	0	0.162	0.281	0.093	0.446
CLIPB4	SRPN11	1192695	1191012	7165.AGAP003250-PA	ASTEI08922	7165.AGAP001377-PA	ASTEI07530	0	0.162	0.281	0.093	0.446
SRPN16	CLIPB4	1198163	1192695	7165.AGAP009213-PA	ASTEI05240	7165.AGAP003250-PA	ASTEI08922	0	0.162	0.281	0.093	0.446
CLIPA4	SRPN11	1200604	1191012	7165.AGAP011780-PA	ASTEI09196	7165.AGAP001377-PA	ASTEI07530	0	0.162	0.281	0.093	0.446
CLIPA4	SRPN15	1200604	1192592	7165.AGAP011780-PA	ASTEI09196	7165.AGAP003139-PA	ASTEI00234	0	0.162	0.281	0.093	0.446
CLIPA9	SRPN11	1199830	1191012	7165.AGAP010968-PA	ASTEI04157	7165.AGAP001377-PA	ASTEI07530	0	0.162	0.281	0.093	0.446
CLIPA4	SRPN16	1200604	1198163	7165.AGAP011780-PA	ASTEI09196	7165.AGAP009213-PA	ASTEI05240	0	0.162	0.281	0.093	0.446
CUSOD3	CASPS7	1199259	1190534	7165.AGAP010347-PB	ASTEI06711	7165.AGAP000830-PA	ASTEI01061	0	0	0	0.443	0.443
CAT1	CASPS7	1194162	1190534	7165.AGAP004904-PA	ASTEI10644	7165.AGAP000830-PA	ASTEI01061	0	0	0	0.443	0.443
AGAP012289-PA	SPNE_ANOGA	1201082	1192319	7165.AGAP012289-PA	ASTEI02417	7165.AGAP002829-PA	ASTEI00429	0.109	0.101	0	0.361	0.443
MNSOD1	CASPS7	1199421	1190534	7165.AGAP010517-PA	ASTEI07113	7165.AGAP000830-PA	ASTEI01061	0	0	0	0.442	0.442
TPX4	TPX3	1200648	1196610	7165.AGAP011824-PA	ASTEI09233	7165.AGAP007543-PA	ASTEI01450	0.109	0.298	0	0.572	0.442
CASPL2	GPXH1	1194017	1193568	7165.AGAP004754-PA	ASTEI08128	7165.AGAP004247-PC	ASTEI03664	0	0	0	0.44	0.44
AGAP007873-PA	AGAP006939-PA	1196928	1196051	7165.AGAP007873-PA	ASTEI07728	7165.AGAP006939-PA	ASTEI02601	0.18	0.144	0.193	0.121	0.435
TPX5	TPX1	1196129	1190160	7165.AGAP007020-PA	ASTEI02584	7165.AGAP000396-PA	ASTEI07810	0.109	0.298	0	0.477	0.431
AGAP007873-PA	CASPS7	1196928	1190534	7165.AGAP007873-PA	ASTEI07728	7165.AGAP000830-PA	ASTEI01061	0	0.057	0.128	0.361	0.428
TPX3	TPX5	1196610	1196129	7165.AGAP007543-PA	ASTEI01450	7165.AGAP007020-PA	ASTEI02584	0.109	0.298	0	0.477	0.426
IKK1	CASPS7	1198118	1190534	7165.AGAP009166-PA	ASTEI05202	7165.AGAP000830-PA	ASTEI01061	0	0.058	0.128	0.358	0.426
LYSC2	CAT1	1196438	1194162	7165.AGAP007343-PA	ASTEI01309	7165.AGAP004904-PA	ASTEI10644	0	0	0	0.426	0.426
AGAP007873-PA	CASPL2	1196928	1194017	7165.AGAP007873-PA	ASTEI07728	7165.AGAP004754-PA	ASTEI08128	0	0.057	0.128	0.357	0.425
TPX4	TPX1	1200648	1190160	7165.AGAP011824-PA	ASTEI09233	7165.AGAP000396-PA	ASTEI07810	0.109	0.298	0	0.477	0.425
AGAP012289-PA	AGAP003663-PA	1201082	1193061	7165.AGAP012289-PA	ASTEI02417	7165.AGAP003663-PA	ASTEI07428	0.078	0.101	0	0.362	0.424
AGAP012289-PA	AGAP005652-PA	1201082	1194863	7165.AGAP012289-PA	ASTEI02417	7165.AGAP005652-PA	ASTEI02244	0.078	0.101	0	0.362	0.424
AGAP012289-PA	AGAP005351-PA	1201082	1194580	7165.AGAP012289-PA	ASTEI02417	7165.AGAP005351-PA	ASTEI10055	0.078	0.101	0	0.362	0.424
AGAP012289-PA	AGAP012045-PA	1201082	1200844	7165.AGAP012289-PA	ASTEI02417	7165.AGAP012045-PA	ASTEI06121	0.078	0.101	0	0.362	0.424
AGAP012289-PA	AGAP004912-PB	1201082	1194170	7165.AGAP012289-PA	ASTEI02417	7165.AGAP004912-PB	ASTEI10637	0.078	0.101	0	0.362	0.424
REL1	SPNE_ANOGA	1198446	1192319	7165.AGAP009515-PA	ASTEI03826	7165.AGAP002829-PA	ASTEI00429	0	0.069	0.285	0.203	0.423
AGAP002836-PB	SPNE_ANOGA	1192324	1192319	7165.AGAP002836-PB	ASTEI00435	7165.AGAP002829-PA	ASTEI00429	0.103	0.071	0	0.357	0.417
TPX2	TPX5	1199916	1196129	7165.AGAP011054-PA	ASTEI05818	7165.AGAP007020-PA	ASTEI02584	0.109	0.298	0	0.477	0.417
TEP15	SCRBQ3	1197393	1197217	7165.AGAP008364-PA	ASTEI06644	7165.AGAP008179-PA	ASTEI09615	0.042	0	0.415	0	0.415
TPX4	TPX2	1200648	1199916	7165.AGAP011824-PA	ASTEI09233	7165.AGAP011054-PA	ASTEI05818	0.109	0.298	0	0.481	0.411
AGAP012289-PA	MNSOD1	1201082	1199421	7165.AGAP012289-PA	ASTEI02417	7165.AGAP010517-PA	ASTEI07113	0.099	0	0	0.334	0.405
TPX5	CUSOD2	1196129	1194467	7165.AGAP007020-PA	ASTEI02584	7165.AGAP005234-PA	ASTEI06006	0.133	0.228	0	0.18	0.403
AGAP006939-PA	AGAP002836-PB	1196051	1192324	7165.AGAP006939-PA	ASTEI02601	7165.AGAP002836-PB	ASTEI00435	0.043	0.1	0	0.36	0.4
